# Supplementary material for: The sperm quality in DIO male mice is linked to the NF-κB signaling and Ppp2ca expression in the hypothalamus
Source: iScience. 2025 Feb 25;28(3):112110. doi: 10.1016/j.isci.2025.112110 (PMC11951025; doi:10.1016/j.isci.2025.112110)
Supplement: Table S1. DEGs between the NCD and HFD group male mice [file mmc2.xlsx]

## Sheet: Table S1
Supplementary Table 1. Difference epression gene (DEGs) between the NCD and HFD groups male mice
id	C1-Arc_fpkm	C2-Arc_fpkm	C3-Arc_fpkm	H1-Arc_fpkm	H2-Arc_fpkm	H3-Arc_fpkm	NCD-Arc_mean	HFD-Arc_mean	log2(fc)	PValue	Symbol	Description	KEGG_A_class	KEGG_B_class	Pathway	K_ID	GO Component	GO Function	GO Process
ENSMUSG00000069300	0.45	1.95	0.8	0	0	0	1.06667	0.001	-10.0589	0.0257774	H2bc11	H2B clustered histone 11 [Source:MGI Symbol;Acc:MGI:2448388]	Human Diseases;Human Diseases;Human Diseases	Immune diseases;Cancers;Substance dependence	ko05322//Systemic lupus erythematosus;ko05203//Viral carcinogenesis;ko05034//Alcoholism	K04465;K04465;K04465;K04465;K04465	GO:0005634//nucleus;GO:0005654//nucleoplasm;GO:0005667//transcription factor complex;GO:0005737//cytoplasm;GO:0005739//mitochondrion;GO:0005829//cytosol;GO:0031965//nuclear membrane	GO:0000978//RNA polymerase II proximal promoter sequence-specific DNA binding;GO:0000981//DNA-binding transcription factor activity, RNA polymerase II-specific;GO:0001228//DNA-binding transcription activator activity, RNA polymerase II-specific;GO:0003677//DNA binding;GO:0003700//DNA-binding transcription factor activity;GO:0004879//nuclear receptor activity;GO:0005515//protein binding;GO:0008134…	GO:0001938//positive regulation of endothelial cell proliferation;GO:0002042//cell migration involved in sprouting angiogenesis;GO:0006355//regulation of transcription, DNA-templated;GO:0006357//regulation of transcription by RNA polymerase II;GO:0006915//apoptotic process;GO:0010035//response to inorganic substance;GO:0030522//intracellular receptor signaling pathway;GO:0032496//response to lipo…
ENSMUSG00000037913	0.56	0.22	0.28	0	0	0	0.353333	0.001	-8.46489	0.0271609	Tmem156	transmembrane protein 156 [Source:MGI Symbol;Acc:MGI:2685292]	-	-	-	K09203;K09203;K09203;K09203;K09203;K09203	GO:0000785//chromatin;GO:0005634//nucleus;GO:0005654//nucleoplasm;GO:0005737//cytoplasm	GO:0000976//transcription regulatory region sequence-specific DNA binding;GO:0000977//RNA polymerase II regulatory region sequence-specific DNA binding;GO:0000978//RNA polymerase II proximal promoter sequence-specific DNA binding;GO:0000979//RNA polymerase II core promoter sequence-specific DNA binding;GO:0000981//DNA-binding transcription factor activity, RNA polymerase II-specific;GO:0001228//D…	GO:0000122//negative regulation of transcription by RNA polymerase II;GO:0001666//response to hypoxia;GO:0002931//response to ischemia;GO:0006355//regulation of transcription, DNA-templated;GO:0006357//regulation of transcription by RNA polymerase II;GO:0007611//learning or memory;GO:0007616//long-term memory;GO:0009749//response to glucose;GO:0010628//positive regulation of gene expression;GO:00…
ENSMUSG00000044092	0.08	0.46	0.51	0	0	0	0.35	0.001	-8.45121	0.018402	C130050O18Rik	RIKEN cDNA C130050O18 gene [Source:MGI Symbol;Acc:MGI:2442694]	-	-	-	K04379;K04379;K04379;K04379;K04379;K04379;K04379;K04379;K04379;K04379;K04379;K04379;K04379;K04379;K04379;K04379;K04379;K04379;K04379;K04379;K04379;K04379;K04379;K04379;K04379;K04379;K04379;K04379;K04379;K04379;K04379;K04379;K04379;K04379;K04379;K04379;K04379;K04379;K04379	GO:0005634//nucleus;GO:0005654//nucleoplasm;GO:0005667//transcription factor complex;GO:0005737//cytoplasm;GO:0005783//endoplasmic reticulum;GO:0005829//cytosol;GO:0016020//membrane;GO:0032993//protein-DNA complex;GO:0035976//transcription factor AP-1 complex;GO:0043005//neuron projection	GO:0000976//transcription regulatory region sequence-specific DNA binding;GO:0000978//RNA polymerase II proximal promoter sequence-specific DNA binding;GO:0000979//RNA polymerase II core promoter sequence-specific DNA binding;GO:0000981//DNA-binding transcription factor activity, RNA polymerase II-specific;GO:0001102//RNA polymerase II activating transcription factor binding;GO:0001228//DNA-bindi…	GO:0001661//conditioned taste aversion;GO:0006355//regulation of transcription, DNA-templated;GO:0006357//regulation of transcription by RNA polymerase II;GO:0006366//transcription by RNA polymerase II;GO:0007179//transforming growth factor beta receptor signaling pathway;GO:0007399//nervous system development;GO:0007565//female pregnancy;GO:0007568//aging;GO:0009409//response to cold;GO:0009416/…
ENSMUSG00000027398	0.09	0.52	0.32	0	0	0	0.31	0.001	-8.27612	0.0487954	Il1b	interleukin 1 beta [Source:MGI Symbol;Acc:MGI:96543]	Human Diseases;Human Diseases;Environmental Information Processing;Human Diseases;Environmental Information Processing;Environmental Information Processing;Human Diseases;Human Diseases;Human Diseases;Human Diseases;Organismal Systems;Organismal Systems;Human Diseases;Human Diseases;Human Diseases;Cellular Processes;Human Diseases;Human Diseases;Human Diseases;Human Diseases;Human Diseases;Organi…	Infectious diseases;Neurodegenerative diseases;Signaling molecules and interaction;Infectious diseases;Signal transduction;Signal transduction;Immune diseases;Infectious diseases;Infectious diseases;Infectious diseases;Immune system;Immune system;Infectious diseases;Infectious diseases;Infectious diseases;Cell growth and death;Infectious disease: bacterial;Infectious diseases;Cardiovascular disea…	ko05168//Herpes simplex infection;ko05010//Alzheimer disease;ko04060//Cytokine-cytokine receptor interaction;ko05152//Tuberculosis;ko04010//MAPK signaling pathway;ko04064//NF-kappa B signaling pathway;ko05323//Rheumatoid arthritis;ko05163//Human cytomegalovirus infection;ko05146//Amoebiasis;ko05132//Salmonella infection;ko04621//NOD-like receptor signaling pathway;ko04640//Hematopoietic cell line…	-	GO:0000118//histone deacetylase complex;GO:0000785//chromatin;GO:0005634//nucleus;GO:0005654//nucleoplasm;GO:0016604//nuclear body	GO:0003677//DNA binding;GO:0003712//transcription coregulator activity;GO:0003714//transcription corepressor activity;GO:0005515//protein binding;GO:0016491//oxidoreductase activity;GO:0031490//chromatin DNA binding;GO:0032454//histone demethylase activity (H3-K9 specific);GO:0042809//vitamin D receptor binding;GO:0042826//histone deacetylase binding;GO:0044877//protein-containing complex binding…	GO:0006357//regulation of transcription by RNA polymerase II;GO:0033169//histone H3-K9 demethylation;GO:0043433//negative regulation of DNA-binding transcription factor activity;GO:0045892//negative regulation of transcription, DNA-templated
ENSMUSG00000096003	0.12	0.68	0	0	0	0	0.266667	0.001	-8.05889	0.040296	Gm3500	predicted gene 3500 [Source:MGI Symbol;Acc:MGI:3781677]	-	-	-	-	GO:0005634//nucleus	GO:0000977//RNA polymerase II regulatory region sequence-specific DNA binding;GO:0000978//RNA polymerase II proximal promoter sequence-specific DNA binding;GO:0000981//DNA-binding transcription factor activity, RNA polymerase II-specific;GO:0001228//DNA-binding transcription activator activity, RNA polymerase II-specific;GO:0003677//DNA binding;GO:0043565//sequence-specific DNA binding;GO:0046872…	GO:0006357//regulation of transcription by RNA polymerase II;GO:0045944//positive regulation of transcription by RNA polymerase II
ENSMUSG00000117819	0.12	0.23	0	0	0	0	0.116667	0.001	-6.86625	0.0266432	Gm50253	predicted gene, 50253 [Source:MGI Symbol;Acc:MGI:6303071]	-	-	-	K09028;K09028;K09028	GO:0005634//nucleus;GO:0005654//nucleoplasm;GO:0005667//transcription factor complex;GO:0035976//transcription factor AP-1 complex	GO:0000977//RNA polymerase II regulatory region sequence-specific DNA binding;GO:0000978//RNA polymerase II proximal promoter sequence-specific DNA binding;GO:0000981//DNA-binding transcription factor activity, RNA polymerase II-specific;GO:0001228//DNA-binding transcription activator activity, RNA polymerase II-specific;GO:0003677//DNA binding;GO:0003690//double-stranded DNA binding;GO:0003700//…	GO:0001570//vasculogenesis;GO:0001649//osteoblast differentiation;GO:0001701//in utero embryonic development;GO:0001829//trophectodermal cell differentiation;GO:0006355//regulation of transcription, DNA-templated;GO:0006357//regulation of transcription by RNA polymerase II;GO:0006366//transcription by RNA polymerase II;GO:0009987//cellular process;GO:0030316//osteoclast differentiation;GO:0033687…
ENSMUSG00000091455	0	0	0.2	0	0	0	0.0666667	0.001	-6.05889	0.0498456	Otogl	otogelin-like [Source:MGI Symbol;Acc:MGI:3647600]	-	-	-	K12496;K12496;K12496;K12496	GO:0005634//nucleus;GO:0005654//nucleoplasm;GO:0005737//cytoplasm;GO:0043231//intracellular membrane-bounded organelle	GO:0000976//transcription regulatory region sequence-specific DNA binding;GO:0000978//RNA polymerase II proximal promoter sequence-specific DNA binding;GO:0000981//DNA-binding transcription factor activity, RNA polymerase II-specific;GO:0001102//RNA polymerase II activating transcription factor binding;GO:0001228//DNA-binding transcription activator activity, RNA polymerase II-specific;GO:0003677…	GO:0006355//regulation of transcription, DNA-templated;GO:0006357//regulation of transcription by RNA polymerase II;GO:0006611//protein export from nucleus;GO:0007611//learning or memory;GO:0007622//rhythmic behavior;GO:0008045//motor neuron axon guidance;GO:0010467//gene expression;GO:0014037//Schwann cell differentiation;GO:0014040//positive regulation of Schwann cell differentiation;GO:0016925…
ENSMUSG00000038115	0.35	0.07	0.24	0	0.03	0	0.22	0.01	-4.45943	0.021352	Ano2	anoctamin 2 [Source:MGI Symbol;Acc:MGI:2387214]	Organismal Systems	Sensory system	ko04740//Olfactory transduction	K05242;K05242;K05242;K05242	GO:0005576//extracellular region;GO:0005615//extracellular space;GO:0030141//secretory granule;GO:0030425//dendrite	GO:0004672//protein kinase activity;GO:0005179//hormone activity;GO:0005184//neuropeptide hormone activity;GO:0005185//neurohypophyseal hormone activity;GO:0031894//V1A vasopressin receptor binding;GO:0031895//V1B vasopressin receptor binding;GO:0043027//cysteine-type endopeptidase inhibitor activity involved in apoptotic process	GO:0002125//maternal aggressive behavior;GO:0003084//positive regulation of systemic arterial blood pressure;GO:0006468//protein phosphorylation;GO:0006915//apoptotic process;GO:0007165//signal transduction;GO:0007204//positive regulation of cytosolic calcium ion concentration;GO:0007621//negative regulation of female receptivity;GO:0007625//grooming behavior;GO:0007626//locomotory behavior;GO:00…
ENSMUSG00000041737	0.46	0.54	0.42	0	0.12	0	0.473333	0.04	-3.56478	0.0313245	Tmem45b	transmembrane protein 45b [Source:MGI Symbol;Acc:MGI:2384574]	-	-	-	K15867	GO:0001669//acrosomal vesicle;GO:0005737//cytoplasm;GO:0005768//endosome;GO:0005856//cytoskeleton;GO:0005886//plasma membrane;GO:0005938//cell cortex;GO:0014069//postsynaptic density;GO:0015629//actin cytoskeleton;GO:0016020//membrane;GO:0030054//cell junction;GO:0030425//dendrite;GO:0031410//cytoplasmic vesicle;GO:0031901//early endosome membrane;GO:0042995//cell projection;GO:0043197//dendritic…	GO:0003723//RNA binding;GO:0003729//mRNA binding;GO:0003779//actin binding;GO:0005515//protein binding	GO:0006897//endocytosis;GO:0007010//cytoskeleton organization;GO:0007275//multicellular organism development;GO:0007492//endoderm development;GO:0007612//learning;GO:0007616//long-term memory;GO:0009952//anterior/posterior pattern specification;GO:0016477//cell migration;GO:0022604//regulation of cell morphogenesis;GO:0048168//regulation of neuronal synaptic plasticity;GO:0050804//modulation of c…
ENSMUSG00000043102	1.46	5.67	1.49	0.47	0.36	0.2	2.87333	0.343333	-3.06504	1.1e-06	Qrfp	pyroglutamylated RFamide peptide [Source:MGI Symbol;Acc:MGI:3630329]	-	-	-	K14443	GO:0005634//nucleus;GO:0005737//cytoplasm	GO:0003714//transcription corepressor activity;GO:0005515//protein binding	GO:0000122//negative regulation of transcription by RNA polymerase II;GO:0006479//protein methylation;GO:0006974//cellular response to DNA damage stimulus;GO:0008285//negative regulation of cell proliferation;GO:0008306//associative learning;GO:0009612//response to mechanical stimulus;GO:0009952//anterior/posterior pattern specification;GO:0010033//response to organic substance;GO:0010243//respon…
ENSMUSG00000063661	1.04	0.42	0.13	0.11	0.09	0	0.53	0.0666667	-2.99095	0.0264768	Krt73	keratin 73 [Source:MGI Symbol;Acc:MGI:3607712]	-	-	-	K08559	GO:0005634//nucleus;GO:0005667//transcription factor complex	GO:0000978//RNA polymerase II proximal promoter sequence-specific DNA binding;GO:0000981//DNA-binding transcription factor activity, RNA polymerase II-specific;GO:0001223//transcription coactivator binding;GO:0001228//DNA-binding transcription activator activity, RNA polymerase II-specific;GO:0003677//DNA binding;GO:0003700//DNA-binding transcription factor activity;GO:0004879//nuclear receptor a…	GO:0000122//negative regulation of transcription by RNA polymerase II;GO:0001707//mesoderm formation;GO:0006355//regulation of transcription, DNA-templated;GO:0006357//regulation of transcription by RNA polymerase II;GO:0007369//gastrulation;GO:0007411//axon guidance;GO:0009444//pyruvate oxidation;GO:0010613//positive regulation of cardiac muscle hypertrophy;GO:0010828//positive regulation of glu…
ENSMUSG00000033470	0.14	0.46	0.67	0	0.05	0.11	0.423333	0.0533333	-2.98868	0.0488723	Cysltr2	cysteinyl leukotriene receptor 2 [Source:MGI Symbol;Acc:MGI:1917336]	Environmental Information Processing;Environmental Information Processing	Signaling molecules and interaction;Signal transduction	ko04080//Neuroactive ligand-receptor interaction;ko04020//Calcium signaling pathway	-	GO:0005575//cellular_component;GO:0005576//extracellular region	GO:0005184//neuropeptide hormone activity;GO:0031854//orexigenic neuropeptide QRFP receptor binding	GO:0007218//neuropeptide signaling pathway;GO:0007625//grooming behavior;GO:0007626//locomotory behavior;GO:0045777//positive regulation of blood pressure;GO:0060259//regulation of feeding behavior
ENSMUSG00000023034	29.44	36.72	28.57	3.57	4.66	5.46	31.5767	4.56333	-2.7907	1.1e-27	Nr4a1	nuclear receptor subfamily 4, group A, member 1 [Source:MGI Symbol;Acc:MGI:1352454]	Environmental Information Processing;Environmental Information Processing;Human Diseases;Organismal Systems;Organismal Systems	Signal transduction;Signal transduction;Endocrine and metabolic diseases;Endocrine system;Endocrine system	ko04151//PI3K-Akt signaling pathway;ko04010//MAPK signaling pathway;ko04934//Cushing syndrome;ko04925//Aldosterone synthesis and secretion;ko04927//Cortisol synthesis and secretion	K03989;K03989;K03989;K03989	GO:0005576//extracellular region;GO:0005615//extracellular space;GO:0030054//cell junction;GO:0030424//axon;GO:0030425//dendrite;GO:0042995//cell projection;GO:0043025//neuronal cell body;GO:0044216//other organism cell;GO:0045202//synapse	GO:0001848//complement binding;GO:0001849//complement component C1q binding;GO:0004866//endopeptidase inhibitor activity;GO:0005515//protein binding;GO:0030246//carbohydrate binding	GO:0002376//immune system process;GO:0006954//inflammatory response;GO:0006956//complement activation;GO:0006958//complement activation, classical pathway;GO:0010951//negative regulation of endopeptidase activity;GO:0016064//immunoglobulin mediated immune response;GO:0045087//innate immune response
ENSMUSG00000030834	0.28	0.1	0.15	0	0	0.08	0.176667	0.0266667	-2.72792	0.038469	Abcc6	ATP-binding cassette, sub-family C (CFTR/MRP), member 6 [Source:MGI Symbol;Acc:MGI:1351634]	Environmental Information Processing	Membrane transport	ko02010//ABC transporters	-	GO:0005576//extracellular region;GO:0016020//membrane;GO:0016021//integral component of membrane	GO:0008289//lipid binding	GO:0001525//angiogenesis;GO:0001666//response to hypoxia;GO:0006869//lipid transport;GO:0042118//endothelial cell activation;GO:0042157//lipoprotein metabolic process;GO:0045601//regulation of endothelial cell differentiation
ENSMUSG00000111517	0.14	0.17	0.34	0.03	0.02	0.06	0.216667	0.0366667	-2.56294	0.0243621	Olfr1238	olfactory receptor 1238 [Source:MGI Symbol;Acc:MGI:3031072]	Organismal Systems	Sensory system	ko04740//Olfactory transduction	-	GO:0005576//extracellular region;GO:0005604//basement membrane;GO:0031012//extracellular matrix;GO:0031410//cytoplasmic vesicle;GO:0062023//collagen-containing extracellular matrix	GO:0004222//metalloendopeptidase activity;GO:0005515//protein binding;GO:0008201//heparin binding;GO:0008233//peptidase activity;GO:0008237//metallopeptidase activity;GO:0008270//zinc ion binding;GO:0016787//hydrolase activity;GO:0046872//metal ion binding	GO:0001542//ovulation from ovarian follicle;GO:0001822//kidney development;GO:0006508//proteolysis;GO:0010976//positive regulation of neuron projection development;GO:0016525//negative regulation of angiogenesis;GO:0030198//extracellular matrix organization;GO:0060347//heart trabecula formation;GO:1900087//positive regulation of G1/S transition of mitotic cell cycle;GO:1904707//positive regulatio…
ENSMUSG00000023243	0.39	0.39	0.26	0.04	0.03	0.11	0.346667	0.06	-2.53051	0.0191425	Kcnk5	potassium channel, subfamily K, member 5 [Source:MGI Symbol;Acc:MGI:1336175]	Organismal Systems;Organismal Systems	Digestive system;Sensory system	ko04974//Protein digestion and absorption;ko04742//Taste transduction	K21278;K21278;K21278	GO:0005634//nucleus;GO:0005737//cytoplasm	GO:0004721//phosphoprotein phosphatase activity;GO:0004722//protein serine/threonine phosphatase activity;GO:0004725//protein tyrosine phosphatase activity;GO:0008138//protein tyrosine/serine/threonine phosphatase activity;GO:0008330//protein tyrosine/threonine phosphatase activity;GO:0016787//hydrolase activity;GO:0016791//phosphatase activity;GO:0017017//MAP kinase tyrosine/serine/threonine pho…	GO:0000188//inactivation of MAPK activity;GO:0001706//endoderm formation;GO:0006470//protein dephosphorylation;GO:0007049//cell cycle;GO:0007162//negative regulation of cell adhesion;GO:0008285//negative regulation of cell proliferation;GO:0009416//response to light stimulus;GO:0010033//response to organic substance;GO:0016311//dephosphorylation;GO:0032355//response to estradiol;GO:0032526//respo…
ENSMUSG00000037868	2.93	3.31	4.7	1.54	0.36	0.22	3.64667	0.706667	-2.36748	2.25e-11	Egr2	early growth response 2 [Source:MGI Symbol;Acc:MGI:95296]	Human Diseases;Human Diseases;Human Diseases;Organismal Systems	Infectious diseases;Cancers;Infectious diseases;Immune system	ko05166//HTLV-I infection;ko05203//Viral carcinogenesis;ko05161//Hepatitis B;ko04625//C-type lectin receptor signaling pathway	K10055;K10055;K10055	GO:0005634//nucleus;GO:0005829//cytosol;GO:0005886//plasma membrane;GO:0016604//nuclear body;GO:0016605//PML body;GO:0016607//nuclear speck;GO:0017053//transcriptional repressor complex;GO:0032991//protein-containing complex	GO:0000978//RNA polymerase II proximal promoter sequence-specific DNA binding;GO:0000981//DNA-binding transcription factor activity, RNA polymerase II-specific;GO:0001227//DNA-binding transcription repressor activity, RNA polymerase II-specific;GO:0003677//DNA binding;GO:0003690//double-stranded DNA binding;GO:0003700//DNA-binding transcription factor activity;GO:0005515//protein binding;GO:00080…	GO:0000122//negative regulation of transcription by RNA polymerase II;GO:0001501//skeletal system development;GO:0001823//mesonephros development;GO:0006355//regulation of transcription, DNA-templated;GO:0006357//regulation of transcription by RNA polymerase II;GO:0007417//central nervous system development;GO:0008285//negative regulation of cell proliferation;GO:0009880//embryonic pattern specif…
ENSMUSG00000021250	39.68	69.98	55.28	8.04	8.15	15.96	54.98	10.7167	-2.35905	6.22e-15	Fos	FBJ osteosarcoma oncogene [Source:MGI Symbol;Acc:MGI:95574]	Human Diseases;Environmental Information Processing;Human Diseases;Human Diseases;Human Diseases;Human Diseases;Human Diseases;Environmental Information Processing;Organismal Systems;Human Diseases;Human Diseases;Human Diseases;Human Diseases;Human Diseases;Organismal Systems;Cellular Processes;Human Diseases;Human Diseases;Organismal Systems;Organismal Systems;Organismal Systems;Organismal Syste…	Cancers;Signal transduction;Infectious disease: viral;Infectious diseases;Immune diseases;Infectious diseases;Infectious diseases;Signal transduction;Immune system;Infectious diseases;Infectious diseases;Infectious disease: bacterial;Infectious diseases;Cardiovascular diseases;Endocrine system;Cell growth and death;Infectious diseases;Cancers;Immune system;Immune system;Endocrine system;Nervous s…	ko05200//Pathways in cancer;ko04010//MAPK signaling pathway;ko05170//Human immunodeficiency virus 1 infection;ko05166//HTLV-I infection;ko05323//Rheumatoid arthritis;ko05132//Salmonella infection;ko05167//Kaposi sarcoma-associated herpesvirus infection;ko04024//cAMP signaling pathway;ko04662//B cell receptor signaling pathway;ko05162//Measles;ko05140//Leishmaniasis;ko05135//Yersinia infection;ko0…	K19008	GO:0005634//nucleus;GO:0005737//cytoplasm;GO:0005829//cytosol	GO:0000166//nucleotide binding;GO:0000287//magnesium ion binding;GO:0004672//protein kinase activity;GO:0004674//protein serine/threonine kinase activity;GO:0005515//protein binding;GO:0005524//ATP binding;GO:0008140//cAMP response element binding protein binding;GO:0016301//kinase activity;GO:0016740//transferase activity;GO:0019901//protein kinase binding;GO:0042826//histone deacetylase binding…	GO:0000122//negative regulation of transcription by RNA polymerase II;GO:0002028//regulation of sodium ion transport;GO:0006468//protein phosphorylation;GO:0007049//cell cycle;GO:0007275//multicellular organism development;GO:0007346//regulation of mitotic cell cycle;GO:0010830//regulation of myotube differentiation;GO:0010868//negative regulation of triglyceride biosynthetic process;GO:0016310//…
ENSMUSG00000078746	0.24	2.53	0.07	0.21	0.15	0.23	0.946667	0.196667	-2.2671	0.0137706	Fam205a4	family with sequence similarity 205, member A4 [Source:MGI Symbol;Acc:MGI:5434294]	-	-	-	K12332;K12332	GO:0005576//extracellular region;GO:0005615//extracellular space;GO:0005634//nucleus;GO:0005737//cytoplasm;GO:0030424//axon;GO:0043005//neuron projection;GO:0043025//neuronal cell body;GO:0043195//terminal bouton	GO:0005102//signaling receptor binding;GO:0005179//hormone activity;GO:0031716//calcitonin receptor binding;GO:0042802//identical protein binding	GO:0001976//neurological system process involved in regulation of systemic arterial blood pressure;GO:0001984//artery vasodilation involved in baroreceptor response to increased systemic arterial blood pressure;GO:0002027//regulation of heart rate;GO:0002548//monocyte chemotaxis;GO:0006874//cellular calcium ion homeostasis;GO:0006954//inflammatory response;GO:0007165//signal transduction;GO:00071…
ENSMUSG00000038418	36.49	64.95	69.04	9.48	10.52	15.92	56.8267	11.9733	-2.24674	5.94e-15	Egr1	early growth response 1 [Source:MGI Symbol;Acc:MGI:95295]	Human Diseases;Environmental Information Processing;Organismal Systems;Human Diseases;Organismal Systems;Human Diseases	Infectious diseases;Signal transduction;Endocrine system;Endocrine and metabolic diseases;Endocrine system;Neurodegenerative diseases	ko05166//HTLV-I infection;ko04371//Apelin signaling pathway;ko04928//Parathyroid hormone synthesis, secretion and action;ko04933//AGE-RAGE signaling pathway in diabetic complications;ko04912//GnRH signaling pathway;ko05020//Prion diseases	K19528	GO:0000795//synaptonemal complex	GO:0003674//molecular_function	GO:0007286//spermatid development;GO:0051321//meiotic cell cycle
ENSMUSG00000071341	10.17	17.15	12.04	2.26	2.75	3.6	13.12	2.87	-2.19265	1.27e-11	Egr4	early growth response 4 [Source:MGI Symbol;Acc:MGI:99252]	-	-	-	-	GO:0005576//extracellular region;GO:0005615//extracellular space;GO:0005737//cytoplasm;GO:0030133//transport vesicle;GO:0031045//dense core granule;GO:0031410//cytoplasmic vesicle	GO:0005179//hormone activity;GO:0005184//neuropeptide hormone activity;GO:0031765//type 2 galanin receptor binding;GO:0031766//type 3 galanin receptor binding	GO:0003084//positive regulation of systemic arterial blood pressure;GO:0007165//signal transduction;GO:0010459//negative regulation of heart rate;GO:0032099//negative regulation of appetite;GO:0035814//negative regulation of renal sodium excretion;GO:0044539//long-chain fatty acid import;GO:0045944//positive regulation of transcription by RNA polymerase II;GO:0051930//regulation of sensory percep…
ENSMUSG00000094035	1.8	1.02	1.11	0.42	0.34	0.16	1.31	0.306667	-2.09482	0.0246179	Ldlrad2	low density lipoprotein receptor class A domain containing 2 [Source:MGI Symbol;Acc:MGI:3588210]	-	-	-	-	GO:0005576//extracellular region;GO:0005615//extracellular space;GO:0005737//cytoplasm	GO:0005125//cytokine activity;GO:0008270//zinc ion binding;GO:0008745//N-acetylmuramoyl-L-alanine amidase activity;GO:0016019//peptidoglycan receptor activity;GO:0042834//peptidoglycan binding	GO:0002376//immune system process;GO:0006915//apoptotic process;GO:0007165//signal transduction;GO:0009253//peptidoglycan catabolic process;GO:0009617//response to bacterium;GO:0016045//detection of bacterium;GO:0031640//killing of cells of other organism;GO:0032689//negative regulation of interferon-gamma production;GO:0032827//negative regulation of natural killer cell differentiation involved …
ENSMUSG00000028341	2.28	5	5.79	1.05	0.6	1.56	4.35667	1.07	-2.02561	3.83e-07	Nr4a3	nuclear receptor subfamily 4, group A, member 3 [Source:MGI Symbol;Acc:MGI:1352457]	Human Diseases	Cancers	ko05202//Transcriptional misregulation in cancers	-	GO:0016020//membrane;GO:0016021//integral component of membrane	GO:0015293//symporter activity;GO:0015333//peptide:proton symporter activity;GO:0022857//transmembrane transporter activity;GO:0035673//oligopeptide transmembrane transporter activity;GO:0071916//dipeptide transmembrane transporter activity	GO:0006857//oligopeptide transport;GO:0055085//transmembrane transport;GO:0140206//dipeptide import across plasma membrane;GO:1902600//proton transmembrane transport
ENSMUSG00000037801	0.46	0.29	1.06	0.24	0.18	0.06	0.603333	0.16	-1.91488	0.048477	Iqch	IQ motif containing H [Source:MGI Symbol;Acc:MGI:1925500]	-	-	-	-	GO:0005737//cytoplasm;GO:0005764//lysosome;GO:0005765//lysosomal membrane;GO:0005768//endosome;GO:0005770//late endosome;GO:0005886//plasma membrane;GO:0008021//synaptic vesicle;GO:0016020//membrane;GO:0016021//integral component of membrane;GO:0030054//cell junction;GO:0030285//integral component of synaptic vesicle membrane;GO:0030672//synaptic vesicle membrane;GO:0031410//cytoplasmic vesicle;G…	GO:0005385//zinc ion transmembrane transporter activity;GO:0008324//cation transmembrane transporter activity	GO:0006811//ion transport;GO:0006812//cation transport;GO:0006829//zinc ion transport;GO:0010043//response to zinc ion;GO:0010312//detoxification of zinc ion;GO:0032119//sequestering of zinc ion;GO:0051050//positive regulation of transport;GO:0055085//transmembrane transport;GO:0061088//regulation of sequestering of zinc ion;GO:0071577//zinc ion transmembrane transport;GO:0098655//cation transmem…
ENSMUSG00000095186	3.26	5.93	0.39	1.21	0.42	0.93	3.19333	0.853333	-1.90388	0.0331781	Gm10718	predicted gene 10718 [Source:MGI Symbol;Acc:MGI:3642028]	-	-	-	-	GO:0005634//nucleus;GO:0005886//plasma membrane;GO:0009898//cytoplasmic side of plasma membrane;GO:0016020//membrane;GO:0030496//midbody;GO:0051233//spindle midzone;GO:0072686//mitotic spindle	GO:0000166//nucleotide binding;GO:0000287//magnesium ion binding;GO:0003924//GTPase activity;GO:0005246//calcium channel regulator activity;GO:0005515//protein binding;GO:0005525//GTP binding;GO:0019003//GDP binding	GO:0000278//mitotic cell cycle;GO:0007165//signal transduction;GO:0051276//chromosome organization;GO:0051310//metaphase plate congression;GO:1901842//negative regulation of high voltage-gated calcium channel activity
ENSMUSG00000033213	0.95	1.52	3.61	1	0.36	0.37	2.02667	0.576667	-1.8133	0.0458339	AA467197	expressed sequence AA467197 [Source:MGI Symbol;Acc:MGI:3034182]	-	-	-	-	-	-	-
ENSMUSG00000052837	42.52	69.37	50.6	17.15	13.56	18.17	54.1633	16.2933	-1.73303	1.38e-11	Junb	jun B proto-oncogene [Source:MGI Symbol;Acc:MGI:96647]	Organismal Systems;Environmental Information Processing;Organismal Systems	Development;Signal transduction;Endocrine system	ko04380//Osteoclast differentiation;ko04668//TNF signaling pathway;ko04935//Growth hormone synthesis, secretion and action	K21946;K21946;K21946	GO:0005654//nucleoplasm;GO:0005737//cytoplasm;GO:0005829//cytosol	GO:0004721//phosphoprotein phosphatase activity;GO:0004722//protein serine/threonine phosphatase activity;GO:0004725//protein tyrosine phosphatase activity;GO:0005515//protein binding;GO:0008138//protein tyrosine/serine/threonine phosphatase activity;GO:0008330//protein tyrosine/threonine phosphatase activity;GO:0016787//hydrolase activity;GO:0016791//phosphatase activity;GO:0017017//MAP kinase t…	GO:0000188//inactivation of MAPK activity;GO:0001933//negative regulation of protein phosphorylation;GO:0006470//protein dephosphorylation;GO:0010033//response to organic substance;GO:0010942//positive regulation of cell death;GO:0014070//response to organic cyclic compound;GO:0016311//dephosphorylation;GO:0030154//cell differentiation;GO:0035335//peptidyl-tyrosine dephosphorylation;GO:0035970//p…
ENSMUSG00000037727	4305.26	8375.27	3281.83	1821.7	1584.41	1478.77	5320.79	1628.29	-1.70828	1.02e-08	Avp	arginine vasopressin [Source:MGI Symbol;Acc:MGI:88121]	Environmental Information Processing;Environmental Information Processing;Organismal Systems;Organismal Systems	Signaling molecules and interaction;Signal transduction;Circulatory system;Excretory system	ko04080//Neuroactive ligand-receptor interaction;ko04072//Phospholipase D signaling pathway;ko04270//Vascular smooth muscle contraction;ko04962//Vasopressin-regulated water reabsorption	-	GO:0016020//membrane	GO:0000166//nucleotide binding;GO:0003924//GTPase activity;GO:0005525//GTP binding	GO:0007165//signal transduction;GO:1901841//regulation of high voltage-gated calcium channel activity;GO:1901842//negative regulation of high voltage-gated calcium channel activity
ENSMUSG00000018566	1.44	1.75	1.5	0.69	0.49	0.31	1.56333	0.496667	-1.65428	0.0126683	Slc2a4	solute carrier family 2 (facilitated glucose transporter), member 4 [Source:MGI Symbol;Acc:MGI:95758]	Organismal Systems;Environmental Information Processing;Environmental Information Processing;Human Diseases;Organismal Systems;Human Diseases	Endocrine system;Signal transduction;Signal transduction;Endocrine and metabolic diseases;Endocrine system;Endocrine and metabolic diseases	ko04910//Insulin signaling pathway;ko04068//FoxO signaling pathway;ko04152//AMPK signaling pathway;ko04931//Insulin resistance;ko04920//Adipocytokine signaling pathway;ko04930//Type II diabetes mellitus	K01077;K01077;K01077	GO:0005615//extracellular space;GO:0005886//plasma membrane;GO:0016020//membrane;GO:0031012//extracellular matrix;GO:0031225//anchored component of membrane;GO:0065010//extracellular membrane-bounded organelle	GO:0003824//catalytic activity;GO:0004035//alkaline phosphatase activity;GO:0005515//protein binding;GO:0016462//pyrophosphatase activity;GO:0016787//hydrolase activity;GO:0016791//phosphatase activity;GO:0046872//metal ion binding	GO:0001958//endochondral ossification;GO:0003006//developmental process involved in reproduction;GO:0016311//dephosphorylation;GO:0032496//response to lipopolysaccharide;GO:0033280//response to vitamin D;GO:0046677//response to antibiotic;GO:0051384//response to glucocorticoid;GO:0071407//cellular response to organic cyclic compound;GO:0071529//cementum mineralization
ENSMUSG00000051920	0.33	0.59	1	0.08	0.22	0.31	0.64	0.203333	-1.65423	0.0317441	Rspo2	R-spondin 2 [Source:MGI Symbol;Acc:MGI:1922667]	Environmental Information Processing	Signal transduction	ko04310//Wnt signaling pathway	K01014	GO:0005829//cytosol	GO:0004062//aryl sulfotransferase activity;GO:0008146//sulfotransferase activity;GO:0016740//transferase activity;GO:0042802//identical protein binding;GO:0050656//3'-phosphoadenosine 5'-phosphosulfate binding	GO:0006584//catecholamine metabolic process;GO:0006805//xenobiotic metabolic process;GO:0008210//estrogen metabolic process;GO:0008217//regulation of blood pressure;GO:0014823//response to activity;GO:0017085//response to insecticide;GO:0017144//drug metabolic process;GO:0018960//4-nitrophenol metabolic process;GO:0051384//response to glucocorticoid;GO:0051923//sulfation
ENSMUSG00000030048	3.52	6.58	7.13	0.58	2.34	2.71	5.74333	1.87667	-1.61372	0.00572635	Gkn3	gastrokine 3 [Source:MGI Symbol;Acc:MGI:1916138]	-	-	-	-	GO:0005737//cytoplasm;GO:0005829//cytosol	GO:0001972//retinoic acid binding;GO:0005501//retinoid binding;GO:0008289//lipid binding;GO:0016918//retinal binding;GO:0019841//retinol binding	GO:0034653//retinoic acid catabolic process
ENSMUSG00000022602	9.5	12.81	7.85	3.59	3	3.29	10.0533	3.29333	-1.61005	2.33e-08	Arc	activity regulated cytoskeletal-associated protein [Source:MGI Symbol;Acc:MGI:88067]	Human Diseases	Substance dependence	ko05031//Amphetamine addiction	K09507;K09507	GO:0005634//nucleus;GO:0005654//nucleoplasm;GO:0005730//nucleolus;GO:0005737//cytoplasm;GO:0005829//cytosol;GO:0014069//postsynaptic density;GO:0043025//neuronal cell body;GO:0043197//dendritic spine;GO:0061827//sperm head;GO:0098794//postsynapse;GO:0098978//glutamatergic synapse;GO:0099524//postsynaptic cytosol	GO:0001671//ATPase activator activity;GO:0003714//transcription corepressor activity;GO:0030544//Hsp70 protein binding;GO:0044183//protein binding involved in protein folding;GO:0051082//unfolded protein binding;GO:0051087//chaperone binding;GO:0051117//ATPase binding	GO:0000122//negative regulation of transcription by RNA polymerase II;GO:0006457//protein folding;GO:0032781//positive regulation of ATPase activity;GO:0051085//chaperone cofactor-dependent protein refolding;GO:0090084//negative regulation of inclusion body assembly;GO:0097201//negative regulation of transcription from RNA polymerase II promoter in response to stress
ENSMUSG00000075014	3.99	11.68	3.54	2.61	0.82	3.01	6.40333	2.14667	-1.57672	0.0121672	Gm10800	predicted gene 10800 [Source:MGI Symbol;Acc:MGI:3641657]	-	-	-	-	GO:0005634//nucleus;GO:0005737//cytoplasm	GO:0005515//protein binding;GO:0043426//MRF binding	GO:0000122//negative regulation of transcription by RNA polymerase II;GO:0006357//regulation of transcription by RNA polymerase II;GO:0006970//response to osmotic stress;GO:0048642//negative regulation of skeletal muscle tissue development;GO:0070236//negative regulation of activation-induced cell death of T cells
ENSMUSG00000001901	1.1	0.57	0.86	0.33	0.31	0.21	0.843333	0.283333	-1.5736	0.0161186	Kcnh6	potassium voltage-gated channel, subfamily H (eag-related), member 6 [Source:MGI Symbol;Acc:MGI:2684139]	-	-	-	-	GO:0000785//chromatin;GO:0005634//nucleus	GO:0000977//RNA polymerase II regulatory region sequence-specific DNA binding;GO:0000978//RNA polymerase II proximal promoter sequence-specific DNA binding;GO:0000981//DNA-binding transcription factor activity, RNA polymerase II-specific;GO:0003677//DNA binding;GO:1990837//sequence-specific double-stranded DNA binding	GO:0003357//noradrenergic neuron differentiation;GO:0006355//regulation of transcription, DNA-templated;GO:0006357//regulation of transcription by RNA polymerase II;GO:0007275//multicellular organism development;GO:0021523//somatic motor neuron differentiation;GO:0021623//oculomotor nerve formation;GO:0021642//trochlear nerve formation;GO:0021703//locus ceruleus development;GO:0030901//midbrain d…
ENSMUSG00000090698	4.45	4.65	3.83	1.61	1.02	1.73	4.31	1.45333	-1.56832	1.91e-06	Apold1	apolipoprotein L domain containing 1 [Source:MGI Symbol;Acc:MGI:2685921]	-	-	-	-	-	GO:0003674//molecular_function	GO:0008150//biological_process
ENSMUSG00000045036	0.73	1.46	1.11	0.48	0.57	0.08	1.1	0.376667	-1.54614	0.0368146	Tmem232	transmembrane protein 232 [Source:MGI Symbol;Acc:MGI:2685786]	-	-	-	K05243;K05243;K05243	GO:0005576//extracellular region;GO:0005615//extracellular space;GO:0005737//cytoplasm;GO:0030141//secretory granule;GO:0043195//terminal bouton	GO:0005179//hormone activity;GO:0005184//neuropeptide hormone activity;GO:0005185//neurohypophyseal hormone activity;GO:0031855//oxytocin receptor binding	GO:0001975//response to amphetamine;GO:0002027//regulation of heart rate;GO:0002125//maternal aggressive behavior;GO:0007165//signal transduction;GO:0007204//positive regulation of cytosolic calcium ion concentration;GO:0007507//heart development;GO:0007565//female pregnancy;GO:0007613//memory;GO:0007625//grooming behavior;GO:0009612//response to mechanical stimulus;GO:0009744//response to sucros…
ENSMUSG00000022893	5.17	3.61	2.95	1.29	1.13	1.74	3.91	1.38667	-1.49555	2.48e-06	Adamts1	a disintegrin-like and metallopeptidase (reprolysin type) with thrombospondin type 1 motif, 1 [Source:MGI Symbol;Acc:MGI:109249]	-	-	-	-	GO:0000795//synaptonemal complex	GO:0003674//molecular_function	GO:0007286//spermatid development;GO:0051321//meiotic cell cycle;GO:0051965//positive regulation of synapse assembly;GO:0061003//positive regulation of dendritic spine morphogenesis
ENSMUSG00000020423	13.28	15.52	12.92	3.86	5.29	6.2	13.9067	5.11667	-1.4425	6.74e-08	Btg2	BTG anti-proliferation factor 2 [Source:MGI Symbol;Acc:MGI:108384]	Genetic Information Processing	Folding, sorting and degradation	ko03018//RNA degradation	-	GO:0005615//extracellular space	-	-
ENSMUSG00000003545	0.61	2.18	2.06	0.5	0.14	1.26	1.61667	0.633333	-1.35199	0.0236552	Fosb	FBJ osteosarcoma oncogene B [Source:MGI Symbol;Acc:MGI:95575]	Human Diseases;Organismal Systems;Organismal Systems;Human Diseases;Human Diseases	Substance dependence;Development;Immune system;Substance dependence;Substance dependence	ko05034//Alcoholism;ko04380//Osteoclast differentiation;ko04657//IL-17 signaling pathway;ko05031//Amphetamine addiction;ko05030//Cocaine addiction	K12302;K12302;K12302;K12302	GO:0008021//synaptic vesicle;GO:0016020//membrane;GO:0016021//integral component of membrane;GO:0030054//cell junction;GO:0030285//integral component of synaptic vesicle membrane;GO:0030672//synaptic vesicle membrane;GO:0031410//cytoplasmic vesicle;GO:0043005//neuron projection;GO:0043229//intracellular organelle;GO:0044300//cerebellar mossy fiber;GO:0045202//synapse;GO:0048786//presynaptic activ…	GO:0005313//L-glutamate transmembrane transporter activity;GO:0005315//inorganic phosphate transmembrane transporter activity;GO:0005326//neurotransmitter transporter activity;GO:0005436//sodium:phosphate symporter activity;GO:0008068//extracellularly glutamate-gated chloride channel activity;GO:0015293//symporter activity;GO:0015319//sodium:inorganic phosphate symporter activity;GO:0022857//tran…	GO:0003407//neural retina development;GO:0006811//ion transport;GO:0006814//sodium ion transport;GO:0006817//phosphate ion transport;GO:0006820//anion transport;GO:0006836//neurotransmitter transport;GO:0007268//chemical synaptic transmission;GO:0007420//brain development;GO:0007616//long-term memory;GO:0015813//L-glutamate transmembrane transport;GO:0035249//synaptic transmission, glutamatergic;…
ENSMUSG00000096045	1.13	2.64	3.4	0.91	0.92	0.99	2.39	0.94	-1.34628	0.00582353	Gm21698	predicted gene, 21698 [Source:MGI Symbol;Acc:MGI:5435053]	-	-	-	-	GO:0005576//extracellular region;GO:0005615//extracellular space;GO:0030141//secretory granule;GO:0045202//synapse	GO:0005184//neuropeptide hormone activity	GO:0000186//activation of MAPKK activity;GO:0001678//cellular glucose homeostasis;GO:0007186//G protein-coupled receptor signaling pathway;GO:0007218//neuropeptide signaling pathway;GO:0007268//chemical synaptic transmission;GO:0008343//adult feeding behavior;GO:0009267//cellular response to starvation;GO:0032099//negative regulation of appetite;GO:0032812//positive regulation of epinephrine secr…
ENSMUSG00000103585	3.59	1.26	0.38	0.87	0.96	0.23	1.74333	0.686667	-1.34417	0.0472046	Pcdhgb4	protocadherin gamma subfamily B, 4 [Source:MGI Symbol;Acc:MGI:1935173]	-	-	-	-	GO:0005886//plasma membrane;GO:0009897//external side of plasma membrane;GO:0009986//cell surface;GO:0016020//membrane;GO:0031225//anchored component of membrane;GO:0045202//synapse	GO:0030550//acetylcholine receptor inhibitor activity;GO:0033130//acetylcholine receptor binding	GO:0095500//acetylcholine receptor signaling pathway;GO:2000272//negative regulation of signaling receptor activity
ENSMUSG00000024042	4.12	5.34	5.88	2.18	1.44	2.44	5.11333	2.02	-1.33991	1.31e-05	Sik1	salt inducible kinase 1 [Source:MGI Symbol;Acc:MGI:104754]	Organismal Systems	Endocrine system	ko04922//Glucagon signaling pathway	K05244	GO:0005576//extracellular region;GO:0005615//extracellular space;GO:0005737//cytoplasm;GO:0005794//Golgi apparatus;GO:0030141//secretory granule;GO:0043025//neuronal cell body	GO:0004966//galanin receptor activity;GO:0005179//hormone activity;GO:0005184//neuropeptide hormone activity;GO:0031763//galanin receptor binding;GO:0031764//type 1 galanin receptor binding;GO:0031765//type 2 galanin receptor binding;GO:0031766//type 3 galanin receptor binding	GO:0006954//inflammatory response;GO:0007218//neuropeptide signaling pathway;GO:0007399//nervous system development;GO:0007631//feeding behavior;GO:0008285//negative regulation of cell proliferation;GO:0010737//protein kinase A signaling;GO:0019933//cAMP-mediated signaling;GO:0031943//regulation of glucocorticoid metabolic process;GO:0043065//positive regulation of apoptotic process;GO:0045944//p…
ENSMUSG00000042622	0.85	1.3	1.86	0.33	0.34	0.93	1.33667	0.533333	-1.32553	0.0403785	Maff	v-maf musculoaponeurotic fibrosarcoma oncogene family, protein F (avian) [Source:MGI Symbol;Acc:MGI:96910]	-	-	-	K06751;K06751;K06751;K06751;K06751;K06751;K06751;K06751;K06751;K06751;K06751;K06751;K06751;K06751;K06751;K06751;K06751;K06751	GO:0005615//extracellular space;GO:0005783//endoplasmic reticulum;GO:0005794//Golgi apparatus;GO:0005797//Golgi medial cisterna;GO:0005886//plasma membrane;GO:0009897//external side of plasma membrane;GO:0009986//cell surface;GO:0016020//membrane;GO:0016021//integral component of membrane;GO:0030670//phagocytic vesicle membrane;GO:0042612//MHC class I protein complex;GO:0042824//MHC class I pepti…	GO:0005102//signaling receptor binding;GO:0005515//protein binding;GO:0030881//beta-2-microglobulin binding;GO:0042277//peptide binding;GO:0042605//peptide antigen binding;GO:0042608//T cell receptor binding;GO:0042610//CD8 receptor binding;GO:0044877//protein-containing complex binding;GO:0046977//TAP binding;GO:0062061//TAP complex binding	GO:0001916//positive regulation of T cell mediated cytotoxicity;GO:0002376//immune system process;GO:0002474//antigen processing and presentation of peptide antigen via MHC class I;GO:0002476//antigen processing and presentation of endogenous peptide antigen via MHC class Ib;GO:0002485//antigen processing and presentation of endogenous peptide antigen via MHC class I via ER pathway, TAP-dependent…
ENSMUSG00000017491	3.54	2.02	4.02	2	0.81	1.03	3.19333	1.28	-1.31892	0.00898013	Rarb	retinoic acid receptor, beta [Source:MGI Symbol;Acc:MGI:97857]	Human Diseases;Human Diseases;Human Diseases;Human Diseases	Cancers;Cancers;Cancers;Cancers	ko05200//Pathways in cancer;ko05226//Gastric cancer;ko05222//Small cell lung cancer;ko05223//Non-small cell lung cancer	K04236;K04236;K04236;K04236;K04236	GO:0005886//plasma membrane;GO:0005887//integral component of plasma membrane;GO:0016020//membrane;GO:0016021//integral component of membrane	GO:0004930//G protein-coupled receptor activity;GO:0015057//thrombin-activated receptor activity	GO:0007165//signal transduction;GO:0007186//G protein-coupled receptor signaling pathway;GO:0007596//blood coagulation;GO:0007599//hemostasis;GO:0035025//positive regulation of Rho protein signal transduction;GO:0051281//positive regulation of release of sequestered calcium ion into cytosol;GO:0051482//positive regulation of cytosolic calcium ion concentration involved in phospholipase C-activati…
ENSMUSG00000037014	3.13	1.98	0.92	0.44	0.8	1.22	2.01	0.82	-1.2935	0.0495517	Sstr4	somatostatin receptor 4 [Source:MGI Symbol;Acc:MGI:105372]	Environmental Information Processing	Signaling molecules and interaction	ko04080//Neuroactive ligand-receptor interaction	-	GO:0005575//cellular_component	GO:0008083//growth factor activity	GO:0007165//signal transduction;GO:0030154//cell differentiation;GO:0030308//negative regulation of cell growth;GO:0030334//regulation of cell migration;GO:0040008//regulation of growth;GO:0042127//regulation of cell proliferation;GO:0042981//regulation of apoptotic process;GO:0043065//positive regulation of apoptotic process
ENSMUSG00000027792	0.93	0.45	0.54	0.14	0.43	0.22	0.64	0.263333	-1.28118	0.0366083	Bche	butyrylcholinesterase [Source:MGI Symbol;Acc:MGI:894278]	-	-	-	-	GO:0005634//nucleus;GO:0005654//nucleoplasm	GO:0000977//RNA polymerase II regulatory region sequence-specific DNA binding;GO:0000978//RNA polymerase II proximal promoter sequence-specific DNA binding;GO:0000981//DNA-binding transcription factor activity, RNA polymerase II-specific;GO:0001228//DNA-binding transcription activator activity, RNA polymerase II-specific;GO:0003677//DNA binding;GO:0003700//DNA-binding transcription factor activit…	GO:0001889//liver development;GO:0006355//regulation of transcription, DNA-templated;GO:0006357//regulation of transcription by RNA polymerase II;GO:0007623//circadian rhythm;GO:0045944//positive regulation of transcription by RNA polymerase II;GO:0048511//rhythmic process
ENSMUSG00000037341	14.86	3.85	1.97	2.3	3.87	2.54	6.89333	2.90333	-1.24749	0.0121036	Slc9a7	solute carrier family 9 (sodium/hydrogen exchanger), member 7 [Source:MGI Symbol;Acc:MGI:2444530]	Organismal Systems	Circulatory system	ko04260//Cardiac muscle contraction	K08861	GO:0000785//chromatin;GO:0000922//spindle pole;GO:0005634//nucleus;GO:0005737//cytoplasm;GO:0005813//centrosome;GO:0005814//centriole;GO:0005856//cytoskeleton;GO:0030425//dendrite;GO:0042995//cell projection	GO:0000166//nucleotide binding;GO:0004672//protein kinase activity;GO:0004674//protein serine/threonine kinase activity;GO:0005515//protein binding;GO:0005524//ATP binding;GO:0016301//kinase activity;GO:0016740//transferase activity;GO:0043008//ATP-dependent protein binding;GO:0044877//protein-containing complex binding	GO:0000082//G1/S transition of mitotic cell cycle;GO:0000278//mitotic cell cycle;GO:0006468//protein phosphorylation;GO:0007052//mitotic spindle organization;GO:0007093//mitotic cell cycle checkpoint;GO:0007265//Ras protein signal transduction;GO:0007613//memory;GO:0010508//positive regulation of autophagy;GO:0016310//phosphorylation;GO:0016525//negative regulation of angiogenesis;GO:0018105//pep…
ENSMUSG00000033063	1.42	0.98	0.48	0.53	0.39	0.3	0.96	0.406667	-1.23919	0.0145665	Cntnap3	contactin associated protein-like 3 [Source:MGI Symbol;Acc:MGI:3588199]	-	-	-	K08048;K08048;K08048;K08048;K08048;K08048;K08048;K08048;K08048;K08048;K08048;K08048;K08048;K08048;K08048;K08048;K08048;K08048;K08048;K08048;K08048;K08048;K08048;K08048;K08048;K08048;K08048;K08048;K08048;K08048;K08048;K08048;K08048;K08048;K08048;K08048;K08048;K08048;K08048;K08048;K08048;K08048;K08048;K08048;K08048;K08048;K08048;K08048;K08048;K08048	GO:0005886//plasma membrane;GO:0005887//integral component of plasma membrane;GO:0005901//caveola;GO:0005905//clathrin-coated pit;GO:0014069//postsynaptic density;GO:0015629//actin cytoskeleton;GO:0016020//membrane;GO:0016021//integral component of membrane;GO:0016323//basolateral plasma membrane;GO:0016324//apical plasma membrane;GO:0030054//cell junction;GO:0030424//axon;GO:0030425//dendrite;GO…	GO:0000166//nucleotide binding;GO:0003779//actin binding;GO:0004016//adenylate cyclase activity;GO:0005515//protein binding;GO:0005516//calmodulin binding;GO:0005524//ATP binding;GO:0008022//protein C-terminus binding;GO:0008294//calcium- and calmodulin-responsive adenylate cyclase activity;GO:0016829//lyase activity;GO:0016849//phosphorus-oxygen lyase activity;GO:0019902//phosphatase binding;GO:…	GO:0006171//cAMP biosynthetic process;GO:0007189//adenylate cyclase-activating G protein-coupled receptor signaling pathway;GO:0007204//positive regulation of cytosolic calcium ion concentration;GO:0007613//memory;GO:0007616//long-term memory;GO:0007626//locomotory behavior;GO:0009190//cyclic nucleotide biosynthetic process;GO:0010255//glucose mediated signaling pathway;GO:0019933//cAMP-mediated …
ENSMUSG00000022519	1.92	1.47	1.14	0.61	1.08	0.26	1.51	0.65	-1.21604	0.026502	Srl	sarcalumenin [Source:MGI Symbol;Acc:MGI:2146620]	-	-	-	-	GO:0005634//nucleus	GO:0000978//RNA polymerase II proximal promoter sequence-specific DNA binding;GO:0000981//DNA-binding transcription factor activity, RNA polymerase II-specific;GO:0001227//DNA-binding transcription repressor activity, RNA polymerase II-specific;GO:0003677//DNA binding;GO:0003700//DNA-binding transcription factor activity;GO:0046872//metal ion binding;GO:1990837//sequence-specific double-stranded …	GO:0000122//negative regulation of transcription by RNA polymerase II;GO:0001822//kidney development;GO:0006357//regulation of transcription by RNA polymerase II;GO:0007283//spermatogenesis;GO:0007498//mesoderm development;GO:0008544//epidermis development;GO:0009913//epidermal cell differentiation;GO:0043588//skin development;GO:0051729//germline cell cycle switching, mitotic to meiotic cell cyc…
ENSMUSG00000043895	0.76	1.06	0.3	0.2	0.28	0.45	0.706667	0.31	-1.18876	0.0347419	S1pr2	sphingosine-1-phosphate receptor 2 [Source:MGI Symbol;Acc:MGI:99569]	Environmental Information Processing;Environmental Information Processing	Signaling molecules and interaction;Signal transduction	ko04080//Neuroactive ligand-receptor interaction;ko04071//Sphingolipid signaling pathway	-	GO:0005886//plasma membrane;GO:0005887//integral component of plasma membrane;GO:0016020//membrane;GO:0016021//integral component of membrane	GO:0005509//calcium ion binding	GO:0007155//cell adhesion;GO:0007156//homophilic cell adhesion via plasma membrane adhesion molecules
ENSMUSG00000028214	6.58	8.28	5.74	2.67	2.62	3.86	6.86667	3.05	-1.1708	0.000397295	Gem	GTP binding protein (gene overexpressed in skeletal muscle) [Source:MGI Symbol;Acc:MGI:99844]	-	-	-	-	GO:0005886//plasma membrane;GO:0009897//external side of plasma membrane;GO:0016020//membrane;GO:0031225//anchored component of membrane;GO:0045202//synapse	GO:0005515//protein binding;GO:0030550//acetylcholine receptor inhibitor activity;GO:0033130//acetylcholine receptor binding	GO:0009617//response to bacterium;GO:0095500//acetylcholine receptor signaling pathway;GO:2000272//negative regulation of signaling receptor activity
ENSMUSG00000024190	27.29	25.59	19.17	10.47	12.31	10.94	24.0167	11.24	-1.09539	4.31e-06	Dusp1	dual specificity phosphatase 1 [Source:MGI Symbol;Acc:MGI:105120]	Environmental Information Processing;Human Diseases;Organismal Systems	Signal transduction;Cardiovascular diseases;Nervous system	ko04010//MAPK signaling pathway;ko05418//Fluid shear stress and atherosclerosis;ko04726//Serotonergic synapse	-	GO:0005615//extracellular space	-	-
ENSMUSG00000026826	4.21	3.79	10.35	3.53	1.26	3.91	6.11667	2.9	-1.07669	0.0132184	Nr4a2	nuclear receptor subfamily 4, group A, member 2 [Source:MGI Symbol;Acc:MGI:1352456]	Organismal Systems;Organismal Systems	Endocrine system;Endocrine system	ko04928//Parathyroid hormone synthesis, secretion and action;ko04925//Aldosterone synthesis and secretion	-	GO:0005576//extracellular region;GO:0005783//endoplasmic reticulum;GO:0005789//endoplasmic reticulum membrane;GO:0005886//plasma membrane;GO:0009986//cell surface;GO:0016020//membrane;GO:0016021//integral component of membrane	GO:0005515//protein binding;GO:0019838//growth factor binding;GO:0050431//transforming growth factor beta binding	GO:0006801//superoxide metabolic process;GO:0006954//inflammatory response;GO:0006955//immune response;GO:0007179//transforming growth factor beta receptor signaling pathway;GO:0014005//microglia development;GO:0030433//ubiquitin-dependent ERAD pathway;GO:0035583//sequestering of TGFbeta in extracellular matrix;GO:0036364//transforming growth factor beta1 activation
ENSMUSG00000028883	1.99	1.23	2.43	0.84	0.9	0.95	1.88333	0.896667	-1.07064	0.0378382	Sema3a	sema domain, immunoglobulin domain (Ig), short basic domain, secreted, (semaphorin) 3A [Source:MGI Symbol;Acc:MGI:107558]	Organismal Systems	Development	ko04360//Axon guidance	K07603	GO:0005576//extracellular region;GO:0005581//collagen trimer;GO:0005604//basement membrane;GO:0005615//extracellular space;GO:0016020//membrane;GO:0016021//integral component of membrane;GO:0030054//cell junction;GO:0030056//hemidesmosome;GO:0031012//extracellular matrix	GO:0005201//extracellular matrix structural constituent;GO:0005515//protein binding	GO:0030198//extracellular matrix organization;GO:0031581//hemidesmosome assembly
ENSMUSG00000091764	2.28	1.07	1.78	0.63	0.79	1.03	1.71	0.816667	-1.06618	0.0257173	Zfp964	zinc finger protein 964 [Source:MGI Symbol;Acc:MGI:3646490]	Human Diseases	Infectious diseases	ko05168//Herpes simplex infection	K14284;K14284;K14284;K14284;K14284	GO:0005634//nucleus;GO:0005635//nuclear envelope;GO:0005654//nucleoplasm;GO:0005737//cytoplasm	GO:0003676//nucleic acid binding;GO:0003723//RNA binding;GO:0003729//mRNA binding;GO:0005515//protein binding	GO:0006405//RNA export from nucleus;GO:0006406//mRNA export from nucleus;GO:0016973//poly(A)+ mRNA export from nucleus;GO:0051028//mRNA transport
ENSMUSG00000037280	1.9	2.38	1.91	0.62	1.66	0.71	2.06333	0.996667	-1.04979	0.0318814	Galnt6	polypeptide N-acetylgalactosaminyltransferase 6 [Source:MGI Symbol;Acc:MGI:1891640]	Metabolism;Metabolism;Metabolism	Global and overview maps;Glycan biosynthesis and metabolism;Glycan biosynthesis and metabolism	ko01100//Metabolic pathways;ko00514//Other types of O-glycan biosynthesis;ko00512//Mucin type O-glycan biosynthesis	K04628;K04628;K04628	GO:0005783//endoplasmic reticulum;GO:0016020//membrane;GO:0016021//integral component of membrane;GO:0043231//intracellular membrane-bounded organelle	GO:0003851//2-hydroxyacylsphingosine 1-beta-galactosyltransferase activity;GO:0008120//ceramide glucosyltransferase activity;GO:0008194//UDP-glycosyltransferase activity;GO:0008489//UDP-galactose:glucosylceramide beta-1,4-galactosyltransferase activity;GO:0016740//transferase activity;GO:0016757//transferase activity, transferring glycosyl groups;GO:0047263//N-acylsphingosine galactosyltransferas…	GO:0002175//protein localization to paranode region of axon;GO:0006629//lipid metabolic process;GO:0006665//sphingolipid metabolic process;GO:0006682//galactosylceramide biosynthetic process;GO:0007010//cytoskeleton organization;GO:0009247//glycolipid biosynthetic process;GO:0030913//paranodal junction assembly;GO:0042552//myelination;GO:0048812//neuron projection morphogenesis
ENSMUSG00000053897	2.9	2.58	2.23	1.26	1.37	1.15	2.57	1.26	-1.02834	0.00572526	Slc39a8	solute carrier family 39 (metal ion transporter), member 8 [Source:MGI Symbol;Acc:MGI:1914797]	Cellular Processes	Cell growth and death	ko04216//Ferroptosis	K06751;K06751;K06751;K06751;K06751;K06751;K06751;K06751;K06751;K06751;K06751;K06751;K06751;K06751;K06751;K06751;K06751;K06751	GO:0005615//extracellular space;GO:0005783//endoplasmic reticulum;GO:0005794//Golgi apparatus;GO:0005797//Golgi medial cisterna;GO:0005886//plasma membrane;GO:0009897//external side of plasma membrane;GO:0009986//cell surface;GO:0016020//membrane;GO:0016021//integral component of membrane;GO:0030670//phagocytic vesicle membrane;GO:0042612//MHC class I protein complex;GO:0042824//MHC class I pepti…	GO:0005102//signaling receptor binding;GO:0030881//beta-2-microglobulin binding;GO:0042277//peptide binding;GO:0042605//peptide antigen binding;GO:0042608//T cell receptor binding;GO:0042610//CD8 receptor binding;GO:0044877//protein-containing complex binding;GO:0046977//TAP binding;GO:0062061//TAP complex binding	GO:0002376//immune system process;GO:0002474//antigen processing and presentation of peptide antigen via MHC class I;GO:0002476//antigen processing and presentation of endogenous peptide antigen via MHC class Ib;GO:0007566//embryo implantation;GO:0071346//cellular response to interferon-gamma
ENSMUSG00000089756	5.35	2.39	1.8	0.93	2.13	1.62	3.18	1.56	-1.02748	0.0199309	Zfp966	zinc finger protein 966 [Source:MGI Symbol;Acc:MGI:3709288]	-	-	-	K14714	GO:0005764//lysosome;GO:0005765//lysosomal membrane;GO:0005886//plasma membrane;GO:0005887//integral component of plasma membrane;GO:0016020//membrane;GO:0016021//integral component of membrane;GO:0016323//basolateral plasma membrane;GO:0016324//apical plasma membrane;GO:0031090//organelle membrane	GO:0005381//iron ion transmembrane transporter activity;GO:0005384//manganese ion transmembrane transporter activity;GO:0005385//zinc ion transmembrane transporter activity;GO:0015086//cadmium ion transmembrane transporter activity;GO:0015087//cobalt ion transmembrane transporter activity;GO:0015106//bicarbonate transmembrane transporter activity;GO:0015296//anion:cation symporter activity;GO:004…	GO:0006351//transcription, DNA-templated;GO:0006355//regulation of transcription, DNA-templated;GO:0006487//protein N-linked glycosylation;GO:0006525//arginine metabolic process;GO:0006811//ion transport;GO:0006824//cobalt ion transport;GO:0006829//zinc ion transport;GO:0006876//cellular cadmium ion homeostasis;GO:0006882//cellular zinc ion homeostasis;GO:0015698//inorganic anion transport;GO:001…
ENSMUSG00000028766	7.57	9.34	6.16	4.15	3.9	3.3	7.69	3.78333	-1.02333	0.000752965	Alpl	alkaline phosphatase, liver/bone/kidney [Source:MGI Symbol;Acc:MGI:87983]	Metabolism;Metabolism;Metabolism	Global and overview maps;Metabolism of cofactors and vitamins;Metabolism of cofactors and vitamins	ko01100//Metabolic pathways;ko00790//Folate biosynthesis;ko00730//Thiamine metabolism	-	GO:0005576//extracellular region;GO:0005615//extracellular space	GO:0003674//molecular_function	GO:0042127//regulation of cell proliferation;GO:0050680//negative regulation of epithelial cell proliferation
ENSMUSG00000051396	2.08	1.58	0.99	0.93	0.88	0.5	1.55	0.77	-1.00934	0.0291995	Gm45902	predicted gene 45902 [Source:MGI Symbol;Acc:MGI:5805017]	-	-	-	-	-	-	-
ENSMUSG00000092094	1.08	1.16	2	0.44	0.88	0.79	1.41333	0.703333	-1.00682	0.0421579	Zfp804b	zinc finger protein 804B [Source:MGI Symbol;Acc:MGI:2685287]	-	-	-	K20479	GO:0000139//Golgi membrane;GO:0005737//cytoplasm;GO:0005793//endoplasmic reticulum-Golgi intermediate compartment;GO:0005794//Golgi apparatus;GO:0005829//cytosol;GO:0005874//microtubule;GO:0016020//membrane;GO:0030659//cytoplasmic vesicle membrane;GO:0031410//cytoplasmic vesicle;GO:0033116//endoplasmic reticulum-Golgi intermediate compartment membrane	GO:0003779//actin binding;GO:0008017//microtubule binding;GO:0031267//small GTPase binding;GO:0071933//Arp2/3 complex binding	GO:0006888//ER to Golgi vesicle-mediated transport;GO:0007015//actin filament organization;GO:0007050//cell cycle arrest;GO:0030032//lamellipodium assembly;GO:0034314//Arp2/3 complex-mediated actin nucleation;GO:0048041//focal adhesion assembly;GO:0051127//positive regulation of actin nucleation;GO:0090527//actin filament reorganization;GO:0097320//plasma membrane tubulation
ENSMUSG00000058325	6.69	6.06	3.33	2.98	3.38	1.7	5.36	2.68667	-0.996416	0.00933732	Dock1	dedicator of cytokinesis 1 [Source:MGI Symbol;Acc:MGI:2429765]	Cellular Processes;Cellular Processes;Human Diseases;Human Diseases	Cell motility;Cellular community - eukaryotes;Infectious disease: bacterial;Infectious diseases	ko04810//Regulation of actin cytoskeleton;ko04510//Focal adhesion;ko05135//Yersinia infection;ko05100//Bacterial invasion of epithelial cells	-	GO:0005886//plasma membrane;GO:0005887//integral component of plasma membrane;GO:0016020//membrane;GO:0016021//integral component of membrane	GO:0004930//G protein-coupled receptor activity;GO:0042802//identical protein binding	GO:0007165//signal transduction;GO:0007186//G protein-coupled receptor signaling pathway;GO:0010447//response to acidic pH
ENSMUSG00000007440	2.05	2.58	2.71	1.32	1.42	0.95	2.44667	1.23	-0.992159	0.00470615	Pcdha11	protocadherin alpha 11 [Source:MGI Symbol;Acc:MGI:1298372]	-	-	-	K00844;K00844;K00844;K00844;K00844;K00844;K00844;K00844;K00844;K00844;K00844;K00844;K00844	GO:0005737//cytoplasm;GO:0005739//mitochondrion;GO:0005741//mitochondrial outer membrane;GO:0005813//centrosome;GO:0005829//cytosol;GO:0005886//plasma membrane;GO:0016020//membrane;GO:0016529//sarcoplasmic reticulum;GO:0043231//intracellular membrane-bounded organelle	GO:0000166//nucleotide binding;GO:0003824//catalytic activity;GO:0004340//glucokinase activity;GO:0004396//hexokinase activity;GO:0005524//ATP binding;GO:0005536//glucose binding;GO:0008865//fructokinase activity;GO:0016301//kinase activity;GO:0016740//transferase activity;GO:0016773//phosphotransferase activity, alcohol group as acceptor;GO:0019158//mannokinase activity	GO:0001666//response to hypoxia;GO:0001678//cellular glucose homeostasis;GO:0002931//response to ischemia;GO:0005975//carbohydrate metabolic process;GO:0006002//fructose 6-phosphate metabolic process;GO:0006006//glucose metabolic process;GO:0006096//glycolytic process;GO:0007595//lactation;GO:0008152//metabolic process;GO:0008637//apoptotic mitochondrial changes;GO:0016310//phosphorylation;GO:001…
ENSMUSG00000003032	1.6	2.03	3.07	1.6	0.41	1.4	2.23333	1.13667	-0.974389	0.0483295	Klf4	Kruppel-like factor 4 (gut) [Source:MGI Symbol;Acc:MGI:1342287]	Cellular Processes	Cellular community - eukaryotes	ko04550//Signaling pathways regulating pluripotency of stem cells	-	GO:0005634//nucleus;GO:0005737//cytoplasm;GO:0005739//mitochondrion;GO:0005829//cytosol	GO:0003714//transcription corepressor activity;GO:0016491//oxidoreductase activity;GO:0042562//hormone binding;GO:0042803//protein homodimerization activity;GO:0047127//thiomorpholine-carboxylate dehydrogenase activity;GO:0050661//NADP binding;GO:0070324//thyroid hormone binding	GO:0000122//negative regulation of transcription by RNA polymerase II;GO:0006839//mitochondrial transport;GO:0007605//sensory perception of sound;GO:0042403//thyroid hormone metabolic process;GO:0070327//thyroid hormone transport
ENSMUSG00000104346	4.94	2	1.73	1.58	1.77	1.08	2.89	1.47667	-0.968725	0.0231811	Pcdhga3	protocadherin gamma subfamily A, 3 [Source:MGI Symbol;Acc:MGI:1935215]	-	-	-	-	GO:0005575//cellular_component	GO:0003674//molecular_function;GO:0005515//protein binding	GO:0008150//biological_process;GO:0051260//protein homooligomerization
ENSMUSG00000034842	3.26	4.01	7.3	2.7	1.45	3.33	4.85667	2.49333	-0.961891	0.0441213	Art3	ADP-ribosyltransferase 3 [Source:MGI Symbol;Acc:MGI:1202729]	-	-	-	K07763;K07763;K07763	GO:0005615//extracellular space;GO:0005634//nucleus;GO:0005737//cytoplasm;GO:0005829//cytosol;GO:0005886//plasma membrane;GO:0016020//membrane;GO:0016021//integral component of membrane;GO:0031012//extracellular matrix;GO:0031410//cytoplasmic vesicle;GO:0042470//melanosome;GO:0044354//macropinosome;GO:0045111//intermediate filament cytoskeleton	GO:0004175//endopeptidase activity;GO:0004222//metalloendopeptidase activity;GO:0005178//integrin binding;GO:0008233//peptidase activity;GO:0008237//metallopeptidase activity;GO:0008270//zinc ion binding;GO:0016787//hydrolase activity;GO:0046872//metal ion binding;GO:0070006//metalloaminopeptidase activity	GO:0001501//skeletal system development;GO:0001503//ossification;GO:0001525//angiogenesis;GO:0001541//ovarian follicle development;GO:0001666//response to hypoxia;GO:0001935//endothelial cell proliferation;GO:0001958//endochondral ossification;GO:0006508//proteolysis;GO:0006979//response to oxidative stress;GO:0008584//male gonad development;GO:0009612//response to mechanical stimulus;GO:0009725/…
ENSMUSG00000031831	1.35	1.68	1.88	1	0.54	0.99	1.63667	0.843333	-0.956586	0.046499	Dnaaf1	dynein, axonemal assembly factor 1 [Source:MGI Symbol;Acc:MGI:1915520]	-	-	-	-	GO:0005929//cilium;GO:0015630//microtubule cytoskeleton;GO:0031514//motile cilium;GO:0036126//sperm flagellum;GO:0042995//cell projection;GO:0097225//sperm midpiece;GO:0097228//sperm principal piece	GO:0003674//molecular_function	GO:0030030//cell projection organization;GO:0030317//flagellated sperm motility;GO:0060271//cilium assembly;GO:0060294//cilium movement involved in cell motility;GO:0060378//regulation of brood size
ENSMUSG00000031880	28.7	47.82	38.17	19.76	20.21	19.13	38.23	19.7	-0.95651	0.000724995	Rrad	Ras-related associated with diabetes [Source:MGI Symbol;Acc:MGI:1930943]	-	-	-	-	GO:0005634//nucleus;GO:0005654//nucleoplasm;GO:0005737//cytoplasm;GO:0005829//cytosol;GO:0016020//membrane;GO:0030425//dendrite;GO:0031965//nuclear membrane;GO:0032991//protein-containing complex;GO:0042470//melanosome	GO:0004857//enzyme inhibitor activity;GO:0016597//amino acid binding;GO:0016787//hydrolase activity;GO:0019899//enzyme binding;GO:0030742//GTP-dependent protein binding;GO:0044549//GTP cyclohydrolase binding;GO:0044877//protein-containing complex binding	GO:0009890//negative regulation of biosynthetic process;GO:0043105//negative regulation of GTP cyclohydrolase I activity;GO:0065003//protein-containing complex assembly
ENSMUSG00000029135	1.78	2.92	4.65	1.58	1.26	2.04	3.11667	1.62667	-0.938085	0.0100368	Fosl2	fos-like antigen 2 [Source:MGI Symbol;Acc:MGI:102858]	Organismal Systems	Development	ko04380//Osteoclast differentiation	-	GO:0016020//membrane;GO:0016021//integral component of membrane	GO:0005515//protein binding	GO:0016055//Wnt signaling pathway;GO:0030279//negative regulation of ossification;GO:0060173//limb development
ENSMUSG00000079043	5.17	4.13	3.16	2.19	2.66	1.67	4.15333	2.17333	-0.93436	0.0087995	Fastkd5	FAST kinase domains 5 [Source:MGI Symbol;Acc:MGI:2139469]	-	-	-	K04696;K04696;K04696;K04696;K04696;K04696;K04696;K04696;K04696;K04696;K04696;K04696;K04696;K04696	GO:0005737//cytoplasm;GO:0005829//cytosol;GO:0005942//phosphatidylinositol 3-kinase complex	GO:0001784//phosphotyrosine residue binding;GO:0005515//protein binding;GO:0046935//1-phosphatidylinositol-3-kinase regulator activity	GO:0001932//regulation of protein phosphorylation;GO:0007165//signal transduction;GO:0007259//JAK-STAT cascade;GO:0009968//negative regulation of signal transduction;GO:0016567//protein ubiquitination;GO:0035556//intracellular signal transduction;GO:0040008//regulation of growth;GO:0042532//negative regulation of tyrosine phosphorylation of STAT protein;GO:0043066//negative regulation of apoptoti…
ENSMUSG00000039840	4.21	2.2	1.34	1.25	1.39	1.42	2.58333	1.35333	-0.932717	0.0102383	Epg5	ectopic P-granules autophagy protein 5 homolog (C. elegans) [Source:MGI Symbol;Acc:MGI:1918673]	-	-	-	K12313;K12313;K12313	GO:0001725//stress fiber;GO:0005737//cytoplasm;GO:0005856//cytoskeleton;GO:0005869//dynactin complex;GO:0015629//actin cytoskeleton;GO:0030027//lamellipodium;GO:0030175//filopodium;GO:0030485//smooth muscle contractile fiber;GO:0032991//protein-containing complex;GO:0044297//cell body	GO:0000166//nucleotide binding;GO:0005515//protein binding;GO:0005524//ATP binding;GO:0019901//protein kinase binding	GO:0006936//muscle contraction;GO:0008217//regulation of blood pressure;GO:0009615//response to virus;GO:0010628//positive regulation of gene expression;GO:0014829//vascular smooth muscle contraction;GO:0061041//regulation of wound healing;GO:0061870//positive regulation of hepatic stellate cell migration;GO:0061874//positive regulation of hepatic stellate cell contraction;GO:0070374//positive re…
ENSMUSG00000059602	7.02	3.03	2.15	1.57	2.05	2.8	4.06667	2.14	-0.926236	0.0250904	Syn3	synapsin III [Source:MGI Symbol;Acc:MGI:1351334]	-	-	-	K05640	GO:0005737//cytoplasm;GO:0005856//cytoskeleton;GO:0005882//intermediate filament;GO:0016020//membrane;GO:0042995//cell projection;GO:0043209//myelin sheath;GO:0044297//cell body;GO:0045111//intermediate filament cytoskeleton;GO:0097386//glial cell projection;GO:0097449//astrocyte projection;GO:0097450//astrocyte end-foot;GO:0098574//cytoplasmic side of lysosomal membrane	GO:0005178//integrin binding;GO:0005200//structural constituent of cytoskeleton;GO:0005515//protein binding;GO:0019900//kinase binding;GO:0042802//identical protein binding	GO:0006886//intracellular protein transport;GO:0009611//response to wounding;GO:0010467//gene expression;GO:0010625//positive regulation of Schwann cell proliferation;GO:0010977//negative regulation of neuron projection development;GO:0014002//astrocyte development;GO:0030198//extracellular matrix organization;GO:0031102//neuron projection regeneration;GO:0045103//intermediate filament-based proc…
ENSMUSG00000024206	3.24	2.39	1.95	1.53	0.92	1.59	2.52667	1.34667	-0.907843	0.0337398	Rfx2	regulatory factor X, 2 (influences HLA class II expression) [Source:MGI Symbol;Acc:MGI:106583]	-	-	-	K17694;K17694	GO:0005634//nucleus;GO:0005737//cytoplasm	GO:0005515//protein binding;GO:0008134//transcription factor binding;GO:0019904//protein domain specific binding;GO:0046983//protein dimerization activity;GO:1901707//leptomycin B binding	GO:0000122//negative regulation of transcription by RNA polymerase II;GO:0001656//metanephros development;GO:0006275//regulation of DNA replication;GO:0007275//multicellular organism development;GO:0007417//central nervous system development;GO:0007507//heart development;GO:0007517//muscle organ development;GO:0007623//circadian rhythm;GO:0009611//response to wounding;GO:0010628//positive regulat…
ENSMUSG00000050121	10.35	23.36	15.09	6.03	11.47	8.83	16.2667	8.77667	-0.890174	0.0116897	Opalin	oligodendrocytic myelin paranodal and inner loop protein [Source:MGI Symbol;Acc:MGI:2657025]	-	-	-	-	GO:0005739//mitochondrion;GO:0035770//ribonucleoprotein granule;GO:0042645//mitochondrial nucleoid	GO:0003723//RNA binding;GO:0019843//rRNA binding	GO:0000963//mitochondrial RNA processing;GO:0006397//mRNA processing;GO:0044528//regulation of mitochondrial mRNA stability
ENSMUSG00000035783	11.54	10.57	7	3.74	5.77	6.27	9.70333	5.26	-0.883418	0.0082011	Acta2	actin, alpha 2, smooth muscle, aorta [Source:MGI Symbol;Acc:MGI:87909]	Organismal Systems;Environmental Information Processing;Organismal Systems	Circulatory system;Signal transduction;Endocrine system	ko04270//Vascular smooth muscle contraction;ko04371//Apelin signaling pathway;ko04926//Relaxin signaling pathway	K08528;K08528;K08528;K08528	GO:0005634//nucleus;GO:0005654//nucleoplasm;GO:0005737//cytoplasm	GO:0000977//RNA polymerase II regulatory region sequence-specific DNA binding;GO:0000978//RNA polymerase II proximal promoter sequence-specific DNA binding;GO:0003677//DNA binding;GO:0003700//DNA-binding transcription factor activity;GO:0004879//nuclear receptor activity;GO:0008270//zinc ion binding;GO:0043565//sequence-specific DNA binding;GO:0044877//protein-containing complex binding;GO:004687…	GO:0000122//negative regulation of transcription by RNA polymerase II;GO:0001657//ureteric bud development;GO:0002068//glandular epithelial cell development;GO:0003148//outflow tract septum morphogenesis;GO:0003406//retinal pigment epithelium development;GO:0003417//growth plate cartilage development;GO:0006355//regulation of transcription, DNA-templated;GO:0008284//positive regulation of cell pr…
ENSMUSG00000019960	13.41	10.97	9.88	5.86	6.25	6.49	11.42	6.2	-0.881223	0.000572635	Dusp6	dual specificity phosphatase 6 [Source:MGI Symbol;Acc:MGI:1914853]	Human Diseases;Environmental Information Processing;Human Diseases	Cancers;Signal transduction;Cancers	ko05202//Transcriptional misregulation in cancers;ko04010//MAPK signaling pathway;ko05221//Acute myeloid leukemia	-	GO:0005739//mitochondrion;GO:0005743//mitochondrial inner membrane;GO:0016020//membrane;GO:0016021//integral component of membrane	-	GO:0055085//transmembrane transport
ENSMUSG00000007655	7.87	6.79	6.52	4.35	5.31	1.85	7.06	3.83667	-0.879815	0.0180979	Cav1	caveolin 1, caveolae protein [Source:MGI Symbol;Acc:MGI:102709]	Cellular Processes;Human Diseases;Human Diseases;Cellular Processes;Human Diseases;Human Diseases	Transport and catabolism;Cardiovascular diseases;Cancers;Cellular community - eukaryotes;Cardiovascular diseases;Infectious diseases	ko04144//Endocytosis;ko05416//Viral myocarditis;ko05205//Proteoglycans in cancer;ko04510//Focal adhesion;ko05418//Fluid shear stress and atherosclerosis;ko05100//Bacterial invasion of epithelial cells	-	GO:0001725//stress fiber;GO:0005737//cytoplasm;GO:0005856//cytoskeleton;GO:0031941//filamentous actin	GO:0003785//actin monomer binding	GO:0007015//actin filament organization;GO:0030334//regulation of cell migration;GO:0030837//negative regulation of actin filament polymerization;GO:0042989//sequestering of actin monomers;GO:0051497//negative regulation of stress fiber assembly
ENSMUSG00000027301	1002.61	1685.13	1027.68	488.25	805.55	746.64	1238.47	680.147	-0.864645	0.00144025	Oxt	oxytocin [Source:MGI Symbol;Acc:MGI:97453]	Environmental Information Processing;Environmental Information Processing;Organismal Systems	Signaling molecules and interaction;Signal transduction;Endocrine system	ko04080//Neuroactive ligand-receptor interaction;ko04024//cAMP signaling pathway;ko04921//Oxytocin signaling pathway	K13708;K13708;K13708;K13708	GO:0005654//nucleoplasm;GO:0005737//cytoplasm;GO:0005829//cytosol;GO:0016020//membrane;GO:0016607//nuclear speck;GO:0032045//guanyl-nucleotide exchange factor complex	GO:0005085//guanyl-nucleotide exchange factor activity;GO:0005515//protein binding;GO:0017124//SH3 domain binding	GO:0002244//hematopoietic progenitor cell differentiation;GO:0006909//phagocytosis;GO:0006915//apoptotic process;GO:0007264//small GTPase mediated signal transduction;GO:0010634//positive regulation of epithelial cell migration;GO:0016477//cell migration;GO:0030036//actin cytoskeleton organization;GO:0050790//regulation of catalytic activity;GO:1900026//positive regulation of substrate adhesion-d…
ENSMUSG00000048616	3.15	3.68	4.29	2.43	1.29	2.4	3.70667	2.04	-0.861553	0.0423921	Nog	noggin [Source:MGI Symbol;Acc:MGI:104327]	Environmental Information Processing	Signal transduction	ko04350//TGF-beta signaling pathway	-	GO:0005737//cytoplasm;GO:0005783//endoplasmic reticulum;GO:0031463//Cul3-RING ubiquitin ligase complex	GO:0005515//protein binding;GO:0042802//identical protein binding;GO:0097602//cullin family protein binding	GO:0032469//endoplasmic reticulum calcium ion homeostasis;GO:0043161//proteasome-mediated ubiquitin-dependent protein catabolic process;GO:0045724//positive regulation of cilium assembly;GO:0051260//protein homooligomerization
ENSMUSG00000026610	1.19	1.54	1.13	0.68	0.79	0.66	1.28667	0.71	-0.857747	0.0379383	Esrrg	estrogen-related receptor gamma [Source:MGI Symbol;Acc:MGI:1347056]	-	-	-	-	GO:0005737//cytoplasm;GO:0005829//cytosol;GO:0005886//plasma membrane;GO:0016020//membrane;GO:0032587//ruffle membrane;GO:0042995//cell projection	GO:0004860//protein kinase inhibitor activity;GO:0005515//protein binding	GO:0007275//multicellular organism development;GO:0009966//regulation of signal transduction;GO:0040037//negative regulation of fibroblast growth factor receptor signaling pathway;GO:0043407//negative regulation of MAP kinase activity;GO:0046580//negative regulation of Ras protein signal transduction;GO:0048513//animal organ development;GO:0070373//negative regulation of ERK1 and ERK2 cascade;GO:…
ENSMUSG00000054099	5.81	4.95	4.35	2.93	3.14	2.29	5.03667	2.78667	-0.853929	0.00900028	Slc25a40	solute carrier family 25, member 40 [Source:MGI Symbol;Acc:MGI:2442486]	-	-	-	K09030	GO:0005634//nucleus;GO:0005654//nucleoplasm	GO:0000976//transcription regulatory region sequence-specific DNA binding;GO:0000977//RNA polymerase II regulatory region sequence-specific DNA binding;GO:0000978//RNA polymerase II proximal promoter sequence-specific DNA binding;GO:0000981//DNA-binding transcription factor activity, RNA polymerase II-specific;GO:0001228//DNA-binding transcription activator activity, RNA polymerase II-specific;GO…	GO:0001666//response to hypoxia;GO:0003334//keratinocyte development;GO:0006355//regulation of transcription, DNA-templated;GO:0006357//regulation of transcription by RNA polymerase II;GO:0006366//transcription by RNA polymerase II;GO:0032355//response to estradiol;GO:0045893//positive regulation of transcription, DNA-templated;GO:0045944//positive regulation of transcription by RNA polymerase II…
ENSMUSG00000018166	1.1	0.75	1.04	0.52	0.48	0.61	0.963333	0.536667	-0.844009	0.045219	Erbb3	erb-b2 receptor tyrosine kinase 3 [Source:MGI Symbol;Acc:MGI:95411]	Environmental Information Processing;Environmental Information Processing;Environmental Information Processing;Human Diseases;Human Diseases;Environmental Information Processing;Human Diseases	Signal transduction;Signal transduction;Signal transduction;Cancers;Cancers;Signal transduction;Drug resistance	ko04151//PI3K-Akt signaling pathway;ko04020//Calcium signaling pathway;ko04010//MAPK signaling pathway;ko05205//Proteoglycans in cancer;ko05206//MicroRNAs in cancer;ko04012//ErbB signaling pathway;ko01521//EGFR tyrosine kinase inhibitor resistance	-	-	-	-
ENSMUSG00000037010	6.06	6.45	4.43	3.21	4.42	1.84	5.64667	3.15667	-0.838998	0.0221475	Apln	apelin [Source:MGI Symbol;Acc:MGI:1353624]	Environmental Information Processing;Environmental Information Processing	Signaling molecules and interaction;Signal transduction	ko04080//Neuroactive ligand-receptor interaction;ko04371//Apelin signaling pathway	-	GO:0005737//cytoplasm;GO:0005764//lysosome;GO:0048471//perinuclear region of cytoplasm	GO:0003674//molecular_function	GO:0006862//nucleotide transport;GO:0006914//autophagy;GO:0008333//endosome to lysosome transport;GO:0032456//endocytic recycling;GO:0034162//toll-like receptor 9 signaling pathway;GO:0097352//autophagosome maturation;GO:1990786//cellular response to dsDNA
ENSMUSG00000057134	12.89	12.5	7.3	5.47	8.73	4.37	10.8967	6.19	-0.815876	0.0115146	Ado	2-aminoethanethiol (cysteamine) dioxygenase [Source:MGI Symbol;Acc:MGI:2685083]	Metabolism;Metabolism	Global and overview maps;Metabolism of other amino acids	ko01100//Metabolic pathways;ko00430//Taurine and hypotaurine metabolism	-	GO:0005739//mitochondrion	GO:0016787//hydrolase activity;GO:0046872//metal ion binding	GO:0008150//biological_process
ENSMUSG00000032854	11.5	12.35	8.9	5.2	8.42	5.02	10.9167	6.21333	-0.813093	0.00544996	Ugt8a	UDP galactosyltransferase 8A [Source:MGI Symbol;Acc:MGI:109522]	Metabolism;Metabolism;Metabolism	Global and overview maps;Lipid metabolism;Lipid metabolism	ko01100//Metabolic pathways;ko00565//Ether lipid metabolism;ko00600//Sphingolipid metabolism	K06751;K06751;K06751;K06751;K06751;K06751;K06751;K06751;K06751;K06751;K06751;K06751;K06751;K06751;K06751;K06751;K06751;K06751	GO:0005615//extracellular space;GO:0005783//endoplasmic reticulum;GO:0005794//Golgi apparatus;GO:0005797//Golgi medial cisterna;GO:0005886//plasma membrane;GO:0009897//external side of plasma membrane;GO:0009986//cell surface;GO:0016020//membrane;GO:0016021//integral component of membrane;GO:0042612//MHC class I protein complex;GO:0042824//MHC class I peptide loading complex;GO:0070971//endoplasm…	GO:0005102//signaling receptor binding;GO:0030881//beta-2-microglobulin binding;GO:0042277//peptide binding;GO:0042605//peptide antigen binding;GO:0042608//T cell receptor binding;GO:0042610//CD8 receptor binding;GO:0044877//protein-containing complex binding;GO:0046977//TAP binding;GO:0062061//TAP complex binding	GO:0002476//antigen processing and presentation of endogenous peptide antigen via MHC class Ib
ENSMUSG00000024427	3.54	4.21	3.18	2.67	1.89	1.67	3.64333	2.07667	-0.810989	0.00978165	Spry4	sprouty RTK signaling antagonist 4 [Source:MGI Symbol;Acc:MGI:1345144]	-	-	-	K16596;K16596;K16596	GO:0005576//extracellular region;GO:0005615//extracellular space	GO:0005125//cytokine activity;GO:0008009//chemokine activity;GO:0008201//heparin binding;GO:0048020//CCR chemokine receptor binding	GO:0002548//monocyte chemotaxis;GO:0006935//chemotaxis;GO:0006954//inflammatory response;GO:0006955//immune response;GO:0007165//signal transduction;GO:0007186//G protein-coupled receptor signaling pathway;GO:0030593//neutrophil chemotaxis;GO:0043547//positive regulation of GTPase activity;GO:0045663//positive regulation of myoblast differentiation;GO:0048245//eosinophil chemotaxis;GO:0048247//ly…
ENSMUSG00000028195	5.63	5.53	3.6	2.41	2.5	3.54	4.92	2.81667	-0.804669	0.0223065	Ccn1	cellular communication network factor 1 [Source:MGI Symbol;Acc:MGI:88613]	-	-	-	K10712;K10712	GO:0005739//mitochondrion	GO:0005515//protein binding;GO:0016491//oxidoreductase activity;GO:0016702//oxidoreductase activity, acting on single donors with incorporation of molecular oxygen, incorporation of two atoms of oxygen;GO:0046872//metal ion binding;GO:0047800//cysteamine dioxygenase activity;GO:0051213//dioxygenase activity	GO:0055114//oxidation-reduction process
ENSMUSG00000030486	3.42	3.13	3.81	1.44	2.26	2.26	3.45333	1.98667	-0.79764	0.0365635	Zfp108	zinc finger protein 108 [Source:MGI Symbol;Acc:MGI:1891198]	Human Diseases	Infectious diseases	ko05168//Herpes simplex infection	-	GO:0001726//ruffle;GO:0005634//nucleus;GO:0005635//nuclear envelope;GO:0005737//cytoplasm;GO:0005829//cytosol;GO:0005886//plasma membrane;GO:0016020//membrane;GO:0031234//extrinsic component of cytoplasmic side of plasma membrane;GO:0048471//perinuclear region of cytoplasm;GO:0062023//collagen-containing extracellular matrix	GO:0005509//calcium ion binding;GO:0005515//protein binding;GO:0005523//tropomyosin binding;GO:0008270//zinc ion binding;GO:0015075//ion transmembrane transporter activity;GO:0042803//protein homodimerization activity;GO:0044548//S100 protein binding;GO:0046872//metal ion binding;GO:0048306//calcium-dependent protein binding	GO:0034220//ion transmembrane transport
ENSMUSG00000038630	24.47	11.63	8.37	8.16	11.85	5.95	14.8233	8.65333	-0.776542	0.0424975	Zkscan16	zinc finger with KRAB and SCAN domains 16 [Source:MGI Symbol;Acc:MGI:3510405]	-	-	-	-	GO:0005794//Golgi apparatus;GO:0005886//plasma membrane;GO:0016020//membrane;GO:0016021//integral component of membrane;GO:0044291//cell-cell contact zone	GO:0003674//molecular_function	GO:0048713//regulation of oligodendrocyte differentiation
ENSMUSG00000022376	4.6	4.85	3.89	2.75	2.98	2.07	4.44667	2.6	-0.774213	0.00433152	Adcy8	adenylate cyclase 8 [Source:MGI Symbol;Acc:MGI:1341110]	Metabolism;Human Diseases;Environmental Information Processing;Human Diseases;Environmental Information Processing;Environmental Information Processing;Human Diseases;Organismal Systems;Human Diseases;Environmental Information Processing;Organismal Systems;Environmental Information Processing;Human Diseases;Organismal Systems;Organismal Systems;Organismal Systems;Organismal Systems;Metabolism;Org…	Global and overview maps;Cancers;Signal transduction;Infectious diseases;Signal transduction;Signal transduction;Infectious diseases;Environmental adaptation;Cardiovascular diseases;Signal transduction;Immune system;Signal transduction;Endocrine and metabolic diseases;Endocrine system;Nervous system;Circulatory system;Endocrine system;Nucleotide metabolism;Circulatory system;Signal transduction;E…	ko01100//Metabolic pathways;ko05200//Pathways in cancer;ko04020//Calcium signaling pathway;ko05166//HTLV-I infection;ko04072//Phospholipase D signaling pathway;ko04015//Rap1 signaling pathway;ko05163//Human cytomegalovirus infection;ko04714//Thermogenesis;ko05414//Dilated cardiomyopathy (DCM);ko04024//cAMP signaling pathway;ko04062//Chemokine signaling pathway;ko04022//cGMP - PKG signaling pathwa…	-	GO:0005634//nucleus;GO:0005667//transcription factor complex;GO:0005737//cytoplasm;GO:0005829//cytosol;GO:0005938//cell cortex;GO:0032991//protein-containing complex	GO:0003714//transcription corepressor activity;GO:0005515//protein binding;GO:0070491//repressing transcription factor binding	GO:0000122//negative regulation of transcription by RNA polymerase II;GO:0006355//regulation of transcription, DNA-templated;GO:0007015//actin filament organization;GO:0007284//spermatogonial cell division;GO:0040019//positive regulation of embryonic development;GO:0045666//positive regulation of neuron differentiation;GO:0050769//positive regulation of neurogenesis;GO:0051293//establishment of s…
ENSMUSG00000032193	9.74	7.05	5.19	4.34	5.24	3.32	7.32667	4.3	-0.76882	0.0149007	Ldlr	low density lipoprotein receptor [Source:MGI Symbol;Acc:MGI:96765]	Cellular Processes;Human Diseases;Human Diseases;Human Diseases;Organismal Systems;Organismal Systems;Organismal Systems;Organismal Systems;Organismal Systems	Transport and catabolism;Infectious diseases;Endocrine and metabolic diseases;Infectious diseases;Endocrine system;Digestive system;Endocrine system;Endocrine system;Digestive system	ko04144//Endocytosis;ko05160//Hepatitis C;ko04934//Cushing syndrome;ko05145//Toxoplasmosis;ko04925//Aldosterone synthesis and secretion;ko04976//Bile secretion;ko04927//Cortisol synthesis and secretion;ko04913//Ovarian Steroidogenesis;ko04979//Cholesterol metabolism	K12041	GO:0005768//endosome;GO:0005794//Golgi apparatus;GO:0005802//trans-Golgi network;GO:0005886//plasma membrane;GO:0016020//membrane;GO:0016021//integral component of membrane;GO:0043231//intracellular membrane-bounded organelle;GO:0055037//recycling endosome;GO:0055038//recycling endosome membrane	GO:0015297//antiporter activity;GO:0015299//solute:proton antiporter activity;GO:0015385//sodium:proton antiporter activity;GO:0015386//potassium:proton antiporter activity	GO:0006811//ion transport;GO:0006812//cation transport;GO:0006813//potassium ion transport;GO:0006814//sodium ion transport;GO:0006885//regulation of pH;GO:0051453//regulation of intracellular pH;GO:0055085//transmembrane transport;GO:0071805//potassium ion transmembrane transport;GO:0098656//anion transmembrane transport;GO:0098719//sodium ion import across plasma membrane;GO:1902600//proton tra…
ENSMUSG00000032085	5.98	3.55	4.94	1.21	4.14	3.15	4.82333	2.83333	-0.76753	0.016148	Tagln	transgelin [Source:MGI Symbol;Acc:MGI:106012]	-	-	-	-	GO:0005575//cellular_component;GO:0016020//membrane;GO:0016021//integral component of membrane	GO:0003674//molecular_function	GO:0008150//biological_process
ENSMUSG00000006403	2.83	2.66	2.39	1.2	2.24	1.19	2.62667	1.54333	-0.767183	0.0440754	Adamts4	a disintegrin-like and metallopeptidase (reprolysin type) with thrombospondin type 1 motif, 4 [Source:MGI Symbol;Acc:MGI:1339949]	-	-	-	K08046;K08046;K08046;K08046;K08046;K08046;K08046;K08046;K08046;K08046;K08046;K08046;K08046;K08046;K08046;K08046;K08046;K08046;K08046;K08046;K08046;K08046;K08046;K08046;K08046;K08046;K08046;K08046;K08046;K08046;K08046;K08046;K08046;K08046;K08046;K08046;K08046;K08046;K08046;K08046;K08046;K08046;K08046;K08046;K08046;K08046;K08046;K08046;K08046;K08046;K08046	GO:0005886//plasma membrane;GO:0016020//membrane;GO:0016021//integral component of membrane	GO:0000166//nucleotide binding;GO:0004016//adenylate cyclase activity;GO:0005080//protein kinase C binding;GO:0005524//ATP binding;GO:0016829//lyase activity;GO:0016849//phosphorus-oxygen lyase activity;GO:0046872//metal ion binding	GO:0006171//cAMP biosynthetic process;GO:0007189//adenylate cyclase-activating G protein-coupled receptor signaling pathway;GO:0007212//dopamine receptor signaling pathway;GO:0009190//cyclic nucleotide biosynthetic process;GO:0035556//intracellular signal transduction;GO:0071380//cellular response to prostaglandin E stimulus;GO:0071870//cellular response to catecholamine stimulus;GO:0097746//regu…
ENSMUSG00000021365	4.28	3.21	2.86	2.27	2.09	1.76	3.45	2.04	-0.758027	0.0162009	Nedd9	neural precursor cell expressed, developmentally down-regulated gene 9 [Source:MGI Symbol;Acc:MGI:97302]	-	-	-	-	GO:0005575//cellular_component	GO:0005515//protein binding;GO:0046872//metal ion binding	-
ENSMUSG00000044229	4.45	4.81	3.47	3.01	2.7	1.82	4.24333	2.51	-0.757511	0.0366308	Nxpe4	neurexophilin and PC-esterase domain family, member 4 [Source:MGI Symbol;Acc:MGI:1924792]	-	-	-	-	GO:0005737//cytoplasm;GO:0005886//plasma membrane;GO:0031410//cytoplasmic vesicle	GO:0003674//molecular_function	GO:0015031//protein transport
ENSMUSG00000031786	5.88	4.44	4.67	3.92	2.97	1.98	4.99667	2.95667	-0.756994	0.0289011	Drc7	dynein regulatory complex subunit 7 [Source:MGI Symbol;Acc:MGI:2685616]	-	-	-	K07191;K07191;K07191;K07191;K07191;K07191	GO:0005737//cytoplasm;GO:0005768//endosome;GO:0005771//multivesicular body;GO:0005802//trans-Golgi network;GO:0005829//cytosol;GO:0005886//plasma membrane;GO:0005887//integral component of plasma membrane;GO:0005905//clathrin-coated pit;GO:0009897//external side of plasma membrane;GO:0009986//cell surface;GO:0012505//endomembrane system;GO:0012506//vesicle membrane;GO:0016020//membrane;GO:0016021…	GO:0005355//glucose transmembrane transporter activity;GO:0005360//insulin-responsive glucose:proton symporter activity;GO:0005515//protein binding;GO:0022857//transmembrane transporter activity;GO:0055056//D-glucose transmembrane transporter activity	GO:0007611//learning or memory;GO:0007614//short-term memory;GO:0007616//long-term memory;GO:0008643//carbohydrate transport;GO:0010021//amylopectin biosynthetic process;GO:0031550//positive regulation of brain-derived neurotrophic factor receptor signaling pathway;GO:0032869//cellular response to insulin stimulus;GO:0042593//glucose homeostasis;GO:0044381//glucose import in response to insulin s…
ENSMUSG00000000957	9.11	9.58	6.81	5.36	3.5	6.26	8.5	5.04	-0.754039	0.00741268	Mmp14	matrix metallopeptidase 14 (membrane-inserted) [Source:MGI Symbol;Acc:MGI:101900]	Environmental Information Processing;Organismal Systems;Organismal Systems	Signal transduction;Endocrine system;Endocrine system	ko04668//TNF signaling pathway;ko04928//Parathyroid hormone synthesis, secretion and action;ko04912//GnRH signaling pathway	-	GO:0005575//cellular_component	GO:0003674//molecular_function	GO:0008150//biological_process
ENSMUSG00000071266	9.48	5.18	5.81	4.17	3.56	4.43	6.82333	4.05333	-0.751368	0.0141052	Zfp946	zinc finger protein 946 [Source:MGI Symbol;Acc:MGI:1921399]	Human Diseases	Infectious diseases	ko05168//Herpes simplex infection	K23140;K23140	GO:0005576//extracellular region;GO:0005615//extracellular space;GO:0005737//cytoplasm;GO:0016324//apical plasma membrane;GO:0043005//neuron projection;GO:0043025//neuronal cell body	GO:0005515//protein binding;GO:0031773//kisspeptin receptor binding	GO:0007186//G protein-coupled receptor signaling pathway;GO:0007204//positive regulation of cytosolic calcium ion concentration;GO:0008285//negative regulation of cell proliferation;GO:0033686//positive regulation of luteinizing hormone secretion;GO:0043410//positive regulation of MAPK cascade;GO:0046697//decidualization;GO:0050806//positive regulation of synaptic transmission;GO:0051482//positiv…
ENSMUSG00000086596	2.77	1.97	2.28	1.1	1.61	1.47	2.34	1.39333	-0.747968	0.0391472	Susd5	sushi domain containing 5 [Source:MGI Symbol;Acc:MGI:2685972]	-	-	-	-	GO:0005794//Golgi apparatus;GO:0016020//membrane;GO:0016021//integral component of membrane	GO:0003674//molecular_function	GO:0008150//biological_process
ENSMUSG00000021338	21.23	15.46	13.06	11.96	9.36	8.55	16.5833	9.95667	-0.735999	0.0281816	Carmil1	capping protein regulator and myosin 1 linker 1 [Source:MGI Symbol;Acc:MGI:1915982]	-	-	-	K12560;K12560;K12560;K12560;K12560;K12560;K12560	GO:0016020//membrane;GO:0016021//integral component of membrane	-	-
ENSMUSG00000021701	37.99	31.05	23.45	19.76	20.92	15.06	30.83	18.58	-0.730584	0.0038009	Plk2	polo like kinase 2 [Source:MGI Symbol;Acc:MGI:1099790]	Environmental Information Processing	Signal transduction	ko04068//FoxO signaling pathway	K08558;K08558	GO:0005634//nucleus;GO:0005654//nucleoplasm;GO:0005667//transcription factor complex;GO:0005737//cytoplasm;GO:0016607//nuclear speck	GO:0000977//RNA polymerase II regulatory region sequence-specific DNA binding;GO:0000978//RNA polymerase II proximal promoter sequence-specific DNA binding;GO:0000981//DNA-binding transcription factor activity, RNA polymerase II-specific;GO:0001228//DNA-binding transcription activator activity, RNA polymerase II-specific;GO:0003677//DNA binding;GO:0003700//DNA-binding transcription factor activit…	GO:0000122//negative regulation of transcription by RNA polymerase II;GO:0001666//response to hypoxia;GO:0001764//neuron migration;GO:0001975//response to amphetamine;GO:0006351//transcription, DNA-templated;GO:0006355//regulation of transcription, DNA-templated;GO:0006357//regulation of transcription by RNA polymerase II;GO:0007399//nervous system development;GO:0008344//adult locomotory behavio…
ENSMUSG00000005483	52.98	49	55.58	35.01	34.13	26.27	52.52	31.8033	-0.723689	0.00104448	Dnajb1	DnaJ heat shock protein family (Hsp40) member B1 [Source:MGI Symbol;Acc:MGI:1931874]	Human Diseases;Genetic Information Processing	Infectious diseases;Folding, sorting and degradation	ko05164//Influenza A;ko04141//Protein processing in endoplasmic reticulum	-	GO:0005737//cytoplasm;GO:0005882//intermediate filament;GO:0045095//keratin filament;GO:0045111//intermediate filament cytoskeleton	-	-
ENSMUSG00000073940	62.31	167.97	159.2	97.58	89.94	49.39	129.827	78.97	-0.71721	0.0448335	Hbb-bt	hemoglobin, beta adult t chain [Source:MGI Symbol;Acc:MGI:5474850]	Human Diseases;Human Diseases	Infectious diseases;Infectious diseases	ko05143//African trypanosomiasis;ko05144//Malaria	K14739	GO:0005634//nucleus;GO:0005737//cytoplasm;GO:0005829//cytosol	GO:0008270//zinc ion binding;GO:0046872//metal ion binding	GO:0006882//cellular zinc ion homeostasis;GO:0007263//nitric oxide mediated signal transduction;GO:0009617//response to bacterium;GO:0010273//detoxification of copper ion;GO:0045926//negative regulation of growth;GO:0071276//cellular response to cadmium ion;GO:0071280//cellular response to copper ion;GO:0071294//cellular response to zinc ion
ENSMUSG00000027360	23.52	10.77	21.44	13.08	7.38	13.74	18.5767	11.4	-0.704458	0.0264209	Hdc	histidine decarboxylase [Source:MGI Symbol;Acc:MGI:96062]	Metabolism;Metabolism	Global and overview maps;Amino acid metabolism	ko01100//Metabolic pathways;ko00340//Histidine metabolism	K00106;K00106;K00106;K00106;K00106	GO:0005576//extracellular region;GO:0005615//extracellular space;GO:0005737//cytoplasm;GO:0005777//peroxisome;GO:0005829//cytosol;GO:0016529//sarcoplasmic reticulum	GO:0004854//xanthine dehydrogenase activity;GO:0004855//xanthine oxidase activity;GO:0005506//iron ion binding;GO:0005515//protein binding;GO:0009055//electron transfer activity;GO:0016491//oxidoreductase activity;GO:0030151//molybdenum ion binding;GO:0042802//identical protein binding;GO:0042803//protein homodimerization activity;GO:0043546//molybdopterin cofactor binding;GO:0046872//metal ion b…	GO:0001933//negative regulation of protein phosphorylation;GO:0001937//negative regulation of endothelial cell proliferation;GO:0006148//inosine catabolic process;GO:0006154//adenosine catabolic process;GO:0006196//AMP catabolic process;GO:0006204//IMP catabolic process;GO:0006919//activation of cysteine-type endopeptidase activity involved in apoptotic process;GO:0007595//lactation;GO:0009114//h…
ENSMUSG00000004698	8.38	5.55	3.52	3.2	3.9	3.61	5.81667	3.57	-0.704269	0.0160806	Hdac9	histone deacetylase 9 [Source:MGI Symbol;Acc:MGI:1931221]	Human Diseases;Human Diseases	Cancers;Substance dependence	ko05203//Viral carcinogenesis;ko05034//Alcoholism	-	GO:0016020//membrane;GO:0016021//integral component of membrane	GO:0003674//molecular_function	GO:0008150//biological_process
ENSMUSG00000038861	4	2.48	3.05	1.67	2.06	2.12	3.17667	1.95	-0.70404	0.0453028	Pi4kb	phosphatidylinositol 4-kinase beta [Source:MGI Symbol;Acc:MGI:1334433]	Metabolism;Environmental Information Processing;Metabolism	Global and overview maps;Signal transduction;Carbohydrate metabolism	ko01100//Metabolic pathways;ko04070//Phosphatidylinositol signaling system;ko00562//Inositol phosphate metabolism	-	GO:0000139//Golgi membrane;GO:0005783//endoplasmic reticulum;GO:0005789//endoplasmic reticulum membrane;GO:0005794//Golgi apparatus;GO:0016020//membrane;GO:0016021//integral component of membrane	GO:0004252//serine-type endopeptidase activity	GO:0006508//proteolysis;GO:0008283//cell proliferation;GO:0016477//cell migration;GO:0042058//regulation of epidermal growth factor receptor signaling pathway;GO:0050708//regulation of protein secretion;GO:0050709//negative regulation of protein secretion;GO:0061136//regulation of proteasomal protein catabolic process
ENSMUSG00000039463	10.14	7.55	5.08	3.45	5.77	4.79	7.59	4.67	-0.700677	0.0195143	Slc9a8	solute carrier family 9 (sodium/hydrogen exchanger), member 8 [Source:MGI Symbol;Acc:MGI:1924281]	-	-	-	K09228	GO:0005634//nucleus	GO:0000978//RNA polymerase II proximal promoter sequence-specific DNA binding;GO:0000981//DNA-binding transcription factor activity, RNA polymerase II-specific;GO:0046872//metal ion binding	GO:0006355//regulation of transcription, DNA-templated;GO:0006357//regulation of transcription by RNA polymerase II
ENSMUSG00000033906	3.75	2.06	2.77	1.85	2.06	1.37	2.86	1.76	-0.70044	0.0413227	Zdhhc15	zinc finger, DHHC domain containing 15 [Source:MGI Symbol;Acc:MGI:1915336]	-	-	-	K02153;K02153;K02153;K02153;K02153;K02153;K02153	GO:0016020//membrane;GO:0016021//integral component of membrane;GO:0033179//proton-transporting V-type ATPase, V0 domain	GO:0015078//proton transmembrane transporter activity;GO:0016787//hydrolase activity;GO:0046961//proton-transporting ATPase activity, rotational mechanism	GO:0006811//ion transport;GO:0055085//transmembrane transport;GO:1902600//proton transmembrane transport
ENSMUSG00000074794	21.97	13.27	9.28	8.81	11.03	7.73	14.84	9.19	-0.691354	0.025559	Arrdc3	arrestin domain containing 3 [Source:MGI Symbol;Acc:MGI:2145242]	-	-	-	-	GO:0005737//cytoplasm;GO:0005886//plasma membrane;GO:0016020//membrane;GO:0030425//dendrite;GO:0042995//cell projection	GO:0000166//nucleotide binding;GO:0004672//protein kinase activity;GO:0004674//protein serine/threonine kinase activity;GO:0005515//protein binding;GO:0005524//ATP binding;GO:0016301//kinase activity;GO:0016740//transferase activity;GO:0050321//tau-protein kinase activity	GO:0000226//microtubule cytoskeleton organization;GO:0006468//protein phosphorylation;GO:0016310//phosphorylation;GO:0018105//peptidyl-serine phosphorylation;GO:0032092//positive regulation of protein binding;GO:0035331//negative regulation of hippo signaling;GO:0035556//intracellular signal transduction;GO:0036289//peptidyl-serine autophosphorylation
ENSMUSG00000102742	4.83	2.6	2.79	2.14	1.93	2.27	3.40667	2.11333	-0.68884	0.0331745	Pcdhga11	protocadherin gamma subfamily A, 11 [Source:MGI Symbol;Acc:MGI:1935228]	-	-	-	-	GO:0000775//chromosome, centromeric region;GO:0000776//kinetochore;GO:0000777//condensed chromosome kinetochore;GO:0000922//spindle pole;GO:0005694//chromosome;GO:0005737//cytoplasm;GO:0005815//microtubule organizing center;GO:0005819//spindle;GO:0005829//cytosol;GO:0005856//cytoskeleton;GO:0005874//microtubule;GO:0016604//nuclear body;GO:0030496//midbody;GO:0034451//centriolar satellite;GO:00353…	GO:0008017//microtubule binding	GO:0000070//mitotic sister chromatid segregation;GO:0007049//cell cycle;GO:0007051//spindle organization;GO:0007059//chromosome segregation;GO:0032388//positive regulation of intracellular transport;GO:0051294//establishment of spindle orientation;GO:0051301//cell division;GO:0051988//regulation of attachment of spindle microtubules to kinetochore;GO:0071539//protein localization to centrosome;GO…
ENSMUSG00000041935	21.72	10.37	10.08	8.42	9.87	7.96	14.0567	8.75	-0.6839	0.0235271	AW549877	expressed sequence AW549877 [Source:MGI Symbol;Acc:MGI:2146232]	-	-	-	-	GO:0005575//cellular_component;GO:0016020//membrane;GO:0016021//integral component of membrane	GO:0003674//molecular_function	GO:0007155//cell adhesion;GO:0008150//biological_process
ENSMUSG00000035860	7.7	4.77	4.23	4.43	2.91	3.08	5.56667	3.47333	-0.680493	0.0405352	Cdhr3	cadherin-related family member 3 [Source:MGI Symbol;Acc:MGI:1916014]	-	-	-	K09228	GO:0005634//nucleus;GO:0016020//membrane;GO:0016021//integral component of membrane	GO:0000978//RNA polymerase II proximal promoter sequence-specific DNA binding;GO:0001228//DNA-binding transcription activator activity, RNA polymerase II-specific;GO:0003700//DNA-binding transcription factor activity;GO:0046872//metal ion binding	GO:0006355//regulation of transcription, DNA-templated;GO:0006357//regulation of transcription by RNA polymerase II;GO:0045892//negative regulation of transcription, DNA-templated;GO:0045944//positive regulation of transcription by RNA polymerase II;GO:0070895//negative regulation of transposon integration
ENSMUSG00000039904	14.7	13.95	8.85	8.41	9.24	5.87	12.5	7.84	-0.673003	0.0255222	Gpr37	G protein-coupled receptor 37 [Source:MGI Symbol;Acc:MGI:1313297]	Human Diseases	Neurodegenerative diseases	ko05012//Parkinson disease	K12473;K12473;K12473;K12473;K12473;K12473;K12473;K12473;K12473	GO:0005615//extracellular space;GO:0005764//lysosome;GO:0005768//endosome;GO:0005769//early endosome;GO:0005770//late endosome;GO:0005794//Golgi apparatus;GO:0005886//plasma membrane;GO:0005901//caveola;GO:0005905//clathrin-coated pit;GO:0009897//external side of plasma membrane;GO:0009986//cell surface;GO:0016020//membrane;GO:0016021//integral component of membrane;GO:0016323//basolateral plasma…	GO:0001540//amyloid-beta binding;GO:0002020//protease binding;GO:0005041//low-density lipoprotein particle receptor activity;GO:0005509//calcium ion binding;GO:0005515//protein binding;GO:0030169//low-density lipoprotein particle binding;GO:0030229//very-low-density lipoprotein particle receptor activity;GO:0042802//identical protein binding	GO:0006629//lipid metabolic process;GO:0006869//lipid transport;GO:0006897//endocytosis;GO:0006898//receptor-mediated endocytosis;GO:0006909//phagocytosis;GO:0007616//long-term memory;GO:0008202//steroid metabolic process;GO:0008203//cholesterol metabolic process;GO:0010628//positive regulation of gene expression;GO:0010629//negative regulation of gene expression;GO:0010867//positive regulation o…
ENSMUSG00000015127	15.45	11.31	8.55	7.53	8.78	6.04	11.77	7.45	-0.659802	0.0209822	Unkl	unkempt family like zinc finger [Source:MGI Symbol;Acc:MGI:1921404]	-	-	-	-	GO:0001750//photoreceptor outer segment;GO:0005615//extracellular space;GO:0005737//cytoplasm;GO:0005887//integral component of plasma membrane;GO:0016020//membrane;GO:0016021//integral component of membrane;GO:0016028//rhabdomere;GO:0043235//receptor complex	GO:0000166//nucleotide binding;GO:0004672//protein kinase activity;GO:0004713//protein tyrosine kinase activity;GO:0004714//transmembrane receptor protein tyrosine kinase activity;GO:0005515//protein binding;GO:0005524//ATP binding;GO:0016301//kinase activity;GO:0016740//transferase activity	GO:0001779//natural killer cell differentiation;GO:0001818//negative regulation of cytokine production;GO:0006468//protein phosphorylation;GO:0006909//phagocytosis;GO:0007169//transmembrane receptor protein tyrosine kinase signaling pathway;GO:0007275//multicellular organism development;GO:0007283//spermatogenesis;GO:0007399//nervous system development;GO:0016310//phosphorylation;GO:0016477//cell…
ENSMUSG00000041309	30.8	44.67	22.68	20.96	21.35	19.91	32.7167	20.74	-0.65761	0.0299633	Nkx6-2	NK6 homeobox 2 [Source:MGI Symbol;Acc:MGI:1352738]	-	-	-	-	GO:0000118//histone deacetylase complex;GO:0005634//nucleus;GO:0005654//nucleoplasm;GO:0005694//chromosome;GO:0005730//nucleolus	GO:0003677//DNA binding;GO:0008047//enzyme activator activity;GO:0031491//nucleosome binding;GO:0042803//protein homodimerization activity	-
ENSMUSG00000042604	6.04	5.06	4.21	3.59	3.7	2.42	5.10333	3.23667	-0.656931	0.0258363	Kcna4	potassium voltage-gated channel, shaker-related subfamily, member 4 [Source:MGI Symbol;Acc:MGI:96661]	Human Diseases;Organismal Systems	Endocrine and metabolic diseases;Endocrine system	ko04934//Cushing syndrome;ko04927//Cortisol synthesis and secretion	-	GO:0005634//nucleus;GO:0005737//cytoplasm;GO:0005813//centrosome;GO:0005829//cytosol	GO:0000166//nucleotide binding;GO:0000978//RNA polymerase II proximal promoter sequence-specific DNA binding;GO:0005515//protein binding;GO:0005524//ATP binding	GO:0002376//immune system process;GO:0009617//response to bacterium;GO:0032088//negative regulation of NF-kappaB transcription factor activity;GO:0035556//intracellular signal transduction;GO:0043549//regulation of kinase activity;GO:0045087//innate immune response;GO:0045345//positive regulation of MHC class I biosynthetic process;GO:0045944//positive regulation of transcription by RNA polymeras…
ENSMUSG00000041608	6.18	5.36	5.98	4.01	4.26	2.86	5.84	3.71	-0.654549	0.0271578	Entpd3	ectonucleoside triphosphate diphosphohydrolase 3 [Source:MGI Symbol;Acc:MGI:1321386]	Metabolism;Human Diseases;Metabolism;Metabolism	Global and overview maps;Infectious diseases;Nucleotide metabolism;Nucleotide metabolism	ko01100//Metabolic pathways;ko05169//Epstein-Barr virus infection;ko00230//Purine metabolism;ko00240//Pyrimidine metabolism	K08524;K08524;K08524;K08524;K08524;K08524;K08524;K08524;K08524;K08524;K08524;K08524;K08524;K08524;K08524	GO:0000785//chromatin;GO:0005634//nucleus;GO:0005654//nucleoplasm;GO:0005737//cytoplasm;GO:0005739//mitochondrion;GO:0030424//axon;GO:0043235//receptor complex;GO:0090575//RNA polymerase II transcription factor complex	GO:0000976//transcription regulatory region sequence-specific DNA binding;GO:0000977//RNA polymerase II regulatory region sequence-specific DNA binding;GO:0000978//RNA polymerase II proximal promoter sequence-specific DNA binding;GO:0001162//RNA polymerase II intronic transcription regulatory region sequence-specific DNA binding;GO:0001972//retinoic acid binding;GO:0003677//DNA binding;GO:0003690…	GO:0000122//negative regulation of transcription by RNA polymerase II;GO:0001701//in utero embryonic development;GO:0001890//placenta development;GO:0001893//maternal placenta development;GO:0003007//heart morphogenesis;GO:0006355//regulation of transcription, DNA-templated;GO:0006357//regulation of transcription by RNA polymerase II;GO:0007507//heart development;GO:0007566//embryo implantation;G…
ENSMUSG00000042042	7.84	4.95	4.29	3.54	3.26	4.07	5.69333	3.62333	-0.651956	0.0318255	Csgalnact2	chondroitin sulfate N-acetylgalactosaminyltransferase 2 [Source:MGI Symbol;Acc:MGI:1926002]	Metabolism;Metabolism	Global and overview maps;Glycan biosynthesis and metabolism	ko01100//Metabolic pathways;ko00532//Glycosaminoglycan biosynthesis - chondroitin sulfate / dermatan sulfate	K21944;K21944	GO:0005634//nucleus;GO:0005654//nucleoplasm;GO:0005737//cytoplasm;GO:0005829//cytosol	GO:0000976//transcription regulatory region sequence-specific DNA binding;GO:0000978//RNA polymerase II proximal promoter sequence-specific DNA binding;GO:0001222//transcription corepressor binding;GO:0005515//protein binding;GO:0008134//transcription factor binding;GO:0019900//kinase binding;GO:0031490//chromatin DNA binding;GO:0031625//ubiquitin protein ligase binding;GO:0070888//E-box binding	GO:0000122//negative regulation of transcription by RNA polymerase II;GO:0002028//regulation of sodium ion transport;GO:0007623//circadian rhythm;GO:0009416//response to light stimulus;GO:0010608//posttranscriptional regulation of gene expression;GO:0032922//circadian regulation of gene expression;GO:0042634//regulation of hair cycle;GO:0042752//regulation of circadian rhythm;GO:0043124//negative…
ENSMUSG00000022382	11.98	9	6.44	5.45	7	5.12	9.14	5.85667	-0.642114	0.0349385	Wnt7b	wingless-type MMTV integration site family, member 7B [Source:MGI Symbol;Acc:MGI:98962]	Human Diseases;Human Diseases;Human Diseases;Human Diseases;Human Diseases;Human Diseases;Environmental Information Processing;Environmental Information Processing;Environmental Information Processing;Human Diseases;Human Diseases;Cellular Processes;Organismal Systems;Human Diseases	Cancers;Infectious diseases;Neurodegenerative diseases;Cancers;Cancers;Endocrine and metabolic diseases;Signal transduction;Signal transduction;Signal transduction;Cancers;Cancers;Cellular community - eukaryotes;Endocrine system;Cancers	ko05200//Pathways in cancer;ko05165//Human papillomavirus infection;ko05010//Alzheimer disease;ko05205//Proteoglycans in cancer;ko05225//Hepatocellular carcinoma;ko04934//Cushing syndrome;ko04310//Wnt signaling pathway;ko04150//mTOR signaling pathway;ko04390//Hippo signaling pathway;ko05226//Gastric cancer;ko05224//Breast cancer;ko04550//Signaling pathways regulating pluripotency of stem cells;ko…	K11409;K11409	GO:0000118//histone deacetylase complex;GO:0005634//nucleus;GO:0005667//transcription factor complex;GO:0005737//cytoplasm	GO:0004407//histone deacetylase activity;GO:0005080//protein kinase C binding;GO:0008134//transcription factor binding;GO:0016787//hydrolase activity;GO:0032041//NAD-dependent histone deacetylase activity (H3-K14 specific);GO:0033558//protein deacetylase activity;GO:0034739//histone deacetylase activity (H4-K16 specific);GO:0042826//histone deacetylase binding;GO:0046872//metal ion binding;GO:007…	GO:0000122//negative regulation of transcription by RNA polymerase II;GO:0001818//negative regulation of cytokine production;GO:0001975//response to amphetamine;GO:0006325//chromatin organization;GO:0016575//histone deacetylation;GO:0030182//neuron differentiation;GO:0032869//cellular response to insulin stimulus;GO:0034983//peptidyl-lysine deacetylation;GO:0042632//cholesterol homeostasis;GO:004…
ENSMUSG00000030407	11.31	10.3	8.11	6.17	7.42	5.84	9.90667	6.47667	-0.613148	0.0241146	Qpctl	glutaminyl-peptide cyclotransferase-like [Source:MGI Symbol;Acc:MGI:1914619]	-	-	-	-	GO:0005887//integral component of plasma membrane;GO:0016020//membrane;GO:0016021//integral component of membrane	GO:0005216//ion channel activity;GO:0005242//inward rectifier potassium channel activity;GO:0005244//voltage-gated ion channel activity;GO:0005249//voltage-gated potassium channel activity;GO:0005267//potassium channel activity;GO:0044877//protein-containing complex binding	GO:0006811//ion transport;GO:0006813//potassium ion transport;GO:0034765//regulation of ion transmembrane transport;GO:0042391//regulation of membrane potential;GO:0055085//transmembrane transport;GO:0071805//potassium ion transmembrane transport;GO:0086091//regulation of heart rate by cardiac conduction
ENSMUSG00000021831	27.93	15.33	14.24	12.04	14.17	11.6	19.1667	12.6033	-0.604794	0.0468352	Ero1a	endoplasmic reticulum oxidoreductase 1 alpha [Source:MGI Symbol;Acc:MGI:1354385]	Genetic Information Processing	Folding, sorting and degradation	ko04141//Protein processing in endoplasmic reticulum	-	GO:0005737//cytoplasm	GO:0005515//protein binding;GO:0051015//actin filament binding	GO:0030855//epithelial cell differentiation
ENSMUSG00000022309	6.12	4.18	4.84	3.42	3.23	3.31	5.04667	3.32	-0.604148	0.0274092	Angpt1	angiopoietin 1 [Source:MGI Symbol;Acc:MGI:108448]	Environmental Information Processing;Environmental Information Processing;Environmental Information Processing;Environmental Information Processing;Human Diseases;Environmental Information Processing	Signal transduction;Signal transduction;Signal transduction;Signal transduction;Immune diseases;Signal transduction	ko04151//PI3K-Akt signaling pathway;ko04010//MAPK signaling pathway;ko04014//Ras signaling pathway;ko04015//Rap1 signaling pathway;ko05323//Rheumatoid arthritis;ko04066//HIF-1 signaling pathway	-	GO:0000922//spindle pole;GO:0005634//nucleus;GO:0005654//nucleoplasm;GO:0005737//cytoplasm;GO:0005829//cytosol;GO:0005856//cytoskeleton;GO:0005886//plasma membrane;GO:0005938//cell cortex	GO:0005515//protein binding;GO:1990782//protein tyrosine kinase binding	GO:0007049//cell cycle;GO:0007155//cell adhesion;GO:0007169//transmembrane receptor protein tyrosine kinase signaling pathway;GO:0016477//cell migration;GO:0030335//positive regulation of cell migration;GO:0040008//regulation of growth;GO:0051301//cell division;GO:0061098//positive regulation of protein tyrosine kinase activity;GO:0090527//actin filament reorganization;GO:0090630//activation of G…
ENSMUSG00000021587	26.34	17.33	15.83	13.1	15.56	10.82	19.8333	13.16	-0.591768	0.0246689	Pcsk1	proprotein convertase subtilisin/kexin type 1 [Source:MGI Symbol;Acc:MGI:97511]	-	-	-	-	GO:0005576//extracellular region;GO:0005615//extracellular space;GO:0005634//nucleus;GO:0005737//cytoplasm;GO:0005829//cytosol;GO:0009986//cell surface;GO:0062023//collagen-containing extracellular matrix	GO:0005515//protein binding;GO:0005534//galactose binding;GO:0030246//carbohydrate binding;GO:0030395//lactose binding;GO:0042802//identical protein binding;GO:0043236//laminin binding	GO:0002317//plasma cell differentiation;GO:0006915//apoptotic process;GO:0007157//heterophilic cell-cell adhesion via plasma membrane cell adhesion molecules;GO:0010812//negative regulation of cell-substrate adhesion;GO:0010977//negative regulation of neuron projection development;GO:0031295//T cell costimulation;GO:0034120//positive regulation of erythrocyte aggregation;GO:0035900//response to i…
ENSMUSG00000020893	15.58	15.36	12	12.89	7.02	8.61	14.3133	9.50667	-0.590348	0.0159882	Per1	period circadian clock 1 [Source:MGI Symbol;Acc:MGI:1098283]	Organismal Systems;Organismal Systems	Environmental adaptation;Environmental adaptation	ko04713//Circadian entrainment;ko04710//Circadian rhythm	K11253;K11253;K11253	GO:0000228//nuclear chromosome;GO:0000785//chromatin;GO:0000786//nucleosome;GO:0005634//nucleus;GO:0005654//nucleoplasm;GO:0005694//chromosome;GO:0032991//protein-containing complex	GO:0003677//DNA binding;GO:0003682//chromatin binding;GO:0005515//protein binding;GO:0046982//protein heterodimerization activity	GO:0000122//negative regulation of transcription by RNA polymerase II;GO:0006334//nucleosome assembly;GO:0006335//DNA replication-dependent nucleosome assembly;GO:0060968//regulation of gene silencing
ENSMUSG00000019970	26.74	28.92	23.29	16.88	23.35	12.27	26.3167	17.5	-0.588622	0.0363626	Sgk1	serum/glucocorticoid regulated kinase 1 [Source:MGI Symbol;Acc:MGI:1340062]	Environmental Information Processing;Environmental Information Processing;Environmental Information Processing;Organismal Systems	Signal transduction;Signal transduction;Signal transduction;Excretory system	ko04151//PI3K-Akt signaling pathway;ko04150//mTOR signaling pathway;ko04068//FoxO signaling pathway;ko04960//Aldosterone-regulated sodium reabsorption	-	GO:0000795//synaptonemal complex	GO:0003674//molecular_function	GO:0007286//spermatid development;GO:0051321//meiotic cell cycle
ENSMUSG00000078773	1.35	1.01	1.01	0.68	0.61	0.97	1.12333	0.753333	-0.576426	0.0451646	Rad54b	RAD54 homolog B (S. cerevisiae) [Source:MGI Symbol;Acc:MGI:3605986]	Genetic Information Processing	Replication and repair	ko03440//Homologous recombination	K11251;K11251;K11251	GO:0000786//nucleosome;GO:0005634//nucleus;GO:0005694//chromosome	GO:0003677//DNA binding;GO:0019899//enzyme binding;GO:0046982//protein heterodimerization activity	GO:0006342//chromatin silencing;GO:0008285//negative regulation of cell proliferation
ENSMUSG00000054720	8.52	4.1	4.96	3.96	3.45	4.44	5.86	3.95	-0.569048	0.0476096	Lrrc8c	leucine rich repeat containing 8 family, member C [Source:MGI Symbol;Acc:MGI:2140839]	-	-	-	K06278;K06278;K06278;K06278;K06278;K06278	GO:0000139//Golgi membrane;GO:0002080//acrosomal membrane;GO:0002095//caveolar macromolecular signaling complex;GO:0005737//cytoplasm;GO:0005739//mitochondrion;GO:0005768//endosome;GO:0005778//peroxisomal membrane;GO:0005783//endoplasmic reticulum;GO:0005794//Golgi apparatus;GO:0005811//lipid droplet;GO:0005829//cytosol;GO:0005886//plasma membrane;GO:0005887//integral component of plasma membrane…	GO:0000149//SNARE binding;GO:0005102//signaling receptor binding;GO:0005515//protein binding;GO:0016504//peptidase activator activity;GO:0019899//enzyme binding;GO:0019900//kinase binding;GO:0019901//protein kinase binding;GO:0019905//syntaxin binding;GO:0030674//protein binding, bridging;GO:0031267//small GTPase binding;GO:0033612//receptor serine/threonine kinase binding;GO:0042802//identical p…	GO:0000122//negative regulation of transcription by RNA polymerase II;GO:0000188//inactivation of MAPK activity;GO:0001525//angiogenesis;GO:0001570//vasculogenesis;GO:0001666//response to hypoxia;GO:0001937//negative regulation of endothelial cell proliferation;GO:0001938//positive regulation of endothelial cell proliferation;GO:0001960//negative regulation of cytokine-mediated signaling pathway;…
ENSMUSG00000020590	19.13	10.79	9.8	9.37	9.23	8.22	13.24	8.94	-0.566556	0.0475245	Snx13	sorting nexin 13 [Source:MGI Symbol;Acc:MGI:2661416]	-	-	-	-	GO:0005575//cellular_component;GO:0016020//membrane;GO:0016021//integral component of membrane	GO:0003674//molecular_function	GO:0008150//biological_process
ENSMUSG00000029156	21.28	13.53	11.78	11.78	11.82	7.87	15.53	10.49	-0.566043	0.0490843	Sgcb	sarcoglycan, beta (dystrophin-associated glycoprotein) [Source:MGI Symbol;Acc:MGI:1346523]	Human Diseases;Human Diseases;Human Diseases;Human Diseases	Cardiovascular diseases;Cardiovascular diseases;Cardiovascular diseases;Cardiovascular diseases	ko05416//Viral myocarditis;ko05414//Dilated cardiomyopathy (DCM);ko05410//Hypertrophic cardiomyopathy (HCM);ko05412//Arrhythmogenic right ventricular cardiomyopathy (ARVC)	-	GO:0005886//plasma membrane;GO:0005887//integral component of plasma membrane;GO:0016020//membrane;GO:0016021//integral component of membrane	GO:0003674//molecular_function;GO:0005509//calcium ion binding	GO:0007155//cell adhesion;GO:0007156//homophilic cell adhesion via plasma membrane adhesion molecules
ENSMUSG00000003378	10.84	13.83	13.78	21.35	13.01	21.99	12.8167	18.7833	0.551432	0.0469648	Grik5	glutamate receptor, ionotropic, kainate 5 (gamma 2) [Source:MGI Symbol;Acc:MGI:95818]	Environmental Information Processing;Organismal Systems	Signaling molecules and interaction;Nervous system	ko04080//Neuroactive ligand-receptor interaction;ko04724//Glutamatergic synapse	-	GO:0005576//extracellular region;GO:0005581//collagen trimer;GO:0005615//extracellular space;GO:0005886//plasma membrane;GO:0009986//cell surface;GO:0016020//membrane;GO:0016021//integral component of membrane;GO:0031012//extracellular matrix;GO:0062023//collagen-containing extracellular matrix	GO:0005201//extracellular matrix structural constituent;GO:0008201//heparin binding;GO:0030020//extracellular matrix structural constituent conferring tensile strength;GO:0042802//identical protein binding	GO:0030198//extracellular matrix organization
ENSMUSG00000015575	63.76	69.88	83.26	102.21	104.38	113.92	72.3	106.837	0.563339	0.0142145	Atp6v0e	ATPase, H+ transporting, lysosomal V0 subunit E [Source:MGI Symbol;Acc:MGI:1328318]	Metabolism;Human Diseases;Cellular Processes;Human Diseases;Metabolism;Organismal Systems;Organismal Systems	Global and overview maps;Infectious diseases;Transport and catabolism;Immune diseases;Energy metabolism;Nervous system;Excretory system	ko01100//Metabolic pathways;ko05165//Human papillomavirus infection;ko04145//Phagosome;ko05323//Rheumatoid arthritis;ko00190//Oxidative phosphorylation;ko04721//Synaptic vesicle cycle;ko04966//Collecting duct acid secretion	-	-	GO:0005212//structural constituent of eye lens;GO:0005515//protein binding	GO:0002088//lens development in camera-type eye;GO:0007601//visual perception
ENSMUSG00000031765	455.07	826.95	807.73	996.91	895.51	1199.29	696.583	1030.57	0.565075	0.0395642	Mt1	metallothionein 1 [Source:MGI Symbol;Acc:MGI:97171]	Organismal Systems	Digestive system	ko04978//Mineral absorption	-	GO:0005575//cellular_component;GO:0016020//membrane;GO:0016021//integral component of membrane	GO:0004497//monooxygenase activity;GO:0005506//iron ion binding;GO:0016491//oxidoreductase activity;GO:0019135//deoxyhypusine monooxygenase activity;GO:0046872//metal ion binding	GO:0008612//peptidyl-lysine modification to peptidyl-hypusine;GO:0018215//protein phosphopantetheinylation
ENSMUSG00000056888	6.07	7.49	12.48	14.27	11.19	13.39	8.68	12.95	0.577185	0.0426511	Glipr1	GLI pathogenesis-related 1 (glioma) [Source:MGI Symbol;Acc:MGI:1920940]	-	-	-	K12332;K12332	GO:0005576//extracellular region	GO:0005179//hormone activity	GO:0007165//signal transduction
ENSMUSG00000007872	35.72	36.85	27.85	53.53	45.17	51.6	33.4733	50.1	0.581798	0.00857169	Id3	inhibitor of DNA binding 3 [Source:MGI Symbol;Acc:MGI:96398]	Cellular Processes;Environmental Information Processing	Cellular community - eukaryotes;Signal transduction	ko04550//Signaling pathways regulating pluripotency of stem cells;ko04350//TGF-beta signaling pathway	K04916;K04916	GO:0005887//integral component of plasma membrane;GO:0016020//membrane;GO:0016021//integral component of membrane	GO:0005249//voltage-gated potassium channel activity;GO:0005267//potassium channel activity;GO:0022841//potassium ion leak channel activity	GO:0006811//ion transport;GO:0006813//potassium ion transport;GO:0030322//stabilization of membrane potential;GO:0060075//regulation of resting membrane potential;GO:0071805//potassium ion transmembrane transport;GO:0097623//potassium ion export across plasma membrane;GO:1990573//potassium ion import across plasma membrane
ENSMUSG00000059498	18.7	15.26	24.38	28.47	25.29	33.71	19.4467	29.1567	0.584303	0.0345794	Fcgr3	Fc receptor, IgG, low affinity III [Source:MGI Symbol;Acc:MGI:95500]	Cellular Processes;Human Diseases;Human Diseases;Human Diseases;Organismal Systems	Transport and catabolism;Infectious diseases;Infectious diseases;Infectious diseases;Development	ko04145//Phagosome;ko05152//Tuberculosis;ko05150//Staphylococcus aureus infection;ko05140//Leishmaniasis;ko04380//Osteoclast differentiation	K08063;K08063;K08063	GO:0005634//nucleus;GO:0016607//nuclear speck;GO:0090575//RNA polymerase II transcription factor complex	GO:0000977//RNA polymerase II regulatory region sequence-specific DNA binding;GO:0001228//DNA-binding transcription activator activity, RNA polymerase II-specific;GO:0003677//DNA binding	GO:0006357//regulation of transcription by RNA polymerase II;GO:0045893//positive regulation of transcription, DNA-templated;GO:0045944//positive regulation of transcription by RNA polymerase II
ENSMUSG00000015846	4.16	3.59	3.53	6.15	4.94	6.03	3.76	5.70667	0.601916	0.0158645	Rxra	retinoid X receptor alpha [Source:MGI Symbol;Acc:MGI:98214]	Human Diseases;Environmental Information Processing;Human Diseases;Human Diseases;Human Diseases;Human Diseases;Organismal Systems;Organismal Systems;Organismal Systems;Human Diseases;Organismal Systems;Organismal Systems;Organismal Systems;Human Diseases;Human Diseases	Cancers;Signal transduction;Cancers;Infectious diseases;Endocrine and metabolic diseases;Cancers;Immune system;Endocrine system;Endocrine system;Cancers;Endocrine system;Digestive system;Endocrine system;Cancers;Cancers	ko05200//Pathways in cancer;ko04151//PI3K-Akt signaling pathway;ko05202//Transcriptional misregulation in cancers;ko05160//Hepatitis C;ko04932//Non-alcoholic fatty liver disease (NAFLD);ko05226//Gastric cancer;ko04659//Th17 cell differentiation;ko04919//Thyroid hormone signaling pathway;ko04928//Parathyroid hormone synthesis, secretion and action;ko05222//Small cell lung cancer;ko03320//PPAR sign…	K04605;K04605;K04605;K04605	GO:0005886//plasma membrane;GO:0005887//integral component of plasma membrane;GO:0016020//membrane;GO:0016021//integral component of membrane;GO:0030054//cell junction;GO:0030424//axon;GO:0030425//dendrite;GO:0042734//presynaptic membrane;GO:0042995//cell projection;GO:0043005//neuron projection;GO:0045202//synapse;GO:0097449//astrocyte projection;GO:0099055//integral component of postsynaptic me…	GO:0001640//adenylate cyclase inhibiting G protein-coupled glutamate receptor activity;GO:0001641//group II metabotropic glutamate receptor activity;GO:0004930//G protein-coupled receptor activity;GO:0005246//calcium channel regulator activity;GO:0097110//scaffold protein binding	GO:0007165//signal transduction;GO:0007186//G protein-coupled receptor signaling pathway;GO:0007196//adenylate cyclase-inhibiting G protein-coupled glutamate receptor signaling pathway;GO:0007216//G protein-coupled glutamate receptor signaling pathway;GO:0007268//chemical synaptic transmission;GO:0010467//gene expression;GO:0014047//glutamate secretion;GO:0014048//regulation of glutamate secretio…
ENSMUSG00000003271	4.36	5.61	5.03	5.95	7.88	8.96	5	7.59667	0.603438	0.0465926	Sult2b1	sulfotransferase family, cytosolic, 2B, member 1 [Source:MGI Symbol;Acc:MGI:1926342]	Metabolism	Lipid metabolism	ko00140//Steroid hormone biosynthesis	K09228	GO:0005634//nucleus	GO:0000977//RNA polymerase II regulatory region sequence-specific DNA binding;GO:0000981//DNA-binding transcription factor activity, RNA polymerase II-specific;GO:0046872//metal ion binding	GO:0006355//regulation of transcription, DNA-templated;GO:0006357//regulation of transcription by RNA polymerase II
ENSMUSG00000038848	9.03	7.3	7.3	11.19	8.39	16.4	7.87667	11.9933	0.606576	0.0316591	Ythdf1	YTH N6-methyladenosine RNA binding protein 1 [Source:MGI Symbol;Acc:MGI:1917431]	-	-	-	-	GO:0000139//Golgi membrane;GO:0005794//Golgi apparatus;GO:0016020//membrane;GO:0016021//integral component of membrane	GO:0015297//antiporter activity;GO:0015299//solute:proton antiporter activity;GO:0015385//sodium:proton antiporter activity;GO:0015386//potassium:proton antiporter activity	GO:0006811//ion transport;GO:0006812//cation transport;GO:0006813//potassium ion transport;GO:0006814//sodium ion transport;GO:0006885//regulation of pH;GO:0035725//sodium ion transmembrane transport;GO:0051453//regulation of intracellular pH;GO:0055085//transmembrane transport;GO:0071805//potassium ion transmembrane transport;GO:0098656//anion transmembrane transport;GO:1902600//proton transmemb…
ENSMUSG00000025400	30.07	39.92	48	73.15	40.96	66.45	39.33	60.1867	0.613814	0.0433694	Tac2	tachykinin 2 [Source:MGI Symbol;Acc:MGI:98476]	Environmental Information Processing	Signaling molecules and interaction	ko04080//Neuroactive ligand-receptor interaction	K20254	GO:0005737//cytoplasm;GO:0005811//lipid droplet;GO:0005829//cytosol;GO:0005886//plasma membrane;GO:0016020//membrane	-	-
ENSMUSG00000040747	6.27	6.24	5.34	8.23	11.72	7.55	5.95	9.16667	0.623508	0.0404229	Cd53	CD53 antigen [Source:MGI Symbol;Acc:MGI:88341]	-	-	-	-	GO:0005575//cellular_component	GO:0000978//RNA polymerase II proximal promoter sequence-specific DNA binding;GO:0003700//DNA-binding transcription factor activity;GO:0046872//metal ion binding	GO:0006355//regulation of transcription, DNA-templated;GO:0006357//regulation of transcription by RNA polymerase II
ENSMUSG00000107928	1.07	1.7	0.52	1.87	2.26	0.96	1.09667	1.69667	0.629578	0.0323037	Gm45140	predicted gene 45140 [Source:MGI Symbol;Acc:MGI:5753716]	Genetic Information Processing	Transcription	ko03040//Spliceosome	-	GO:0005886//plasma membrane;GO:0016020//membrane;GO:0016021//integral component of membrane	GO:0015275//stretch-activated, cation-selective, calcium channel activity	GO:0098703//calcium ion import across plasma membrane
ENSMUSG00000004951	31.5	27.75	48.07	60.72	48.4	56.94	35.7733	55.3533	0.629786	0.0234391	Hspb1	heat shock protein 1 [Source:MGI Symbol;Acc:MGI:96240]	Environmental Information Processing;Human Diseases;Environmental Information Processing	Signal transduction;Infectious diseases;Signal transduction	ko04010//MAPK signaling pathway;ko05146//Amoebiasis;ko04370//VEGF signaling pathway	-	GO:0005634//nucleus;GO:0005654//nucleoplasm;GO:0005730//nucleolus;GO:0005737//cytoplasm;GO:0016607//nuclear speck	GO:0003674//molecular_function	GO:0008150//biological_process
ENSMUSG00000058239	6.14	9.33	8.53	12.62	10.69	13.95	8	12.42	0.634593	0.0332088	Usf2	upstream transcription factor 2 [Source:MGI Symbol;Acc:MGI:99961]	-	-	-	-	GO:0005634//nucleus;GO:0005737//cytoplasm;GO:0005829//cytosol	GO:0016740//transferase activity;GO:0046872//metal ion binding	GO:0008150//biological_process;GO:0016567//protein ubiquitination
ENSMUSG00000036218	11.84	10.88	12.39	16.09	14.61	23.89	11.7033	18.1967	0.636755	0.0125962	Pdzrn4	PDZ domain containing RING finger 4 [Source:MGI Symbol;Acc:MGI:3056996]	-	-	-	K02929	GO:0005840//ribosome;GO:0022625//cytosolic large ribosomal subunit	GO:0003735//structural constituent of ribosome	GO:0006412//translation
ENSMUSG00000030401	15.05	17.47	20.59	32.12	16.85	34.15	17.7033	27.7067	0.646212	0.0405784	Rtn2	reticulon 2 (Z-band associated protein) [Source:MGI Symbol;Acc:MGI:107612]	-	-	-	K19497	GO:0005654//nucleoplasm;GO:0005886//plasma membrane;GO:0016020//membrane;GO:0016021//integral component of membrane;GO:0034707//chloride channel complex;GO:0097730//non-motile cilium	GO:0005229//intracellular calcium activated chloride channel activity;GO:0005254//chloride channel activity;GO:0005515//protein binding;GO:0042802//identical protein binding;GO:0046983//protein dimerization activity	GO:0006811//ion transport;GO:0006821//chloride transport;GO:0055085//transmembrane transport;GO:1902476//chloride transmembrane transport
ENSMUSG00000062997	170.96	285.02	393.76	333.6	614.58	388.43	283.247	445.537	0.653485	0.0469756	Rpl35	ribosomal protein L35 [Source:MGI Symbol;Acc:MGI:1913739]	Genetic Information Processing	Translation	ko03010//Ribosome	-	GO:0005575//cellular_component	GO:0003674//molecular_function	GO:0001835//blastocyst hatching
ENSMUSG00000059824	36.2	41.73	34.25	57.52	51.21	68.4	37.3933	59.0433	0.658993	0.00318432	Dbp	D site albumin promoter binding protein [Source:MGI Symbol;Acc:MGI:94866]	-	-	-	K05225;K05225	GO:0005576//extracellular region;GO:0005615//extracellular space;GO:0048471//perinuclear region of cytoplasm	GO:0005102//signaling receptor binding;GO:0005179//hormone activity;GO:0031704//apelin receptor binding;GO:0042802//identical protein binding	GO:0001525//angiogenesis;GO:0002026//regulation of the force of heart contraction;GO:0007165//signal transduction;GO:0007186//G protein-coupled receptor signaling pathway;GO:0007275//multicellular organism development;GO:0007369//gastrulation;GO:0007631//feeding behavior;GO:0008284//positive regulation of cell proliferation;GO:0010629//negative regulation of gene expression;GO:0031652//positive r…
ENSMUSG00000050332	1.28	2.19	1.95	2.67	2.2	3.72	1.80667	2.86333	0.664365	0.0405818	Amer1	APC membrane recruitment 1 [Source:MGI Symbol;Acc:MGI:1919595]	-	-	-	-	GO:0005576//extracellular region;GO:0031012//extracellular matrix;GO:0062023//collagen-containing extracellular matrix	GO:0005178//integrin binding;GO:0005515//protein binding;GO:0005520//insulin-like growth factor binding;GO:0008201//heparin binding;GO:0019838//growth factor binding;GO:0050840//extracellular matrix binding	GO:0001649//osteoblast differentiation;GO:0001934//positive regulation of protein phosphorylation;GO:0002041//intussusceptive angiogenesis;GO:0003181//atrioventricular valve morphogenesis;GO:0003278//apoptotic process involved in heart morphogenesis;GO:0003281//ventricular septum development;GO:0006935//chemotaxis;GO:0007155//cell adhesion;GO:0007165//signal transduction;GO:0010518//positive regu…
ENSMUSG00000051390	2.88	2.81	2.28	4.72	3.47	4.45	2.65667	4.21333	0.665345	0.0460345	Zbtb22	zinc finger and BTB domain containing 22 [Source:MGI Symbol;Acc:MGI:1931870]	-	-	-	-	GO:0016020//membrane;GO:0016021//integral component of membrane	-	-
ENSMUSG00000033287	20.76	14.64	17.34	33.17	23.21	27.41	17.58	27.93	0.667881	0.00973796	Kctd17	potassium channel tetramerisation domain containing 17 [Source:MGI Symbol;Acc:MGI:1920094]	-	-	-	K04382;K04382;K04382;K04382;K04382;K04382;K04382;K04382;K04382;K04382;K04382;K04382;K04382;K04382;K04382;K04382	GO:0000159//protein phosphatase type 2A complex;GO:0000775//chromosome, centromeric region;GO:0000922//spindle pole;GO:0005634//nucleus;GO:0005694//chromosome;GO:0005737//cytoplasm;GO:0005829//cytosol;GO:0005856//cytoskeleton;GO:0005886//plasma membrane;GO:0014069//postsynaptic density;GO:0043005//neuron projection;GO:0043195//terminal bouton;GO:0045121//membrane raft;GO:0045202//synapse	GO:0004721//phosphoprotein phosphatase activity;GO:0004722//protein serine/threonine phosphatase activity;GO:0005515//protein binding;GO:0008022//protein C-terminus binding;GO:0016787//hydrolase activity;GO:0019899//enzyme binding;GO:0019901//protein kinase binding;GO:0019903//protein phosphatase binding;GO:0019904//protein domain specific binding;GO:0031698//beta-2 adrenergic receptor binding;GO…	GO:0000122//negative regulation of transcription by RNA polymerase II;GO:0001932//regulation of protein phosphorylation;GO:0001933//negative regulation of protein phosphorylation;GO:0006470//protein dephosphorylation;GO:0007498//mesoderm development;GO:0010288//response to lead ion;GO:0010469//regulation of signaling receptor activity;GO:0010719//negative regulation of epithelial to mesenchymal t…
ENSMUSG00000028677	21.06	31.82	39.43	48.44	26.28	72.71	30.77	49.1433	0.675471	0.0449526	Rnf220	ring finger protein 220 [Source:MGI Symbol;Acc:MGI:1913993]	-	-	-	K04667;K04667;K04667	GO:0005576//extracellular region;GO:0005615//extracellular space;GO:0043509//activin A complex;GO:0043512//inhibin A complex;GO:0048471//perinuclear region of cytoplasm	GO:0005102//signaling receptor binding;GO:0005125//cytokine activity;GO:0005179//hormone activity;GO:0008083//growth factor activity;GO:0017046//peptide hormone binding;GO:0034711//inhibin binding;GO:0042802//identical protein binding;GO:0044877//protein-containing complex binding;GO:0070699//type II activin receptor binding	GO:0000082//G1/S transition of mitotic cell cycle;GO:0001541//ovarian follicle development;GO:0001707//mesoderm formation;GO:0001942//hair follicle development;GO:0002244//hematopoietic progenitor cell differentiation;GO:0006357//regulation of transcription by RNA polymerase II;GO:0007050//cell cycle arrest;GO:0008285//negative regulation of cell proliferation;GO:0008584//male gonad development;G…
ENSMUSG00000040479	4.22	5.88	6.75	7.99	6.5	12.65	5.61667	9.04667	0.687672	0.0471687	Dgkz	diacylglycerol kinase zeta [Source:MGI Symbol;Acc:MGI:1278339]	Metabolism;Environmental Information Processing;Metabolism;Human Diseases;Environmental Information Processing;Metabolism	Global and overview maps;Signal transduction;Lipid metabolism;Cancers;Signal transduction;Lipid metabolism	ko01100//Metabolic pathways;ko04072//Phospholipase D signaling pathway;ko00564//Glycerophospholipid metabolism;ko05231//Choline metabolism in cancer;ko04070//Phosphatidylinositol signaling system;ko00561//Glycerolipid metabolism	K05128;K05128	GO:0005634//nucleus;GO:0005737//cytoplasm;GO:0005886//plasma membrane;GO:0005887//integral component of plasma membrane;GO:0016020//membrane;GO:0016021//integral component of membrane;GO:0043235//receptor complex	GO:0000166//nucleotide binding;GO:0004672//protein kinase activity;GO:0004713//protein tyrosine kinase activity;GO:0004888//transmembrane signaling receptor activity;GO:0005109//frizzled binding;GO:0005515//protein binding;GO:0005524//ATP binding;GO:0016301//kinase activity;GO:0016740//transferase activity;GO:0017147//Wnt-protein binding;GO:0042813//Wnt-activated receptor activity	GO:0006468//protein phosphorylation;GO:0007169//transmembrane receptor protein tyrosine kinase signaling pathway;GO:0007275//multicellular organism development;GO:0007409//axonogenesis;GO:0007411//axon guidance;GO:0016055//Wnt signaling pathway;GO:0016310//phosphorylation;GO:0018108//peptidyl-tyrosine phosphorylation;GO:0022038//corpus callosum development;GO:0030182//neuron differentiation;GO:00…
ENSMUSG00000003346	23.82	29.55	45.16	56.03	26.39	78.41	32.8433	53.61	0.706902	0.037807	Abhd17a	abhydrolase domain containing 17A [Source:MGI Symbol;Acc:MGI:106388]	-	-	-	-	GO:0005886//plasma membrane;GO:0005887//integral component of plasma membrane;GO:0016020//membrane;GO:0016021//integral component of membrane	GO:0005509//calcium ion binding;GO:0005515//protein binding	GO:0007155//cell adhesion;GO:0007156//homophilic cell adhesion via plasma membrane adhesion molecules;GO:0008333//endosome to lysosome transport;GO:0060989//lipid tube assembly involved in organelle fusion
ENSMUSG00000060860	56.77	32.45	27.67	89.91	33.72	67.83	38.9633	63.82	0.711892	0.0346303	Ube2s	ubiquitin-conjugating enzyme E2S [Source:MGI Symbol;Acc:MGI:1925141]	Genetic Information Processing	Folding, sorting and degradation	ko04120//Ubiquitin mediated proteolysis	K16682;K16682	GO:0000932//P-body;GO:0005634//nucleus;GO:0005667//transcription factor complex;GO:0005737//cytoplasm;GO:0005829//cytosol;GO:0005886//plasma membrane;GO:0005912//adherens junction;GO:0005925//focal adhesion;GO:0016020//membrane;GO:0030054//cell junction	GO:0003714//transcription corepressor activity;GO:0005515//protein binding;GO:0046872//metal ion binding	GO:0001666//response to hypoxia;GO:0006355//regulation of transcription, DNA-templated;GO:0007010//cytoskeleton organization;GO:0022604//regulation of cell morphogenesis;GO:0030030//cell projection organization;GO:0031047//gene silencing by RNA;GO:0035195//gene silencing by miRNA;GO:0035331//negative regulation of hippo signaling;GO:0045892//negative regulation of transcription, DNA-templated;GO:…
ENSMUSG00000024907	190.74	270.76	278.14	439.39	369.48	402.73	246.547	403.867	0.712018	0.0024947	Gal	galanin and GMAP prepropeptide [Source:MGI Symbol;Acc:MGI:95637]	Environmental Information Processing	Signaling molecules and interaction	ko04080//Neuroactive ligand-receptor interaction	K04455;K04455;K04455	GO:0000502//proteasome complex;GO:0005634//nucleus;GO:0005737//cytoplasm;GO:0005819//spindle;GO:0005856//cytoskeleton;GO:0005886//plasma membrane;GO:0030018//Z disc;GO:0030424//axon;GO:0030425//dendrite;GO:0031430//M band;GO:0031674//I band;GO:0043204//perikaryon;GO:0043292//contractile fiber;GO:0045202//synapse;GO:0097512//cardiac myofibril;GO:0098839//postsynaptic density membrane;GO:1904115//a…	GO:0005080//protein kinase C binding;GO:0008426//protein kinase C inhibitor activity;GO:0019901//protein kinase binding;GO:0042802//identical protein binding;GO:0042803//protein homodimerization activity;GO:0043130//ubiquitin binding;GO:0044183//protein binding involved in protein folding;GO:0061629//RNA polymerase II sequence-specific DNA-binding transcription factor binding	GO:0001932//regulation of protein phosphorylation;GO:0006469//negative regulation of protein kinase activity;GO:0006986//response to unfolded protein;GO:0009615//response to virus;GO:0010976//positive regulation of neuron projection development;GO:0032731//positive regulation of interleukin-1 beta production;GO:0032760//positive regulation of tumor necrosis factor production;GO:0035556//intracell…
ENSMUSG00000022994	2.88	2.08	2.76	3.36	3.78	5.51	2.57333	4.21667	0.712465	0.0125317	Adcy6	adenylate cyclase 6 [Source:MGI Symbol;Acc:MGI:87917]	Metabolism;Human Diseases;Human Diseases;Environmental Information Processing;Environmental Information Processing;Human Diseases;Organismal Systems;Human Diseases;Environmental Information Processing;Organismal Systems;Environmental Information Processing;Human Diseases;Organismal Systems;Organismal Systems;Organismal Systems;Organismal Systems;Metabolism;Organismal Systems;Environmental Informa…	Global and overview maps;Cancers;Infectious diseases;Signal transduction;Signal transduction;Infectious diseases;Environmental adaptation;Cardiovascular diseases;Signal transduction;Immune system;Signal transduction;Endocrine and metabolic diseases;Endocrine system;Nervous system;Circulatory system;Endocrine system;Nucleotide metabolism;Circulatory system;Signal transduction;Endocrine system;Sens…	ko01100//Metabolic pathways;ko05200//Pathways in cancer;ko05166//HTLV-I infection;ko04072//Phospholipase D signaling pathway;ko04015//Rap1 signaling pathway;ko05163//Human cytomegalovirus infection;ko04714//Thermogenesis;ko05414//Dilated cardiomyopathy (DCM);ko04024//cAMP signaling pathway;ko04062//Chemokine signaling pathway;ko04022//cGMP - PKG signaling pathway;ko04934//Cushing syndrome;ko04921…	-	GO:0005654//nucleoplasm;GO:0005829//cytosol	GO:0003674//molecular_function	GO:0008150//biological_process
ENSMUSG00000037225	1.56	1.45	2.03	3.4	1.74	3.16	1.68	2.76667	0.719688	0.0339332	Fgf2	fibroblast growth factor 2 [Source:MGI Symbol;Acc:MGI:95516]	Human Diseases;Environmental Information Processing;Environmental Information Processing;Environmental Information Processing;Environmental Information Processing;Cellular Processes;Human Diseases;Human Diseases;Human Diseases;Human Diseases;Cellular Processes;Human Diseases;Human Diseases	Cancers;Signal transduction;Signal transduction;Signal transduction;Signal transduction;Cell motility;Infectious diseases;Cancers;Cancers;Cancers;Cellular community - eukaryotes;Drug resistance;Cancers	ko05200//Pathways in cancer;ko04151//PI3K-Akt signaling pathway;ko04010//MAPK signaling pathway;ko04014//Ras signaling pathway;ko04015//Rap1 signaling pathway;ko04810//Regulation of actin cytoskeleton;ko05167//Kaposi sarcoma-associated herpesvirus infection;ko05205//Proteoglycans in cancer;ko05226//Gastric cancer;ko05224//Breast cancer;ko04550//Signaling pathways regulating pluripotency of stem c…	K09029;K09029;K09029;K09029;K09029	GO:0005634//nucleus;GO:0005654//nucleoplasm;GO:0043231//intracellular membrane-bounded organelle	GO:0000978//RNA polymerase II proximal promoter sequence-specific DNA binding;GO:0000981//DNA-binding transcription factor activity, RNA polymerase II-specific;GO:0001228//DNA-binding transcription activator activity, RNA polymerase II-specific;GO:0003677//DNA binding;GO:0003690//double-stranded DNA binding;GO:0003700//DNA-binding transcription factor activity;GO:0043565//sequence-specific DNA bi…	GO:0006355//regulation of transcription, DNA-templated;GO:0006357//regulation of transcription by RNA polymerase II;GO:0006366//transcription by RNA polymerase II;GO:0007565//female pregnancy;GO:0009612//response to mechanical stimulus;GO:0032570//response to progesterone;GO:0032870//cellular response to hormone stimulus;GO:0042493//response to drug;GO:0043278//response to morphine;GO:0045944//po…
ENSMUSG00000022881	4.25	3.02	4.88	6.98	6.73	6.33	4.05	6.68	0.721926	0.0491034	Rfc4	replication factor C (activator 1) 4 [Source:MGI Symbol;Acc:MGI:2146571]	Genetic Information Processing;Genetic Information Processing;Genetic Information Processing	Replication and repair;Replication and repair;Replication and repair	ko03420//Nucleotide excision repair;ko03030//DNA replication;ko03430//Mismatch repair	K04257	GO:0005886//plasma membrane;GO:0016020//membrane;GO:0016021//integral component of membrane	GO:0004930//G protein-coupled receptor activity;GO:0004984//olfactory receptor activity;GO:0005549//odorant binding	GO:0007165//signal transduction;GO:0007186//G protein-coupled receptor signaling pathway;GO:0007608//sensory perception of smell;GO:0050896//response to stimulus;GO:0050911//detection of chemical stimulus involved in sensory perception of smell
ENSMUSG00000074634	3.96	6.35	7.41	9.54	10.13	9.64	5.90667	9.77	0.726014	0.0329943	Tmem267	transmembrane protein 267 [Source:MGI Symbol;Acc:MGI:3648543]	-	-	-	-	GO:0005575//cellular_component;GO:0016020//membrane;GO:0016021//integral component of membrane	GO:0003674//molecular_function	GO:0008150//biological_process
ENSMUSG00000024236	2.7	5.49	7.21	6.14	3.33	16.01	5.13333	8.49333	0.726435	0.0294654	Svil	supervillin [Source:MGI Symbol;Acc:MGI:2147319]	-	-	-	K05224	GO:0005576//extracellular region;GO:0005615//extracellular space;GO:0031410//cytoplasmic vesicle;GO:0034774//secretory granule lumen	GO:0005184//neuropeptide hormone activity	GO:0007218//neuropeptide signaling pathway;GO:0035176//social behavior;GO:0036343//psychomotor behavior;GO:0043207//response to external biotic stimulus;GO:0090277//positive regulation of peptide hormone secretion;GO:1900738//positive regulation of phospholipase C-activating G protein-coupled receptor signaling pathway
ENSMUSG00000031431	88.28	82.21	79.32	160.08	149.05	105.42	83.27	138.183	0.730715	0.0010603	Tsc22d3	TSC22 domain family, member 3 [Source:MGI Symbol;Acc:MGI:1196284]	-	-	-	-	GO:0000139//Golgi membrane;GO:0005794//Golgi apparatus;GO:0016020//membrane;GO:0016021//integral component of membrane	GO:0008235//metalloexopeptidase activity;GO:0008270//zinc ion binding;GO:0016603//glutaminyl-peptide cyclotransferase activity;GO:0016740//transferase activity;GO:0016746//transferase activity, transferring acyl groups;GO:0046872//metal ion binding	GO:0006508//proteolysis;GO:0017186//peptidyl-pyroglutamic acid biosynthetic process, using glutaminyl-peptide cyclotransferase;GO:0018215//protein phosphopantetheinylation
ENSMUSG00000009555	10.33	12.3	17.07	17.94	13.54	34.88	13.2333	22.12	0.741175	0.0282712	Cdk9	cyclin-dependent kinase 9 (CDC2-related kinase) [Source:MGI Symbol;Acc:MGI:1328368]	Human Diseases	Cancers	ko05202//Transcriptional misregulation in cancers	K04257	GO:0005886//plasma membrane;GO:0016020//membrane;GO:0016021//integral component of membrane	GO:0004930//G protein-coupled receptor activity;GO:0004984//olfactory receptor activity	GO:0007165//signal transduction;GO:0007186//G protein-coupled receptor signaling pathway;GO:0007608//sensory perception of smell;GO:0050896//response to stimulus;GO:0050911//detection of chemical stimulus involved in sensory perception of smell
ENSMUSG00000039976	1.14	1.35	1.6	1.68	2.17	2.99	1.36333	2.28	0.741895	0.0446942	Tbc1d16	TBC1 domain family, member 16 [Source:MGI Symbol;Acc:MGI:2652878]	-	-	-	-	GO:0005739//mitochondrion;GO:0016020//membrane;GO:0016021//integral component of membrane	GO:0000064//L-ornithine transmembrane transporter activity	GO:1990575//mitochondrial L-ornithine transmembrane transport
ENSMUSG00000071076	59.63	56.02	54.39	117.74	36.29	131.89	56.68	95.3067	0.749737	0.0325937	Jund	jun D proto-oncogene [Source:MGI Symbol;Acc:MGI:96648]	Environmental Information Processing;Organismal Systems;Organismal Systems;Organismal Systems	Signal transduction;Development;Endocrine system;Immune system	ko04010//MAPK signaling pathway;ko04380//Osteoclast differentiation;ko04928//Parathyroid hormone synthesis, secretion and action;ko04657//IL-17 signaling pathway	-	GO:0005575//cellular_component;GO:0016020//membrane;GO:0016021//integral component of membrane	GO:0003674//molecular_function;GO:0005515//protein binding	GO:0008150//biological_process
ENSMUSG00000020349	23.21	17.19	29.69	49.82	19.18	49.1	23.3633	39.3667	0.752728	0.0225075	Ppp2ca	protein phosphatase 2 (formerly 2A), catalytic subunit, alpha isoform [Source:MGI Symbol;Acc:MGI:1321159]	Environmental Information Processing;Human Diseases;Cellular Processes;Human Diseases;Environmental Information Processing;Cellular Processes;Organismal Systems;Human Diseases;Organismal Systems;Environmental Information Processing;Environmental Information Processing;Cellular Processes;Genetic Information Processing;Environmental Information Processing;Organismal Systems;Cellular Processes	Signal transduction;Infectious diseases;Cellular community - eukaryotes;Infectious diseases;Signal transduction;Transport and catabolism;Circulatory system;Infectious diseases;Nervous system;Signal transduction;Signal transduction;Cell growth and death;Translation;Signal transduction;Nervous system;Transport and catabolism	ko04151//PI3K-Akt signaling pathway;ko05165//Human papillomavirus infection;ko04530//Tight junction;ko05160//Hepatitis C;ko04390//Hippo signaling pathway;ko04140//Autophagy - animal;ko04261//Adrenergic signaling in cardiomyocytes;ko05142//Chagas disease (American trypanosomiasis);ko04728//Dopaminergic synapse;ko04152//AMPK signaling pathway;ko04071//Sphingolipid signaling pathway;ko04114//Oocyte …	-	GO:0005615//extracellular space;GO:0005788//endoplasmic reticulum lumen;GO:0016020//membrane;GO:0030133//transport vesicle;GO:0031410//cytoplasmic vesicle;GO:0034774//secretory granule lumen;GO:0043005//neuron projection	GO:0004175//endopeptidase activity;GO:0004252//serine-type endopeptidase activity;GO:0008233//peptidase activity;GO:0008236//serine-type peptidase activity;GO:0016787//hydrolase activity;GO:0042802//identical protein binding	GO:0006508//proteolysis;GO:0016485//protein processing;GO:0016486//peptide hormone processing;GO:0043043//peptide biosynthetic process
ENSMUSG00000021647	420.54	682.73	567.96	933.98	754.01	1134.86	557.077	940.95	0.756242	0.00229906	Cartpt	CART prepropeptide [Source:MGI Symbol;Acc:MGI:1351330]	-	-	-	-	GO:0008021//synaptic vesicle;GO:0014069//postsynaptic density;GO:0016020//membrane;GO:0030054//cell junction;GO:0030672//synaptic vesicle membrane;GO:0031410//cytoplasmic vesicle;GO:0045202//synapse;GO:0098850//extrinsic component of synaptic vesicle membrane;GO:0098978//glutamatergic synapse	GO:0000166//nucleotide binding;GO:0005524//ATP binding	GO:0007269//neurotransmitter secretion;GO:0097091//synaptic vesicle clustering;GO:0099504//synaptic vesicle cycle
ENSMUSG00000023919	5.32	3.51	2.34	5.58	6.82	6.47	3.72333	6.29	0.756465	0.0394691	Cenpq	centromere protein Q [Source:MGI Symbol;Acc:MGI:1933744]	-	-	-	-	GO:0005654//nucleoplasm;GO:0005737//cytoplasm;GO:0005829//cytosol	GO:0004842//ubiquitin-protein transferase activity;GO:0016740//transferase activity;GO:0061630//ubiquitin protein ligase activity	GO:0002244//hematopoietic progenitor cell differentiation;GO:0002376//immune system process;GO:0009617//response to bacterium;GO:0016567//protein ubiquitination;GO:0045087//innate immune response
ENSMUSG00000023952	3.15	2.99	3.27	4.81	3.38	7.72	3.13667	5.30333	0.757667	0.0307502	Gtpbp2	GTP binding protein 2 [Source:MGI Symbol;Acc:MGI:1860138]	-	-	-	K04243	GO:0000151//ubiquitin ligase complex;GO:0005737//cytoplasm;GO:0005783//endoplasmic reticulum;GO:0005789//endoplasmic reticulum membrane;GO:0005886//plasma membrane;GO:0009986//cell surface;GO:0016020//membrane;GO:0016021//integral component of membrane;GO:0043235//receptor complex	GO:0004930//G protein-coupled receptor activity;GO:0008188//neuropeptide receptor activity;GO:0008528//G protein-coupled peptide receptor activity;GO:0030544//Hsp70 protein binding;GO:0031072//heat shock protein binding;GO:0031625//ubiquitin protein ligase binding;GO:0036505//prosaposin receptor activity;GO:0042277//peptide binding;GO:0042923//neuropeptide binding	GO:0007165//signal transduction;GO:0007186//G protein-coupled receptor signaling pathway;GO:0007193//adenylate cyclase-inhibiting G protein-coupled receptor signaling pathway;GO:0007218//neuropeptide signaling pathway;GO:0031987//locomotion involved in locomotory behavior;GO:0042416//dopamine biosynthetic process;GO:0043410//positive regulation of MAPK cascade;GO:0045964//positive regulation of d…
ENSMUSG00000071847	0.54	0.7	0.5	0.86	0.43	1.67	0.58	0.986667	0.76651	0.0427298	Apcdd1	adenomatosis polyposis coli down-regulated 1 [Source:MGI Symbol;Acc:MGI:3513977]	-	-	-	-	GO:0005737//cytoplasm;GO:0005764//lysosome;GO:0005768//endosome;GO:0005769//early endosome;GO:0005886//plasma membrane;GO:0016020//membrane	GO:0031699//beta-3 adrenergic receptor binding	GO:0001659//temperature homeostasis;GO:0015031//protein transport;GO:0031651//negative regulation of heat generation;GO:0043588//skin development;GO:0051443//positive regulation of ubiquitin-protein transferase activity;GO:0060613//fat pad development;GO:0071878//negative regulation of adenylate cyclase-activating adrenergic receptor signaling pathway;GO:0090327//negative regulation of locomotion…
ENSMUSG00000011751	2.95	3.12	3.66	6.11	2.43	8.19	3.24333	5.57667	0.781926	0.0439561	Sptbn4	spectrin beta, non-erythrocytic 4 [Source:MGI Symbol;Acc:MGI:1890574]	-	-	-	K09228	GO:0005634//nucleus	GO:0000977//RNA polymerase II regulatory region sequence-specific DNA binding;GO:0000981//DNA-binding transcription factor activity, RNA polymerase II-specific;GO:0046872//metal ion binding	GO:0006355//regulation of transcription, DNA-templated;GO:0006357//regulation of transcription by RNA polymerase II
ENSMUSG00000075602	17.51	27.35	23.19	38.61	36.31	42.35	22.6833	39.09	0.785167	0.00485023	Ly6a	lymphocyte antigen 6 complex, locus A [Source:MGI Symbol;Acc:MGI:107527]	-	-	-	K11252;K11252;K11252	GO:0000786//nucleosome;GO:0005615//extracellular space;GO:0005634//nucleus;GO:0005654//nucleoplasm;GO:0005694//chromosome;GO:0005829//cytosol	GO:0003677//DNA binding;GO:0042802//identical protein binding;GO:0046982//protein heterodimerization activity	GO:0002227//innate immune response in mucosa;GO:0006334//nucleosome assembly;GO:0019731//antibacterial humoral response;GO:0050830//defense response to Gram-positive bacterium;GO:0061844//antimicrobial humoral immune response mediated by antimicrobial peptide
ENSMUSG00000029798	2.77	1.1	1.71	2.04	3.06	4.52	1.86	3.20667	0.785772	0.0253707	Herc6	hect domain and RLD 6 [Source:MGI Symbol;Acc:MGI:1914388]	-	-	-	K04877;K04877	GO:0005783//endoplasmic reticulum;GO:0005886//plasma membrane;GO:0005887//integral component of plasma membrane;GO:0008076//voltage-gated potassium channel complex;GO:0009986//cell surface;GO:0016020//membrane;GO:0016021//integral component of membrane;GO:0030424//axon;GO:0032279//asymmetric synapse;GO:0042995//cell projection;GO:0043197//dendritic spine;GO:0043198//dendritic shaft;GO:0098978//gl…	GO:0005216//ion channel activity;GO:0005244//voltage-gated ion channel activity;GO:0005249//voltage-gated potassium channel activity;GO:0005251//delayed rectifier potassium channel activity;GO:0005267//potassium channel activity;GO:0005515//protein binding;GO:0030955//potassium ion binding	GO:0006811//ion transport;GO:0006813//potassium ion transport;GO:0034765//regulation of ion transmembrane transport;GO:0051260//protein homooligomerization;GO:0055085//transmembrane transport;GO:0071805//potassium ion transmembrane transport
ENSMUSG00000042854	1.51	1.74	1.56	2.61	2.96	2.75	1.60333	2.77333	0.790547	0.0281523	Trp53rkb	transformation related protein 53 regulating kinase B [Source:MGI Symbol;Acc:MGI:1914050]	-	-	-	K01590;K01590	GO:0005737//cytoplasm;GO:0005829//cytosol;GO:0030425//dendrite;GO:0043025//neuronal cell body	GO:0003824//catalytic activity;GO:0004398//histidine decarboxylase activity;GO:0016597//amino acid binding;GO:0016829//lyase activity;GO:0016831//carboxy-lyase activity;GO:0030170//pyridoxal phosphate binding;GO:0042802//identical protein binding	GO:0001692//histamine metabolic process;GO:0001694//histamine biosynthetic process;GO:0006520//cellular amino acid metabolic process;GO:0006547//histidine metabolic process;GO:0006548//histidine catabolic process;GO:0019752//carboxylic acid metabolic process;GO:0042423//catecholamine biosynthetic process
ENSMUSG00000023192	1.51	1.25	1.08	1.9	2.9	1.85	1.28	2.21667	0.792248	0.0194387	Grm2	glutamate receptor, metabotropic 2 [Source:MGI Symbol;Acc:MGI:1351339]	Environmental Information Processing;Environmental Information Processing;Organismal Systems;Human Diseases	Signaling molecules and interaction;Signal transduction;Nervous system;Substance dependence	ko04080//Neuroactive ligand-receptor interaction;ko04072//Phospholipase D signaling pathway;ko04724//Glutamatergic synapse;ko05030//Cocaine addiction	-	GO:0005882//intermediate filament;GO:0045095//keratin filament	-	-
ENSMUSG00000020844	2.19	3.76	4.96	7.15	3.46	8.42	3.63667	6.34333	0.802624	0.0483896	Nxn	nucleoredoxin [Source:MGI Symbol;Acc:MGI:109331]	-	-	-	-	GO:0016020//membrane;GO:0016529//sarcoplasmic reticulum;GO:0033017//sarcoplasmic reticulum membrane;GO:0033018//sarcoplasmic reticulum lumen;GO:0043231//intracellular membrane-bounded organelle	GO:0005525//GTP binding	GO:0002115//store-operated calcium entry;GO:0006897//endocytosis;GO:0014873//response to muscle activity involved in regulation of muscle adaptation;GO:0016197//endosomal transport
ENSMUSG00000031762	102.73	223.31	210.12	288.23	238.85	411.91	178.72	312.997	0.808446	0.0133307	Mt2	metallothionein 2 [Source:MGI Symbol;Acc:MGI:97172]	Organismal Systems	Digestive system	ko04978//Mineral absorption	-	GO:0016020//membrane;GO:0016021//integral component of membrane;GO:0036128//CatSper complex	GO:0005216//ion channel activity;GO:0005227//calcium activated cation channel activity	GO:0006811//ion transport;GO:0030317//flagellated sperm motility;GO:0034220//ion transmembrane transport;GO:0055085//transmembrane transport;GO:0098655//cation transmembrane transport
ENSMUSG00000071719	2.02	2.47	3.05	3.63	3.3	6.28	2.51333	4.40333	0.808994	0.0202928	Tmem28	transmembrane protein 28 [Source:MGI Symbol;Acc:MGI:3648377]	-	-	-	-	GO:0005634//nucleus	GO:0000977//RNA polymerase II regulatory region sequence-specific DNA binding;GO:0003677//DNA binding;GO:0042802//identical protein binding;GO:0046872//metal ion binding	GO:0006357//regulation of transcription by RNA polymerase II
ENSMUSG00000014361	3.53	1.89	2.03	4.26	3.28	5.53	2.48333	4.35667	0.810947	0.0150318	Mertk	MER proto-oncogene tyrosine kinase [Source:MGI Symbol;Acc:MGI:96965]	-	-	-	-	GO:0005730//nucleolus	-	-
ENSMUSG00000079018	27.83	39.81	42.58	69.17	65.91	59.17	36.74	64.75	0.817529	0.00231423	Ly6c1	lymphocyte antigen 6 complex, locus C1 [Source:MGI Symbol;Acc:MGI:96882]	-	-	-	K01510;K01510;K01510;K01510	GO:0005886//plasma membrane;GO:0016020//membrane;GO:0016021//integral component of membrane	GO:0000166//nucleotide binding;GO:0004382//guanosine-diphosphatase activity;GO:0005524//ATP binding;GO:0016787//hydrolase activity;GO:0017110//nucleoside-diphosphatase activity;GO:0017111//nucleoside-triphosphatase activity;GO:0045134//uridine-diphosphatase activity;GO:0102485//dATP phosphohydrolase activity;GO:0102486//dCTP phosphohydrolase activity;GO:0102487//dUTP phosphohydrolase activity;GO:…	GO:0009134//nucleoside diphosphate catabolic process;GO:0009143//nucleoside triphosphate catabolic process;GO:0016311//dephosphorylation
ENSMUSG00000031838	3.4	3.9	2.97	5.98	6.04	6.31	3.42333	6.11	0.835771	0.0422295	Ifi30	interferon gamma inducible protein 30 [Source:MGI Symbol;Acc:MGI:2137648]	Organismal Systems	Immune system	ko04612//Antigen processing and presentation	-	GO:0005575//cellular_component;GO:0016020//membrane;GO:0016021//integral component of membrane	GO:0003674//molecular_function	GO:0008150//biological_process
ENSMUSG00000032291	37.5	43.91	37.86	86.55	52.11	74.74	39.7567	71.1333	0.839329	0.00101344	Crabp1	cellular retinoic acid binding protein I [Source:MGI Symbol;Acc:MGI:88490]	-	-	-	K05465;K05465;K05465;K05465;K05465;K05465	GO:0005576//extracellular region;GO:0005615//extracellular space;GO:0005886//plasma membrane;GO:0005902//microvillus;GO:0045121//membrane raft;GO:0062023//collagen-containing extracellular matrix	GO:0005102//signaling receptor binding;GO:0005172//vascular endothelial growth factor receptor binding;GO:0005515//protein binding;GO:0030971//receptor tyrosine kinase binding;GO:0042802//identical protein binding	GO:0001525//angiogenesis;GO:0001541//ovarian follicle development;GO:0001569//branching involved in blood vessel morphogenesis;GO:0001570//vasculogenesis;GO:0001701//in utero embryonic development;GO:0001933//negative regulation of protein phosphorylation;GO:0001934//positive regulation of protein phosphorylation;GO:0002040//sprouting angiogenesis;GO:0002092//positive regulation of receptor inter…
ENSMUSG00000021675	1.76	2.21	2.03	5.48	2.71	2.55	2	3.58	0.83996	0.038755	F2rl2	coagulation factor II (thrombin) receptor-like 2 [Source:MGI Symbol;Acc:MGI:1298208]	Environmental Information Processing;Organismal Systems	Signaling molecules and interaction;Immune system	ko04080//Neuroactive ligand-receptor interaction;ko04610//Complement and coagulation cascades	-	GO:0005575//cellular_component;GO:0016020//membrane;GO:0016021//integral component of membrane	GO:0003674//molecular_function	GO:0008150//biological_process
ENSMUSG00000026429	1.24	0.96	2.91	2.57	2.48	4.16	1.70333	3.07	0.849878	0.0323823	Ube2t	ubiquitin-conjugating enzyme E2T [Source:MGI Symbol;Acc:MGI:1914446]	Genetic Information Processing	Replication and repair	ko03460//Fanconi anemia pathway	-	-	GO:0000166//nucleotide binding;GO:0004672//protein kinase activity;GO:0004674//protein serine/threonine kinase activity;GO:0005524//ATP binding;GO:0016301//kinase activity;GO:0016740//transferase activity	GO:0006468//protein phosphorylation;GO:0008033//tRNA processing;GO:0016310//phosphorylation
ENSMUSG00000072955	7.09	8.73	7.63	14.89	12.97	14.41	7.81667	14.09	0.850046	0.00920091	Tmsb15l	thymosin beta 15b like [Source:MGI Symbol;Acc:MGI:3026988]	-	-	-	-	GO:0005634//nucleus;GO:0005654//nucleoplasm;GO:0005737//cytoplasm;GO:0005829//cytosol;GO:0005856//cytoskeleton;GO:0005886//plasma membrane;GO:0016020//membrane;GO:0016021//integral component of membrane;GO:0016607//nuclear speck;GO:0030027//lamellipodium;GO:0031252//cell leading edge;GO:0031941//filamentous actin;GO:0042995//cell projection;GO:0044354//macropinosome;GO:0045111//intermediate filam…	GO:0005515//protein binding;GO:0044877//protein-containing complex binding	GO:0007163//establishment or maintenance of cell polarity;GO:0016477//cell migration;GO:0030032//lamellipodium assembly;GO:0030335//positive regulation of cell migration;GO:0030838//positive regulation of actin filament polymerization;GO:0031529//ruffle organization;GO:0044351//macropinocytosis;GO:0046415//urate metabolic process;GO:0051496//positive regulation of stress fiber assembly;GO:0051638…
ENSMUSG00000021179	3.31	4.51	3.44	4.83	6.53	9.01	3.75333	6.79	0.855239	0.0353365	Nrde2	nrde-2 necessary for RNA interference, domain containing [Source:MGI Symbol;Acc:MGI:2670969]	-	-	-	K02211	GO:0005634//nucleus;GO:0005654//nucleoplasm;GO:0005737//cytoplasm;GO:0008023//transcription elongation factor complex;GO:0008024//cyclin/CDK positive transcription elongation factor complex;GO:0016592//mediator complex;GO:0016605//PML body;GO:0036464//cytoplasmic ribonucleoprotein granule;GO:0070691//P-TEFb complex	GO:0000166//nucleotide binding;GO:0000976//transcription regulatory region sequence-specific DNA binding;GO:0000978//RNA polymerase II proximal promoter sequence-specific DNA binding;GO:0001223//transcription coactivator binding;GO:0003677//DNA binding;GO:0003682//chromatin binding;GO:0004672//protein kinase activity;GO:0004674//protein serine/threonine kinase activity;GO:0004693//cyclin-dependen…	GO:0006281//DNA repair;GO:0006282//regulation of DNA repair;GO:0006468//protein phosphorylation;GO:0006974//cellular response to DNA damage stimulus;GO:0010613//positive regulation of cardiac muscle hypertrophy;GO:0016310//phosphorylation;GO:0031056//regulation of histone modification;GO:0031297//replication fork processing;GO:0033129//positive regulation of histone phosphorylation;GO:0042493//re…
ENSMUSG00000032547	4	6.13	7.87	11.29	6.4	14.91	6	10.8667	0.856875	0.0230197	Ryk	receptor-like tyrosine kinase [Source:MGI Symbol;Acc:MGI:101766]	Organismal Systems;Environmental Information Processing	Development;Signal transduction	ko04360//Axon guidance;ko04310//Wnt signaling pathway	-	GO:0005654//nucleoplasm;GO:0005829//cytosol;GO:0071944//cell periphery	GO:0004843//thiol-dependent ubiquitin-specific protease activity;GO:0008233//peptidase activity;GO:0008234//cysteine-type peptidase activity;GO:0016787//hydrolase activity;GO:0016807//cysteine-type carboxypeptidase activity;GO:0036435//K48-linked polyubiquitin modification-dependent protein binding;GO:0070530//K63-linked polyubiquitin modification-dependent protein binding;GO:0071795//K11-linked …	GO:0006508//proteolysis;GO:0071108//protein K48-linked deubiquitination
ENSMUSG00000001025	50	70.48	88.25	137.69	68.79	172.22	69.5767	126.233	0.859417	0.0115639	S100a6	S100 calcium binding protein A6 (calcyclin) [Source:MGI Symbol;Acc:MGI:1339467]	-	-	-	-	GO:0005737//cytoplasm;GO:0005856//cytoskeleton;GO:0005929//cilium;GO:0031514//motile cilium;GO:0042995//cell projection	GO:0005515//protein binding	GO:0007283//spermatogenesis;GO:0030154//cell differentiation;GO:0030317//flagellated sperm motility;GO:0048870//cell motility
ENSMUSG00000020932	85.54	77.52	30.36	154.15	120.2	76.78	64.4733	117.043	0.860268	0.00821461	Gfap	glial fibrillary acidic protein [Source:MGI Symbol;Acc:MGI:95697]	Environmental Information Processing	Signal transduction	ko04630//Jak-STAT signaling pathway	-	-	-	-
ENSMUSG00000021495	5.73	4.81	6.53	10.91	9.74	10.38	5.69	10.3433	0.862201	0.0208369	Fam193b	family with sequence similarity 193, member B [Source:MGI Symbol;Acc:MGI:2385851]	-	-	-	-	GO:0002102//podosome;GO:0005634//nucleus;GO:0005737//cytoplasm;GO:0005829//cytosol;GO:0005856//cytoskeleton;GO:0005886//plasma membrane;GO:0015629//actin cytoskeleton;GO:0016020//membrane;GO:0030054//cell junction;GO:0030496//midbody;GO:0032154//cleavage furrow;GO:0036449//microtubule minus-end;GO:0042995//cell projection;GO:0043034//costamere	GO:0003779//actin binding;GO:0005515//protein binding;GO:0005546//phosphatidylinositol-4,5-bisphosphate binding;GO:0051015//actin filament binding	GO:0007010//cytoskeleton organization;GO:0007519//skeletal muscle tissue development;GO:0008154//actin polymerization or depolymerization;GO:0032467//positive regulation of cytokinesis;GO:0051014//actin filament severing;GO:0051016//barbed-end actin filament capping
ENSMUSG00000094777	14.63	22.66	32.52	33.83	36.6	56.88	23.27	42.4367	0.86684	0.0170909	H2ac24	H2A clustered histone 24 [Source:MGI Symbol;Acc:MGI:3710573]	Human Diseases;Human Diseases;Cellular Processes	Immune diseases;Substance dependence;Cell growth and death	ko05322//Systemic lupus erythematosus;ko05034//Alcoholism;ko04217//Necroptosis	-	GO:0005634//nucleus	GO:0000978//RNA polymerase II proximal promoter sequence-specific DNA binding;GO:0000981//DNA-binding transcription factor activity, RNA polymerase II-specific;GO:0001227//DNA-binding transcription repressor activity, RNA polymerase II-specific;GO:0003677//DNA binding;GO:0003700//DNA-binding transcription factor activity;GO:0043565//sequence-specific DNA binding;GO:1990837//sequence-specific doub…	GO:0000122//negative regulation of transcription by RNA polymerase II;GO:0006355//regulation of transcription, DNA-templated;GO:0006357//regulation of transcription by RNA polymerase II;GO:0010454//negative regulation of cell fate commitment;GO:0010455//positive regulation of cell fate commitment;GO:0022010//central nervous system myelination;GO:0030154//cell differentiation;GO:0031018//endocrine…
ENSMUSG00000002055	1.32	1.27	1.35	2.92	2.33	1.94	1.31333	2.39667	0.867796	0.0144687	Spag5	sperm associated antigen 5 [Source:MGI Symbol;Acc:MGI:1927470]	-	-	-	-	-	GO:0000166//nucleotide binding;GO:0003746//translation elongation factor activity;GO:0003924//GTPase activity;GO:0005515//protein binding;GO:0005525//GTP binding;GO:0042802//identical protein binding	GO:0006414//translational elongation;GO:0070966//nuclear-transcribed mRNA catabolic process, no-go decay;GO:0072344//rescue of stalled ribosome
ENSMUSG00000061232	28.03	27.78	29.93	50.26	32.25	74.36	28.58	52.29	0.871529	0.00284622	H2-K1	histocompatibility 2, K1, K region [Source:MGI Symbol;Acc:MGI:95904]	Human Diseases;Human Diseases;Human Diseases;Cellular Processes;Human Diseases;Human Diseases;Cellular Processes;Human Diseases;Human Diseases;Human Diseases;Human Diseases;Human Diseases;Human Diseases;Environmental Information Processing;Cellular Processes;Organismal Systems;Human Diseases;Human Diseases	Infectious diseases;Infectious diseases;Infectious diseases;Transport and catabolism;Infectious disease: viral;Infectious diseases;Transport and catabolism;Infectious diseases;Cardiovascular diseases;Immune diseases;Cancers;Immune diseases;Infectious diseases;Signaling molecules and interaction;Cell growth and death;Immune system;Endocrine and metabolic diseases;Immune diseases	ko05168//Herpes simplex infection;ko05169//Epstein-Barr virus infection;ko05165//Human papillomavirus infection;ko04145//Phagosome;ko05170//Human immunodeficiency virus 1 infection;ko05166//HTLV-I infection;ko04144//Endocytosis;ko05163//Human cytomegalovirus infection;ko05416//Viral myocarditis;ko05320//Autoimmune thyroid disease;ko05203//Viral carcinogenesis;ko05330//Allograft rejection;ko05167/…	-	GO:0005634//nucleus;GO:0005737//cytoplasm	GO:0005525//GTP binding	-
ENSMUSG00000021091	42.62	36.96	28.79	67.62	39.2	91.81	36.1233	66.21	0.874118	0.00202892	Serpina3n	serine (or cysteine) peptidase inhibitor, clade A, member 3N [Source:MGI Symbol;Acc:MGI:105045]	-	-	-	-	GO:0005576//extracellular region;GO:0005615//extracellular space	GO:0004857//enzyme inhibitor activity;GO:0004867//serine-type endopeptidase inhibitor activity;GO:0005515//protein binding;GO:0008191//metalloendopeptidase inhibitor activity;GO:0030414//peptidase inhibitor activity;GO:0048019//receptor antagonist activity;GO:0050431//transforming growth factor beta binding	GO:0001501//skeletal system development;GO:0007179//transforming growth factor beta receptor signaling pathway;GO:0010466//negative regulation of peptidase activity;GO:0010951//negative regulation of endopeptidase activity;GO:0030512//negative regulation of transforming growth factor beta receptor signaling pathway;GO:0032091//negative regulation of protein binding;GO:0043392//negative regulation…
ENSMUSG00000031490	2.04	1.41	1.59	3.93	2.2	3.2	1.68	3.11	0.888453	0.0426104	Eif4ebp1	eukaryotic translation initiation factor 4E binding protein 1 [Source:MGI Symbol;Acc:MGI:103267]	Human Diseases;Environmental Information Processing;Human Diseases;Human Diseases;Cellular Processes;Genetic Information Processing;Environmental Information Processing;Organismal Systems;Environmental Information Processing;Environmental Information Processing;Human Diseases;Organismal Systems;Environmental Information Processing;Human Diseases;Human Diseases	Infectious diseases;Signal transduction;Infectious diseases;Infectious diseases;Cell growth and death;Translation;Signal transduction;Endocrine system;Signal transduction;Signal transduction;Cancers;Aging;Signal transduction;Drug resistance;Cancers	ko05168//Herpes simplex infection;ko04151//PI3K-Akt signaling pathway;ko05165//Human papillomavirus infection;ko05163//Human cytomegalovirus infection;ko04218//Cellular senescence;ko03013//RNA transport;ko04150//mTOR signaling pathway;ko04910//Insulin signaling pathway;ko04152//AMPK signaling pathway;ko04066//HIF-1 signaling pathway;ko05231//Choline metabolism in cancer;ko04211//Longevity regulat…	-	GO:0005575//cellular_component;GO:0016020//membrane;GO:0016021//integral component of membrane	GO:0003674//molecular_function	GO:0008150//biological_process
ENSMUSG00000046470	1.47	1.99	2.51	5.08	2.77	3.22	1.99	3.69	0.890852	0.0482728	Sox18	SRY (sex determining region Y)-box 18 [Source:MGI Symbol;Acc:MGI:103559]	-	-	-	-	GO:0000932//P-body;GO:0005737//cytoplasm;GO:0010494//cytoplasmic stress granule	GO:0003723//RNA binding;GO:0003729//mRNA binding;GO:0043022//ribosome binding;GO:1990247//N6-methyladenosine-containing RNA binding	GO:0002376//immune system process;GO:0002577//regulation of antigen processing and presentation;GO:0007612//learning;GO:0007613//memory;GO:0034063//stress granule assembly;GO:0043488//regulation of mRNA stability;GO:0045727//positive regulation of translation;GO:0045948//positive regulation of translational initiation;GO:0061157//mRNA destabilization;GO:0070925//organelle assembly;GO:1900271//reg…
ENSMUSG00000051439	1.91	1.35	1.77	3.95	3.02	2.36	1.67667	3.11	0.891319	0.0483797	Cd14	CD14 antigen [Source:MGI Symbol;Acc:MGI:88318]	Human Diseases;Cellular Processes;Human Diseases;Environmental Information Processing;Environmental Information Processing;Human Diseases;Human Diseases;Organismal Systems;Organismal Systems;Human Diseases;Human Diseases;Human Diseases	Cancers;Transport and catabolism;Infectious diseases;Signal transduction;Signal transduction;Infectious diseases;Infectious diseases;Immune system;Immune system;Infectious diseases;Cancers;Infectious diseases	ko05202//Transcriptional misregulation in cancers;ko04145//Phagosome;ko05152//Tuberculosis;ko04010//MAPK signaling pathway;ko04064//NF-kappa B signaling pathway;ko05146//Amoebiasis;ko05132//Salmonella infection;ko04640//Hematopoietic cell lineage;ko04620//Toll-like receptor signaling pathway;ko05133//Pertussis;ko05221//Acute myeloid leukemia;ko05134//Legionellosis	K23097	GO:0005576//extracellular region;GO:0009986//cell surface	GO:0005102//signaling receptor binding;GO:0008201//heparin binding	GO:0001649//osteoblast differentiation;GO:0007275//multicellular organism development;GO:0016055//Wnt signaling pathway;GO:0030177//positive regulation of Wnt signaling pathway;GO:0030282//bone mineralization;GO:0035115//embryonic forelimb morphogenesis;GO:0035116//embryonic hindlimb morphogenesis;GO:0042489//negative regulation of odontogenesis of dentin-containing tooth;GO:0050896//response to …
ENSMUSG00000079659	9.47	6.11	7.58	20.04	6.69	16.28	7.72	14.3367	0.893037	0.0237885	Tmem243	transmembrane protein 243, mitochondrial [Source:MGI Symbol;Acc:MGI:3606159]	-	-	-	K00746;K00746	GO:0005794//Golgi apparatus;GO:0016020//membrane;GO:0016021//integral component of membrane;GO:0032580//Golgi cisterna membrane	GO:0008376//acetylgalactosaminyltransferase activity;GO:0016740//transferase activity;GO:0046872//metal ion binding;GO:0047237//glucuronylgalactosylproteoglycan 4-beta-N-acetylgalactosaminyltransferase activity;GO:0047238//glucuronosyl-N-acetylgalactosaminyl-proteoglycan 4-beta-N-acetylgalactosaminyltransferase activity	GO:0030166//proteoglycan biosynthetic process;GO:0030206//chondroitin sulfate biosynthetic process;GO:0050650//chondroitin sulfate proteoglycan biosynthetic process;GO:0050651//dermatan sulfate proteoglycan biosynthetic process
ENSMUSG00000002910	3.41	2.69	2.22	3.55	5.35	6.57	2.77333	5.15667	0.894818	0.0126089	Arrdc2	arrestin domain containing 2 [Source:MGI Symbol;Acc:MGI:1918057]	-	-	-	-	GO:0005737//cytoplasm;GO:0005819//spindle;GO:0005856//cytoskeleton;GO:0015630//microtubule cytoskeleton	GO:0008017//microtubule binding;GO:0015631//tubulin binding	GO:0000226//microtubule cytoskeleton organization;GO:0046785//microtubule polymerization
ENSMUSG00000030905	13.21	6.55	9.88	21.81	11.66	21.95	9.88	18.4733	0.902861	0.00698715	Crym	crystallin, mu [Source:MGI Symbol;Acc:MGI:102675]	-	-	-	K00710;K00710;K00710	GO:0000139//Golgi membrane;GO:0005794//Golgi apparatus;GO:0016020//membrane;GO:0016021//integral component of membrane;GO:0048471//perinuclear region of cytoplasm	GO:0004653//polypeptide N-acetylgalactosaminyltransferase activity;GO:0016740//transferase activity;GO:0016757//transferase activity, transferring glycosyl groups;GO:0030246//carbohydrate binding;GO:0046872//metal ion binding	GO:0006486//protein glycosylation;GO:0018215//protein phosphopantetheinylation
ENSMUSG00000068220	9.34	13.33	17.25	19.63	17.89	37.22	13.3067	24.9133	0.904769	0.0162476	Lgals1	lectin, galactose binding, soluble 1 [Source:MGI Symbol;Acc:MGI:96777]	-	-	-	K12870	GO:0000974//Prp19 complex;GO:0005634//nucleus;GO:0071013//catalytic step 2 spliceosome;GO:0071014//post-mRNA release spliceosomal complex;GO:0071020//post-spliceosomal complex	-	GO:0000350//generation of catalytic spliceosome for second transesterification step;GO:0000389//mRNA 3'-splice site recognition
ENSMUSG00000030711	7.8	7.86	6.58	13.48	13.25	15.22	7.41333	13.9833	0.915514	0.000889258	Sult1a1	sulfotransferase family 1A, phenol-preferring, member 1 [Source:MGI Symbol;Acc:MGI:102896]	Human Diseases	Cancers	ko05204//Chemical carcinogenesis	K13960	GO:0005634//nucleus;GO:0005654//nucleoplasm;GO:0005730//nucleolus	GO:0000166//nucleotide binding;GO:0003682//chromatin binding;GO:0004842//ubiquitin-protein transferase activity;GO:0005524//ATP binding;GO:0016740//transferase activity;GO:0031625//ubiquitin protein ligase binding;GO:0061631//ubiquitin conjugating enzyme activity	GO:0000209//protein polyubiquitination;GO:0006281//DNA repair;GO:0006513//protein monoubiquitination;GO:0006974//cellular response to DNA damage stimulus;GO:0016567//protein ubiquitination;GO:0035519//protein K29-linked ubiquitination;GO:0044314//protein K27-linked ubiquitination;GO:0051865//protein autoubiquitination;GO:0070534//protein K63-linked ubiquitination;GO:0070936//protein K48-linked ub…
ENSMUSG00000041324	1.32	0.55	0.99	1.62	1	2.79	0.953333	1.80333	0.919613	0.0228883	Inhba	inhibin beta-A [Source:MGI Symbol;Acc:MGI:96570]	Environmental Information Processing;Cellular Processes;Environmental Information Processing	Signaling molecules and interaction;Cellular community - eukaryotes;Signal transduction	ko04060//Cytokine-cytokine receptor interaction;ko04550//Signaling pathways regulating pluripotency of stem cells;ko04350//TGF-beta signaling pathway	K04449;K04449;K04449;K04449	GO:0005634//nucleus;GO:0005654//nucleoplasm;GO:0005667//transcription factor complex;GO:0032991//protein-containing complex;GO:0032993//protein-DNA complex;GO:0035976//transcription factor AP-1 complex	GO:0000976//transcription regulatory region sequence-specific DNA binding;GO:0000978//RNA polymerase II proximal promoter sequence-specific DNA binding;GO:0000981//DNA-binding transcription factor activity, RNA polymerase II-specific;GO:0001228//DNA-binding transcription activator activity, RNA polymerase II-specific;GO:0003677//DNA binding;GO:0003690//double-stranded DNA binding;GO:0003700//DNA-…	GO:0002076//osteoblast development;GO:0006355//regulation of transcription, DNA-templated;GO:0006357//regulation of transcription by RNA polymerase II;GO:0006366//transcription by RNA polymerase II;GO:0007568//aging;GO:0007623//circadian rhythm;GO:0009416//response to light stimulus;GO:0009612//response to mechanical stimulus;GO:0014070//response to organic cyclic compound;GO:0032496//response to…
ENSMUSG00000071234	3.3	2.68	3.4	7.57	3.34	6.86	3.12667	5.92333	0.921784	0.0128471	Syndig1l	synapse differentiation inducing 1 like [Source:MGI Symbol;Acc:MGI:2685107]	-	-	-	-	GO:0016020//membrane;GO:0016021//integral component of membrane	-	-
ENSMUSG00000019088	1.26	1.59	1.19	2.56	2.18	2.95	1.34667	2.56333	0.928628	0.0411231	Dnase1l1	deoxyribonuclease 1-like 1 [Source:MGI Symbol;Acc:MGI:109628]	-	-	-	-	GO:0005886//plasma membrane;GO:0005887//integral component of plasma membrane;GO:0016020//membrane;GO:0016021//integral component of membrane	GO:0003674//molecular_function;GO:0005509//calcium ion binding	GO:0007155//cell adhesion;GO:0007156//homophilic cell adhesion via plasma membrane adhesion molecules
ENSMUSG00000027074	1.55	1.64	0.68	2.75	1.7	2.92	1.29	2.45667	0.929331	0.0373895	Slc43a3	solute carrier family 43, member 3 [Source:MGI Symbol;Acc:MGI:1931054]	-	-	-	-	GO:0005575//cellular_component;GO:0016020//membrane;GO:0016021//integral component of membrane	GO:0003674//molecular_function	GO:0008150//biological_process
ENSMUSG00000063564	6.39	5.18	9.09	11.01	5.51	23.03	6.88667	13.1833	0.936837	0.0187353	Col23a1	collagen, type XXIII, alpha 1 [Source:MGI Symbol;Acc:MGI:2653243]	-	-	-	-	GO:0005634//nucleus;GO:0005654//nucleoplasm;GO:0043231//intracellular membrane-bounded organelle	GO:0000978//RNA polymerase II proximal promoter sequence-specific DNA binding;GO:0000981//DNA-binding transcription factor activity, RNA polymerase II-specific;GO:0003677//DNA binding;GO:0003690//double-stranded DNA binding;GO:0003700//DNA-binding transcription factor activity;GO:0005515//protein binding;GO:0042802//identical protein binding;GO:0042803//protein homodimerization activity;GO:004342…	GO:0000432//positive regulation of transcription from RNA polymerase II promoter by glucose;GO:0006357//regulation of transcription by RNA polymerase II;GO:0007595//lactation;GO:0045893//positive regulation of transcription, DNA-templated;GO:0045944//positive regulation of transcription by RNA polymerase II;GO:0055088//lipid homeostasis
ENSMUSG00000017299	7.4	7.82	7.83	13.7	5.96	24.75	7.68333	14.8033	0.946118	0.0152171	Dnttip1	deoxynucleotidyltransferase, terminal, interacting protein 1 [Source:MGI Symbol;Acc:MGI:1923483]	-	-	-	-	GO:0005887//integral component of plasma membrane;GO:0016020//membrane;GO:0016021//integral component of membrane	GO:0003674//molecular_function	GO:0016477//cell migration
ENSMUSG00000035047	2.4	2.74	3.93	4.55	3.08	9.95	3.02333	5.86	0.954761	0.0271427	Kri1	KRI1 homolog [Source:MGI Symbol;Acc:MGI:2384899]	-	-	-	-	GO:0005634//nucleus;GO:0005737//cytoplasm	GO:0000977//RNA polymerase II regulatory region sequence-specific DNA binding;GO:0000978//RNA polymerase II proximal promoter sequence-specific DNA binding;GO:0000981//DNA-binding transcription factor activity, RNA polymerase II-specific;GO:0001228//DNA-binding transcription activator activity, RNA polymerase II-specific;GO:0003677//DNA binding;GO:0003700//DNA-binding transcription factor activit…	GO:0001675//acrosome assembly;GO:0006355//regulation of transcription, DNA-templated;GO:0006357//regulation of transcription by RNA polymerase II;GO:0007283//spermatogenesis;GO:0007286//spermatid development;GO:0030030//cell projection organization;GO:0030154//cell differentiation;GO:0045944//positive regulation of transcription by RNA polymerase II;GO:0060271//cilium assembly;GO:1990830//cellula…
ENSMUSG00000036615	11.7	4.7	8.87	23.8	6.49	18.78	8.42333	16.3567	0.957416	0.0192437	Rfxap	regulatory factor X-associated protein [Source:MGI Symbol;Acc:MGI:2180854]	Human Diseases;Human Diseases;Organismal Systems	Infectious diseases;Immune diseases;Immune system	ko05152//Tuberculosis;ko05340//Primary immunodeficiency;ko04612//Antigen processing and presentation	K18497;K18497;K18497;K18497;K18497;K18497;K18497;K18497;K18497;K18497;K18497;K18497;K18497	GO:0005576//extracellular region;GO:0005615//extracellular space;GO:0005634//nucleus;GO:0005737//cytoplasm	GO:0005104//fibroblast growth factor receptor binding;GO:0005125//cytokine activity;GO:0005178//integrin binding;GO:0005515//protein binding;GO:0008083//growth factor activity;GO:0008201//heparin binding;GO:0019956//chemokine binding;GO:0030374//nuclear receptor transcription coactivator activity;GO:0042056//chemoattractant activity;GO:0042802//identical protein binding;GO:0090722//receptor-recep…	GO:0000186//activation of MAPKK activity;GO:0001525//angiogenesis;GO:0001658//branching involved in ureteric bud morphogenesis;GO:0001759//organ induction;GO:0001934//positive regulation of protein phosphorylation;GO:0001938//positive regulation of endothelial cell proliferation;GO:0002042//cell migration involved in sprouting angiogenesis;GO:0006661//phosphatidylinositol biosynthetic process;GO:…
ENSMUSG00000042444	15.76	12.55	18.31	33.98	11.08	45.68	15.54	30.2467	0.96079	0.0285105	Mindy2	MINDY lysine 48 deubiquitinase 2 [Source:MGI Symbol;Acc:MGI:2443086]	-	-	-	K16824;K16824;K16824;K16824;K16824	GO:0016020//membrane;GO:0016021//integral component of membrane	-	-
ENSMUSG00000028804	1.68	4.08	3.88	4.95	3.33	10.8	3.21333	6.36	0.984956	0.035949	Csmd2	CUB and Sushi multiple domains 2 [Source:MGI Symbol;Acc:MGI:2386401]	-	-	-	K10583	GO:0005634//nucleus;GO:0005680//anaphase-promoting complex	GO:0000166//nucleotide binding;GO:0004842//ubiquitin-protein transferase activity;GO:0005524//ATP binding;GO:0010997//anaphase-promoting complex binding;GO:0016740//transferase activity;GO:0061631//ubiquitin conjugating enzyme activity	GO:0000209//protein polyubiquitination;GO:0006511//ubiquitin-dependent protein catabolic process;GO:0007049//cell cycle;GO:0010458//exit from mitosis;GO:0010994//free ubiquitin chain polymerization;GO:0016567//protein ubiquitination;GO:0031145//anaphase-promoting complex-dependent catabolic process;GO:0035519//protein K29-linked ubiquitination;GO:0044314//protein K27-linked ubiquitination;GO:0051…
ENSMUSG00000066258	1.53	2.43	1.76	4.51	2.55	4.28	1.90667	3.78	0.987334	0.0394148	Trim12a	tripartite motif-containing 12A [Source:MGI Symbol;Acc:MGI:1923931]	Human Diseases	Infectious disease: viral	ko05170//Human immunodeficiency virus 1 infection	-	GO:0005634//nucleus	GO:0000978//RNA polymerase II proximal promoter sequence-specific DNA binding;GO:0000981//DNA-binding transcription factor activity, RNA polymerase II-specific;GO:0003677//DNA binding;GO:0003700//DNA-binding transcription factor activity;GO:0005515//protein binding;GO:0043565//sequence-specific DNA binding;GO:0046872//metal ion binding	GO:0006355//regulation of transcription, DNA-templated;GO:0006357//regulation of transcription by RNA polymerase II;GO:0007281//germ cell development;GO:0007548//sex differentiation
ENSMUSG00000007411	5.42	7.26	10.43	14.82	7.58	23.65	7.70333	15.35	0.994684	0.0142542	Mark3	MAP/microtubule affinity regulating kinase 3 [Source:MGI Symbol;Acc:MGI:1341865]	-	-	-	K04292;K04292	GO:0005737//cytoplasm;GO:0005886//plasma membrane;GO:0016020//membrane;GO:0016021//integral component of membrane	GO:0001664//G protein-coupled receptor binding;GO:0004930//G protein-coupled receptor activity;GO:0005178//integrin binding;GO:0005515//protein binding;GO:0008528//G protein-coupled peptide receptor activity;GO:0038036//sphingosine-1-phosphate receptor activity	GO:0003376//sphingosine-1-phosphate receptor signaling pathway;GO:0007165//signal transduction;GO:0007186//G protein-coupled receptor signaling pathway;GO:0007189//adenylate cyclase-activating G protein-coupled receptor signaling pathway;GO:0010800//positive regulation of peptidyl-threonine phosphorylation;GO:0014912//negative regulation of smooth muscle cell migration;GO:0019222//regulation of m…
ENSMUSG00000057836	4.38	2.01	4.28	4.81	8.82	7.72	3.55667	7.11667	1.00068	0.0168214	Xlr3a	X-linked lymphocyte-regulated 3A [Source:MGI Symbol;Acc:MGI:109506]	-	-	-	-	-	-	-
ENSMUSG00000022899	5.23	6.56	5.99	13.88	10.39	11.47	5.92667	11.9133	1.00728	0.000320554	Slc15a2	solute carrier family 15 (H+/peptide transporter), member 2 [Source:MGI Symbol;Acc:MGI:1890457]	-	-	-	K00572;K00572;K00572;K00572;K00572;K00572;K00572;K00572;K00572;K00572;K00572;K00572;K00572;K00572	GO:0005576//extracellular region;GO:0005615//extracellular space;GO:0005737//cytoplasm;GO:0005788//endoplasmic reticulum lumen;GO:0005886//plasma membrane;GO:0009986//cell surface	GO:0005102//signaling receptor binding;GO:0005109//frizzled binding;GO:0005125//cytokine activity;GO:0048018//receptor ligand activity;GO:1902379//chemoattractant activity involved in axon guidance	GO:0001525//angiogenesis;GO:0001701//in utero embryonic development;GO:0001944//vasculature development;GO:0003338//metanephros morphogenesis;GO:0007257//activation of JUN kinase activity;GO:0007275//multicellular organism development;GO:0008284//positive regulation of cell proliferation;GO:0010628//positive regulation of gene expression;GO:0016055//Wnt signaling pathway;GO:0016332//establishment…
ENSMUSG00000024175	3.11	3.8	2.39	5.68	5.16	7.9	3.1	6.24667	1.01082	0.00771605	Tekt4	tektin 4 [Source:MGI Symbol;Acc:MGI:1919090]	-	-	-	-	GO:0005886//plasma membrane;GO:0016020//membrane;GO:0016021//integral component of membrane	GO:0004930//G protein-coupled receptor activity;GO:0008142//oxysterol binding	GO:0002250//adaptive immune response;GO:0002312//B cell activation involved in immune response;GO:0002313//mature B cell differentiation involved in immune response;GO:0002376//immune system process;GO:0002407//dendritic cell chemotaxis;GO:0006959//humoral immune response;GO:0007165//signal transduction;GO:0007186//G protein-coupled receptor signaling pathway;GO:0010818//T cell chemotaxis;GO:0030…
ENSMUSG00000045868	1.01	0.41	0.54	1.25	0.58	2.15	0.653333	1.32667	1.02191	0.0308641	Gvin1	GTPase, very large interferon inducible 1 [Source:MGI Symbol;Acc:MGI:1921808]	-	-	-	-	GO:0005634//nucleus;GO:0005654//nucleoplasm;GO:0005730//nucleolus;GO:0016607//nuclear speck	GO:0003674//molecular_function;GO:0005515//protein binding	GO:0000278//mitotic cell cycle;GO:0006396//RNA processing;GO:0006397//mRNA processing;GO:0006974//cellular response to DNA damage stimulus;GO:0007049//cell cycle;GO:0008380//RNA splicing;GO:0016246//RNA interference;GO:0031048//chromatin silencing by small RNA;GO:0046833//positive regulation of RNA export from nucleus;GO:0051301//cell division;GO:1902369//negative regulation of RNA catabolic proc…
ENSMUSG00000023153	2.77	2.91	2.18	6.19	4.5	5.39	2.62	5.36	1.03267	0.0281025	Tmem52	transmembrane protein 52 [Source:MGI Symbol;Acc:MGI:1916921]	-	-	-	-	GO:0005575//cellular_component;GO:0016020//membrane;GO:0016021//integral component of membrane	GO:0003674//molecular_function	GO:0008150//biological_process
ENSMUSG00000000628	1.07	0.93	0.76	1.58	1.4	2.7	0.92	1.89333	1.04122	0.00688576	Hk2	hexokinase 2 [Source:MGI Symbol;Acc:MGI:1315197]	Metabolism;Organismal Systems;Metabolism;Environmental Information Processing;Metabolism;Human Diseases;Metabolism;Human Diseases;Organismal Systems;Metabolism;Metabolism;Metabolism;Metabolism	Global and overview maps;Endocrine system;Global and overview maps;Signal transduction;Carbohydrate metabolism;Cancers;Carbohydrate metabolism;Endocrine and metabolic diseases;Digestive system;Carbohydrate metabolism;Carbohydrate metabolism;Carbohydrate metabolism;Biosynthesis of other secondary metabolites	ko01100//Metabolic pathways;ko04910//Insulin signaling pathway;ko01200//Carbon metabolism;ko04066//HIF-1 signaling pathway;ko00010//Glycolysis / Gluconeogenesis;ko05230//Central carbon metabolism in cancer;ko00520//Amino sugar and nucleotide sugar metabolism;ko04930//Type II diabetes mellitus;ko04973//Carbohydrate digestion and absorption;ko00051//Fructose and mannose metabolism;ko00500//Starch a…	-	GO:0005886//plasma membrane;GO:0016020//membrane;GO:0031225//anchored component of membrane	GO:0003674//molecular_function	-
ENSMUSG00000046805	0.35	1.3	1.31	2.21	0.99	2.94	0.986667	2.04667	1.05264	0.0492373	Mpeg1	macrophage expressed gene 1 [Source:MGI Symbol;Acc:MGI:1333743]	-	-	-	K13302;K13302;K13302;K13302	GO:0005634//nucleus;GO:0005737//cytoplasm;GO:0005739//mitochondrion;GO:0005783//endoplasmic reticulum;GO:0005789//endoplasmic reticulum membrane;GO:0005829//cytosol;GO:0005886//plasma membrane;GO:0016020//membrane;GO:0016607//nuclear speck;GO:0043005//neuron projection;GO:0048471//perinuclear region of cytoplasm	GO:0000166//nucleotide binding;GO:0004672//protein kinase activity;GO:0004674//protein serine/threonine kinase activity;GO:0004712//protein serine/threonine/tyrosine kinase activity;GO:0005515//protein binding;GO:0005524//ATP binding;GO:0015459//potassium channel regulator activity;GO:0016301//kinase activity;GO:0016740//transferase activity;GO:0035091//phosphatidylinositol binding;GO:0043423//3-…	GO:0006468//protein phosphorylation;GO:0006883//cellular sodium ion homeostasis;GO:0006915//apoptotic process;GO:0006974//cellular response to DNA damage stimulus;GO:0007019//microtubule depolymerization;GO:0007616//long-term memory;GO:0008542//visual learning;GO:0010765//positive regulation of sodium ion transport;GO:0016310//phosphorylation;GO:0018105//peptidyl-serine phosphorylation;GO:0030307…
ENSMUSG00000038543	2.56	5.34	6.83	8.6	9.63	12.64	4.91	10.29	1.06745	0.0170354	BC028528	cDNA sequence BC028528 [Source:MGI Symbol;Acc:MGI:2385885]	-	-	-	K09228	GO:0005634//nucleus	GO:0000978//RNA polymerase II proximal promoter sequence-specific DNA binding;GO:0000981//DNA-binding transcription factor activity, RNA polymerase II-specific;GO:0046872//metal ion binding	GO:0006355//regulation of transcription, DNA-templated;GO:0006357//regulation of transcription by RNA polymerase II
ENSMUSG00000045795	4.95	3.82	3.93	8.16	4.41	14.14	4.23333	8.90333	1.07255	0.00590717	Whamm	WAS protein homolog associated with actin, golgi membranes and microtubules [Source:MGI Symbol;Acc:MGI:2142282]	Cellular Processes	Cellular community - eukaryotes	ko04530//Tight junction	-	GO:0005576//extracellular region;GO:0005615//extracellular space;GO:0005641//nuclear envelope lumen;GO:0005783//endoplasmic reticulum;GO:0005788//endoplasmic reticulum lumen;GO:0016020//membrane;GO:0016021//integral component of membrane	GO:0003990//acetylcholinesterase activity;GO:0004104//cholinesterase activity;GO:0016787//hydrolase activity;GO:0033265//choline binding;GO:0042802//identical protein binding;GO:0052689//carboxylic ester hydrolase activity	GO:0007584//response to nutrient;GO:0007612//learning;GO:0008285//negative regulation of cell proliferation;GO:0014016//neuroblast differentiation;GO:0019695//choline metabolic process;GO:0042493//response to drug;GO:0043279//response to alkaloid;GO:0050805//negative regulation of synaptic transmission;GO:0051384//response to glucocorticoid;GO:0051593//response to folic acid
ENSMUSG00000029343	3.7	6.85	2.31	12.01	7.42	7.67	4.28667	9.03333	1.0754	0.0188917	Crybb1	crystallin, beta B1 [Source:MGI Symbol;Acc:MGI:104992]	-	-	-	-	GO:0005576//extracellular region	GO:0003674//molecular_function	GO:0008150//biological_process
ENSMUSG00000072647	0.8	1.32	0.52	0.93	1.39	3.31	0.88	1.87667	1.0926	0.0443473	Adam1a	a disintegrin and metallopeptidase domain 1a [Source:MGI Symbol;Acc:MGI:2429504]	-	-	-	-	GO:0005575//cellular_component;GO:0016020//membrane;GO:0016021//integral component of membrane	GO:0003674//molecular_function	GO:0008150//biological_process
ENSMUSG00000053113	1.6	2.17	1.25	3.56	2.28	5	1.67333	3.61333	1.11061	0.00818792	Socs3	suppressor of cytokine signaling 3 [Source:MGI Symbol;Acc:MGI:1201791]	Human Diseases;Environmental Information Processing;Human Diseases;Human Diseases;Human Diseases;Genetic Information Processing;Organismal Systems;Organismal Systems;Environmental Information Processing;Organismal Systems;Human Diseases;Organismal Systems;Organismal Systems;Human Diseases	Infectious diseases;Signal transduction;Infectious diseases;Infectious diseases;Endocrine and metabolic diseases;Folding, sorting and degradation;Endocrine system;Development;Signal transduction;Endocrine system;Endocrine and metabolic diseases;Endocrine system;Endocrine system;Endocrine and metabolic diseases	ko05168//Herpes simplex infection;ko04630//Jak-STAT signaling pathway;ko05164//Influenza A;ko05160//Hepatitis C;ko04932//Non-alcoholic fatty liver disease (NAFLD);ko04120//Ubiquitin mediated proteolysis;ko04910//Insulin signaling pathway;ko04380//Osteoclast differentiation;ko04668//TNF signaling pathway;ko04935//Growth hormone synthesis, secretion and action;ko04931//Insulin resistance;ko04917//P…	-	GO:0016020//membrane;GO:0016021//integral component of membrane	GO:0022857//transmembrane transporter activity	GO:0055085//transmembrane transport
ENSMUSG00000024517	3.12	3.63	12.94	16.51	10.27	15.96	6.56333	14.2467	1.11812	0.0240358	Grp	gastrin releasing peptide [Source:MGI Symbol;Acc:MGI:95833]	Environmental Information Processing	Signaling molecules and interaction	ko04080//Neuroactive ligand-receptor interaction	-	GO:0005768//endosome;GO:0005886//plasma membrane;GO:0010008//endosome membrane;GO:0014069//postsynaptic density;GO:0016020//membrane;GO:0016607//nuclear speck;GO:0030054//cell junction;GO:0042995//cell projection;GO:0043197//dendritic spine;GO:0043231//intracellular membrane-bounded organelle;GO:0045202//synapse;GO:0045211//postsynaptic membrane;GO:0055038//recycling endosome membrane;GO:0098839/…	GO:0008474//palmitoyl-(protein) hydrolase activity;GO:0016787//hydrolase activity	GO:0002084//protein depalmitoylation;GO:0018215//protein phosphopantetheinylation;GO:0072657//protein localization to membrane;GO:0099175//regulation of postsynapse organization;GO:1902817//negative regulation of protein localization to microtubule;GO:1905668//positive regulation of protein localization to endosome
ENSMUSG00000033486	0.85	1.06	0.57	1.58	1.72	2.2	0.826667	1.83333	1.14909	0.0265843	Catsper2	cation channel, sperm associated 2 [Source:MGI Symbol;Acc:MGI:2387404]	-	-	-	K06840	GO:0005576//extracellular region;GO:0005615//extracellular space;GO:0005887//integral component of plasma membrane;GO:0030424//axon;GO:0030425//dendrite	GO:0005515//protein binding;GO:0030215//semaphorin receptor binding;GO:0038191//neuropilin binding;GO:0045499//chemorepellent activity	GO:0001755//neural crest cell migration;GO:0001764//neuron migration;GO:0002027//regulation of heart rate;GO:0006915//apoptotic process;GO:0007275//multicellular organism development;GO:0007399//nervous system development;GO:0007411//axon guidance;GO:0007413//axonal fasciculation;GO:0008045//motor neuron axon guidance;GO:0010633//negative regulation of epithelial cell migration;GO:0010977//negati…
ENSMUSG00000100241	1.48	0.38	0.6	2.17	1.3	2	0.82	1.82333	1.15288	0.0473865	Slc18a3	solute carrier family 18 (vesicular monoamine), member 3 [Source:MGI Symbol;Acc:MGI:1101061]	Organismal Systems;Organismal Systems	Nervous system;Nervous system	ko04725//Cholinergic synapse;ko04721//Synaptic vesicle cycle	-	GO:0005634//nucleus	GO:0000977//RNA polymerase II regulatory region sequence-specific DNA binding;GO:0000978//RNA polymerase II proximal promoter sequence-specific DNA binding;GO:0001228//DNA-binding transcription activator activity, RNA polymerase II-specific;GO:0003677//DNA binding;GO:0003700//DNA-binding transcription factor activity;GO:0003707//steroid hormone receptor activity;GO:0004879//nuclear receptor activ…	GO:0006355//regulation of transcription, DNA-templated;GO:0006357//regulation of transcription by RNA polymerase II;GO:0007275//multicellular organism development;GO:0043401//steroid hormone mediated signaling pathway;GO:0045893//positive regulation of transcription, DNA-templated;GO:0045944//positive regulation of transcription by RNA polymerase II;GO:0048384//retinoic acid receptor signaling pa…
ENSMUSG00000078588	2.32	0.97	0.99	2.32	2.09	5.22	1.42667	3.21	1.16993	0.0221243	Ccdc24	coiled-coil domain containing 24 [Source:MGI Symbol;Acc:MGI:2685874]	-	-	-	K01869	GO:0005739//mitochondrion;GO:0005759//mitochondrial matrix	GO:0000166//nucleotide binding;GO:0002161//aminoacyl-tRNA editing activity;GO:0004812//aminoacyl-tRNA ligase activity;GO:0004823//leucine-tRNA ligase activity;GO:0005524//ATP binding;GO:0016874//ligase activity	GO:0006412//translation;GO:0006418//tRNA aminoacylation for protein translation;GO:0006429//leucyl-tRNA aminoacylation;GO:0032543//mitochondrial translation;GO:0106074//aminoacyl-tRNA metabolism involved in translational fidelity
ENSMUSG00000039115	0.33	0.3	0.35	0.6	0.57	1.05	0.326667	0.74	1.17971	0.0401756	Itga9	integrin alpha 9 [Source:MGI Symbol;Acc:MGI:104756]	Environmental Information Processing;Human Diseases;Cellular Processes;Human Diseases;Environmental Information Processing;Cellular Processes;Human Diseases;Environmental Information Processing;Human Diseases	Signal transduction;Infectious diseases;Cell motility;Cardiovascular diseases;Signaling molecules and interaction;Cellular community - eukaryotes;Cardiovascular diseases;Signaling molecules and interaction;Cardiovascular diseases	ko04151//PI3K-Akt signaling pathway;ko05165//Human papillomavirus infection;ko04810//Regulation of actin cytoskeleton;ko05414//Dilated cardiomyopathy (DCM);ko04514//Cell adhesion molecules (CAMs);ko04510//Focal adhesion;ko05410//Hypertrophic cardiomyopathy (HCM);ko04512//ECM-receptor interaction;ko05412//Arrhythmogenic right ventricular cardiomyopathy (ARVC)	K05669	GO:0005654//nucleoplasm;GO:0005886//plasma membrane;GO:0016020//membrane;GO:0016021//integral component of membrane;GO:0016323//basolateral plasma membrane;GO:0016324//apical plasma membrane;GO:0016328//lateral plasma membrane	GO:0000166//nucleotide binding;GO:0005524//ATP binding;GO:0008559//xenobiotic transmembrane transporting ATPase activity;GO:0015431//glutathione S-conjugate-exporting ATPase activity;GO:0016887//ATPase activity;GO:0030504//inorganic diphosphate transmembrane transporter activity;GO:0042626//ATPase activity, coupled to transmembrane movement of substances	GO:0006855//drug transmembrane transport;GO:0015867//ATP transport;GO:0030505//inorganic diphosphate transport;GO:0030643//cellular phosphate ion homeostasis;GO:0042908//xenobiotic transport;GO:0055085//transmembrane transport;GO:0071716//leukotriene transport;GO:0098656//anion transmembrane transport
ENSMUSG00000113262	1.8	1.63	2.25	2.43	2.82	7.66	1.89333	4.30333	1.18453	0.018924	Gm48551	predicted gene, 48551 [Source:MGI Symbol;Acc:MGI:6098103]	-	-	-	K04257	GO:0005886//plasma membrane;GO:0016020//membrane;GO:0016021//integral component of membrane	GO:0004930//G protein-coupled receptor activity;GO:0004984//olfactory receptor activity	GO:0007165//signal transduction;GO:0007186//G protein-coupled receptor signaling pathway;GO:0007608//sensory perception of smell;GO:0050896//response to stimulus;GO:0050911//detection of chemical stimulus involved in sensory perception of smell
ENSMUSG00000026656	3.83	3.3	3.84	6.72	5.64	12.88	3.65667	8.41333	1.20215	0.0130884	Fcgr2b	Fc receptor, IgG, low affinity IIb [Source:MGI Symbol;Acc:MGI:95499]	Cellular Processes;Human Diseases;Human Diseases;Organismal Systems;Organismal Systems;Human Diseases;Organismal Systems	Transport and catabolism;Infectious diseases;Infectious diseases;Immune system;Immune system;Infectious diseases;Development	ko04145//Phagosome;ko05152//Tuberculosis;ko05150//Staphylococcus aureus infection;ko04666//Fc gamma R-mediated phagocytosis;ko04662//B cell receptor signaling pathway;ko05162//Measles;ko04380//Osteoclast differentiation	K04235;K04235	GO:0005886//plasma membrane;GO:0005887//integral component of plasma membrane;GO:0016020//membrane;GO:0016021//integral component of membrane;GO:0016324//apical plasma membrane;GO:0032991//protein-containing complex	GO:0004930//G protein-coupled receptor activity;GO:0015057//thrombin-activated receptor activity	GO:0007165//signal transduction;GO:0007186//G protein-coupled receptor signaling pathway;GO:0007596//blood coagulation;GO:0007599//hemostasis;GO:0035025//positive regulation of Rho protein signal transduction;GO:0051482//positive regulation of cytosolic calcium ion concentration involved in phospholipase C-activating G protein-coupled signaling pathway;GO:0070493//thrombin-activated receptor sign…
ENSMUSG00000103800	1.06	0.38	1.11	1.19	1.16	3.53	0.85	1.96	1.20532	0.0184214	Pcdha8	protocadherin alpha 8 [Source:MGI Symbol;Acc:MGI:2681879]	-	-	-	-	GO:0005575//cellular_component	GO:0003674//molecular_function;GO:0005540//hyaluronic acid binding	GO:0007155//cell adhesion;GO:0007219//Notch signaling pathway
ENSMUSG00000034758	1.54	1.21	1.08	2.55	3.19	3.2	1.27667	2.98	1.22293	0.0117266	Tle6	transducin-like enhancer of split 6 [Source:MGI Symbol;Acc:MGI:2149593]	-	-	-	K10648	GO:0005654//nucleoplasm;GO:0005737//cytoplasm;GO:0005829//cytosol	GO:0004842//ubiquitin-protein transferase activity;GO:0008270//zinc ion binding;GO:0019901//protein kinase binding;GO:0042803//protein homodimerization activity;GO:0046872//metal ion binding;GO:0061630//ubiquitin protein ligase activity	GO:0000209//protein polyubiquitination;GO:0006914//autophagy;GO:0010468//regulation of gene expression;GO:0010508//positive regulation of autophagy;GO:0016567//protein ubiquitination;GO:0032880//regulation of protein localization;GO:0043123//positive regulation of I-kappaB kinase/NF-kappaB signaling;GO:0045087//innate immune response;GO:0046596//regulation of viral entry into host cell;GO:0051092…
ENSMUSG00000051212	0.44	0.55	0.43	0.91	1.02	1.43	0.473333	1.12	1.24257	0.0352397	Gpr183	G protein-coupled receptor 183 [Source:MGI Symbol;Acc:MGI:2442034]	-	-	-	-	GO:0000775//chromosome, centromeric region;GO:0000776//kinetochore;GO:0005634//nucleus;GO:0005654//nucleoplasm;GO:0005694//chromosome;GO:0015629//actin cytoskeleton	-	GO:0051310//metaphase plate congression;GO:1905342//positive regulation of protein localization to kinetochore
ENSMUSG00000030351	0.4	0.27	0.25	0.74	0.35	1.16	0.306667	0.75	1.29022	0.0336971	Tspan11	tetraspanin 11 [Source:MGI Symbol;Acc:MGI:1915748]	-	-	-	-	GO:0005634//nucleus	GO:0000978//RNA polymerase II proximal promoter sequence-specific DNA binding;GO:0000981//DNA-binding transcription factor activity, RNA polymerase II-specific;GO:0003677//DNA binding	GO:0006355//regulation of transcription, DNA-templated;GO:0006357//regulation of transcription by RNA polymerase II
ENSMUSG00000115958	6.78	2.33	5.47	19.02	5.9	11.2	4.86	12.04	1.30881	0.0128361	Gm28040	predicted gene, 28040 [Source:MGI Symbol;Acc:MGI:5547776]	Environmental Information Processing;Organismal Systems	Signaling molecules and interaction;Endocrine system	ko04080//Neuroactive ligand-receptor interaction;ko04929//GnRH secretion	K14739	GO:0005634//nucleus;GO:0005737//cytoplasm;GO:0005764//lysosome;GO:0005829//cytosol	GO:0005507//copper ion binding;GO:0008270//zinc ion binding;GO:0046872//metal ion binding	GO:0006875//cellular metal ion homeostasis;GO:0006882//cellular zinc ion homeostasis;GO:0007263//nitric oxide mediated signal transduction;GO:0010273//detoxification of copper ion;GO:0043524//negative regulation of neuron apoptotic process;GO:0045926//negative regulation of growth;GO:0071247//cellular response to chromate;GO:0071276//cellular response to cadmium ion;GO:0071280//cellular response …
ENSMUSG00000028610	1.04	0.99	0.66	3.29	2.23	1.17	0.896667	2.23	1.3144	0.0346914	Dmrtb1	DMRT-like family B with proline-rich C-terminal, 1 [Source:MGI Symbol;Acc:MGI:1927125]	-	-	-	K06585;K06585;K06585;K06585;K06585;K06585;K06585;K06585;K06585	GO:0008305//integrin complex;GO:0009925//basal plasma membrane;GO:0016020//membrane;GO:0016021//integral component of membrane;GO:0034679//integrin alpha9-beta1 complex	GO:0005518//collagen binding;GO:0043236//laminin binding;GO:0046872//metal ion binding	GO:0007155//cell adhesion;GO:0007229//integrin-mediated signaling pathway;GO:0030593//neutrophil chemotaxis;GO:0042060//wound healing
ENSMUSG00000066687	1.9	1.24	1.2	3.37	2.77	4.66	1.44667	3.6	1.31526	8.63e-06	Zbtb16	zinc finger and BTB domain containing 16 [Source:MGI Symbol;Acc:MGI:103222]	Human Diseases;Human Diseases;Human Diseases	Cancers;Cancers;Cancers	ko05200//Pathways in cancer;ko05202//Transcriptional misregulation in cancers;ko05221//Acute myeloid leukemia	-	-	-	-
ENSMUSG00000030413	5.07	5.07	5.02	11.13	13.2	14.21	5.05333	12.8467	1.34609	0.000318416	Pglyrp1	peptidoglycan recognition protein 1 [Source:MGI Symbol;Acc:MGI:1345092]	-	-	-	-	GO:0005634//nucleus;GO:0005654//nucleoplasm;GO:0005739//mitochondrion	GO:0000978//RNA polymerase II proximal promoter sequence-specific DNA binding;GO:0000981//DNA-binding transcription factor activity, RNA polymerase II-specific;GO:0001228//DNA-binding transcription activator activity, RNA polymerase II-specific;GO:0003677//DNA binding;GO:0003700//DNA-binding transcription factor activity;GO:0043565//sequence-specific DNA binding;GO:1990837//sequence-specific doub…	GO:0001701//in utero embryonic development;GO:0006355//regulation of transcription, DNA-templated;GO:0006357//regulation of transcription by RNA polymerase II;GO:0035914//skeletal muscle cell differentiation;GO:0045604//regulation of epidermal cell differentiation;GO:0045944//positive regulation of transcription by RNA polymerase II
ENSMUSG00000036459	0.51	1.44	1.63	1.78	1.92	5.42	1.19333	3.04	1.34907	0.0234083	Wtip	WT1-interacting protein [Source:MGI Symbol;Acc:MGI:2141920]	Environmental Information Processing;Environmental Information Processing	Signal transduction;Signal transduction	ko04390//Hippo signaling pathway;ko04392//Hippo signaling pathway - multiple species	-	GO:0001772//immunological synapse;GO:0005886//plasma membrane;GO:0005887//integral component of plasma membrane;GO:0005911//cell-cell junction;GO:0009986//cell surface;GO:0016020//membrane;GO:0016021//integral component of membrane;GO:0030054//cell junction	GO:0042802//identical protein binding	GO:1901741//positive regulation of myoblast fusion
ENSMUSG00000073418	6.48	5.07	3	13.34	9.7	14.09	4.85	12.3767	1.35157	1.27e-06	C4b	complement component 4B (Chido blood group) [Source:MGI Symbol;Acc:MGI:88228]	Human Diseases;Human Diseases;Organismal Systems;Human Diseases	Immune diseases;Infectious diseases;Immune system;Infectious diseases	ko05322//Systemic lupus erythematosus;ko05150//Staphylococcus aureus infection;ko04610//Complement and coagulation cascades;ko05133//Pertussis	-	GO:0005886//plasma membrane;GO:0005887//integral component of plasma membrane;GO:0016020//membrane;GO:0016021//integral component of membrane	GO:0005509//calcium ion binding	GO:0007155//cell adhesion;GO:0007156//homophilic cell adhesion via plasma membrane adhesion molecules
ENSMUSG00000024066	0.72	0.82	0.25	1.6	1.54	1.59	0.596667	1.57667	1.40188	0.0135327	Xdh	xanthine dehydrogenase [Source:MGI Symbol;Acc:MGI:98973]	Metabolism;Metabolism;Metabolism;Cellular Processes;Metabolism	Global and overview maps;Nucleotide metabolism;Xenobiotics biodegradation and metabolism;Transport and catabolism;Biosynthesis of other secondary metabolites	ko01100//Metabolic pathways;ko00230//Purine metabolism;ko00983//Drug metabolism - other enzymes;ko04146//Peroxisome;ko00232//Caffeine metabolism	-	GO:0005737//cytoplasm;GO:0005783//endoplasmic reticulum;GO:0005789//endoplasmic reticulum membrane;GO:0005856//cytoskeleton;GO:0005882//intermediate filament;GO:0005886//plasma membrane;GO:0009986//cell surface;GO:0014802//terminal cisterna;GO:0016020//membrane;GO:0016021//integral component of membrane;GO:0016529//sarcoplasmic reticulum;GO:0030018//Z disc;GO:0030315//T-tubule;GO:0033017//sarcopl…	GO:0003674//molecular_function	GO:0010467//gene expression;GO:0015031//protein transport;GO:0046324//regulation of glucose import;GO:0065002//intracellular protein transmembrane transport;GO:1902430//negative regulation of amyloid-beta formation
ENSMUSG00000051727	1.73	1.31	1.3	5.25	1.81	4.68	1.44667	3.91333	1.43567	0.00724553	Kctd14	potassium channel tetramerisation domain containing 14 [Source:MGI Symbol;Acc:MGI:1289222]	-	-	-	-	GO:0005634//nucleus;GO:0005737//cytoplasm;GO:0005886//plasma membrane;GO:0016020//membrane;GO:0016604//nuclear body;GO:0043231//intracellular membrane-bounded organelle	GO:0005546//phosphatidylinositol-4,5-bisphosphate binding;GO:0008013//beta-catenin binding;GO:0008289//lipid binding;GO:1904713//beta-catenin destruction complex binding	GO:0001822//kidney development;GO:0016055//Wnt signaling pathway;GO:0031398//positive regulation of protein ubiquitination;GO:0060348//bone development;GO:0060612//adipose tissue development;GO:0060828//regulation of canonical Wnt signaling pathway;GO:0072161//mesenchymal cell differentiation involved in kidney development;GO:0090090//negative regulation of canonical Wnt signaling pathway;GO:0090…
ENSMUSG00000042320	0.45	0.36	0.11	0.73	1.11	0.72	0.306667	0.853333	1.47644	0.0395223	Prox2	prospero homeobox 2 [Source:MGI Symbol;Acc:MGI:1920672]	-	-	-	-	GO:0005634//nucleus;GO:0005783//endoplasmic reticulum	GO:0003677//DNA binding;GO:0004518//nuclease activity;GO:0004519//endonuclease activity;GO:0004530//deoxyribonuclease I activity;GO:0004536//deoxyribonuclease activity;GO:0016787//hydrolase activity	GO:0000737//DNA catabolic process, endonucleolytic;GO:0006308//DNA catabolic process;GO:0090305//nucleic acid phosphodiester bond hydrolysis
ENSMUSG00000019312	0.55	0.04	0.06	0.73	0.12	0.97	0.216667	0.606667	1.48543	0.0412482	Grb7	growth factor receptor bound protein 7 [Source:MGI Symbol;Acc:MGI:102683]	-	-	-	-	GO:0005737//cytoplasm;GO:0005856//cytoskeleton;GO:0005886//plasma membrane;GO:0005887//integral component of plasma membrane;GO:0008076//voltage-gated potassium channel complex;GO:0016020//membrane;GO:0016021//integral component of membrane	GO:0005249//voltage-gated potassium channel activity;GO:0005515//protein binding;GO:0015459//potassium channel regulator activity;GO:0044325//ion channel binding;GO:0099104//potassium channel activator activity	GO:0006811//ion transport;GO:0071805//potassium ion transmembrane transport;GO:1903818//positive regulation of voltage-gated potassium channel activity
ENSMUSG00000073409	1.62	0.74	0.53	2.74	1.22	4.19	0.963333	2.71667	1.49573	0.0104257	H2-Q6	histocompatibility 2, Q region locus 6 [Source:MGI Symbol;Acc:MGI:95935]	Human Diseases;Human Diseases;Human Diseases;Cellular Processes;Human Diseases;Human Diseases;Cellular Processes;Human Diseases;Human Diseases;Human Diseases;Human Diseases;Human Diseases;Human Diseases;Environmental Information Processing;Cellular Processes;Organismal Systems;Human Diseases;Human Diseases	Infectious diseases;Infectious diseases;Infectious diseases;Transport and catabolism;Infectious disease: viral;Infectious diseases;Transport and catabolism;Infectious diseases;Cardiovascular diseases;Immune diseases;Cancers;Immune diseases;Infectious diseases;Signaling molecules and interaction;Cell growth and death;Immune system;Endocrine and metabolic diseases;Immune diseases	ko05168//Herpes simplex infection;ko05169//Epstein-Barr virus infection;ko05165//Human papillomavirus infection;ko04145//Phagosome;ko05170//Human immunodeficiency virus 1 infection;ko05166//HTLV-I infection;ko04144//Endocytosis;ko05163//Human cytomegalovirus infection;ko05416//Viral myocarditis;ko05320//Autoimmune thyroid disease;ko05203//Viral carcinogenesis;ko05330//Allograft rejection;ko05167/…	-	GO:0005737//cytoplasm;GO:0005829//cytosol;GO:0005886//plasma membrane;GO:0005925//focal adhesion;GO:0010494//cytoplasmic stress granule;GO:0016020//membrane;GO:0030054//cell junction;GO:0042995//cell projection	GO:0003723//RNA binding;GO:0005515//protein binding;GO:0008289//lipid binding;GO:0019901//protein kinase binding;GO:0035091//phosphatidylinositol binding;GO:0042802//identical protein binding	GO:0007165//signal transduction;GO:0017148//negative regulation of translation;GO:0030335//positive regulation of cell migration;GO:0034063//stress granule assembly
ENSMUSG00000093769	0.58	0.65	0.86	2.47	0.84	2.65	0.696667	1.98667	1.51181	0.0166096	H3c14	H3 clustered histone 14 [Source:MGI Symbol;Acc:MGI:2448355]	Human Diseases;Human Diseases;Human Diseases	Cancers;Immune diseases;Substance dependence	ko05202//Transcriptional misregulation in cancers;ko05322//Systemic lupus erythematosus;ko05034//Alcoholism	-	GO:0000139//Golgi membrane;GO:0005783//endoplasmic reticulum;GO:0005794//Golgi apparatus;GO:0014069//postsynaptic density;GO:0016020//membrane;GO:0016021//integral component of membrane;GO:0030054//cell junction;GO:0030173//integral component of Golgi membrane;GO:0045202//synapse;GO:0098794//postsynapse	GO:0008270//zinc ion binding;GO:0016409//palmitoyltransferase activity;GO:0016740//transferase activity;GO:0016746//transferase activity, transferring acyl groups;GO:0019705//protein-cysteine S-myristoyltransferase activity;GO:0019706//protein-cysteine S-palmitoyltransferase activity;GO:0046872//metal ion binding	GO:0006612//protein targeting to membrane;GO:0016188//synaptic vesicle maturation;GO:0018215//protein phosphopantetheinylation;GO:0018230//peptidyl-L-cysteine S-palmitoylation;GO:0018345//protein palmitoylation;GO:0045184//establishment of protein localization;GO:0061001//regulation of dendritic spine morphogenesis;GO:0072657//protein localization to membrane;GO:1900006//positive regulation of de…
ENSMUSG00000046814	1.65	2.5	1.58	5.22	4.59	6.6	1.91	5.47	1.51797	0.00812055	Gchfr	GTP cyclohydrolase I feedback regulator [Source:MGI Symbol;Acc:MGI:2443977]	-	-	-	-	GO:0005886//plasma membrane;GO:0016020//membrane;GO:0016021//integral component of membrane;GO:0031410//cytoplasmic vesicle;GO:0036464//cytoplasmic ribonucleoprotein granule	GO:0005385//zinc ion transmembrane transporter activity;GO:0046873//metal ion transmembrane transporter activity	GO:0006829//zinc ion transport;GO:0030001//metal ion transport;GO:0055085//transmembrane transport;GO:0071577//zinc ion transmembrane transport
ENSMUSG00000073125	1.54	0.93	4.77	8.06	6.45	6.51	2.41333	7.00667	1.5377	0.00166939	Xlr3b	X-linked lymphocyte-regulated 3B [Source:MGI Symbol;Acc:MGI:109505]	-	-	-	-	GO:0005575//cellular_component	GO:0003674//molecular_function	GO:0008150//biological_process
ENSMUSG00000002831	0.42	0.12	0.08	0.46	0.53	0.84	0.206667	0.61	1.5615	0.0198995	Plin4	perilipin 4 [Source:MGI Symbol;Acc:MGI:1929709]	Organismal Systems	Endocrine system	ko03320//PPAR signaling pathway	-	GO:0005634//nucleus	GO:0003674//molecular_function;GO:0046872//metal ion binding	GO:0008150//biological_process
ENSMUSG00000035202	6.58	7.69	9.21	9.85	48.39	11.67	7.82667	23.3033	1.57407	0.0382817	Lars2	leucyl-tRNA synthetase, mitochondrial [Source:MGI Symbol;Acc:MGI:2142973]	Genetic Information Processing	Translation	ko00970//Aminoacyl-tRNA biosynthesis	K08059	GO:0005576//extracellular region;GO:0005764//lysosome;GO:0005829//cytosol;GO:0030054//cell junction;GO:0043231//intracellular membrane-bounded organelle	GO:0015036//disulfide oxidoreductase activity;GO:0016491//oxidoreductase activity;GO:0016667//oxidoreductase activity, acting on a sulfur group of donors	GO:0002376//immune system process;GO:0019886//antigen processing and presentation of exogenous peptide antigen via MHC class II;GO:0042590//antigen processing and presentation of exogenous peptide antigen via MHC class I;GO:0048147//negative regulation of fibroblast proliferation;GO:0050821//protein stabilization
ENSMUSG00000040680	0.41	0.62	0.41	1.35	1.3	1.73	0.48	1.46	1.60486	0.00812253	Kremen2	kringle containing transmembrane protein 2 [Source:MGI Symbol;Acc:MGI:1920266]	-	-	-	K04658	GO:0005576//extracellular region;GO:0005615//extracellular space;GO:0030424//axon;GO:0032991//protein-containing complex	GO:0019955//cytokine binding;GO:0042803//protein homodimerization activity;GO:0044877//protein-containing complex binding	GO:0000122//negative regulation of transcription by RNA polymerase II;GO:0001501//skeletal system development;GO:0001649//osteoblast differentiation;GO:0001655//urogenital system development;GO:0001657//ureteric bud development;GO:0001701//in utero embryonic development;GO:0001706//endoderm formation;GO:0001707//mesoderm formation;GO:0001837//epithelial to mesenchymal transition;GO:0001839//neura…
ENSMUSG00000072572	0.32	0.09	0.56	0.96	0.37	1.74	0.323333	1.02333	1.66218	0.0417745	Slc39a2	solute carrier family 39 (zinc transporter), member 2 [Source:MGI Symbol;Acc:MGI:2684326]	-	-	-	-	GO:0005634//nucleus	GO:0000978//RNA polymerase II proximal promoter sequence-specific DNA binding;GO:0000981//DNA-binding transcription factor activity, RNA polymerase II-specific;GO:0003677//DNA binding;GO:0046872//metal ion binding	GO:0006355//regulation of transcription, DNA-templated;GO:0006357//regulation of transcription by RNA polymerase II
ENSMUSG00000026548	0.29	0.61	0.66	1.14	1.74	2.06	0.52	1.64667	1.66297	0.0223216	Slamf9	SLAM family member 9 [Source:MGI Symbol;Acc:MGI:1923692]	-	-	-	K07205;K07205;K07205;K07205;K07205;K07205;K07205;K07205;K07205;K07205;K07205;K07205;K07205;K07205;K07205	GO:0005634//nucleus;GO:0005737//cytoplasm;GO:0005829//cytosol;GO:0032991//protein-containing complex;GO:0098978//glutamatergic synapse;GO:0099524//postsynaptic cytosol	GO:0005515//protein binding;GO:0008190//eukaryotic initiation factor 4E binding;GO:0030371//translation repressor activity;GO:0031369//translation initiation factor binding;GO:0051721//protein phosphatase 2A binding	GO:0000082//G1/S transition of mitotic cell cycle;GO:0002192//IRES-dependent translational initiation of linear mRNA;GO:0002931//response to ischemia;GO:0006417//regulation of translation;GO:0006446//regulation of translational initiation;GO:0008286//insulin receptor signaling pathway;GO:0017148//negative regulation of translation;GO:0030324//lung development;GO:0031333//negative regulation of pr…
ENSMUSG00000052384	1.28	0.56	0.12	2.73	2.12	1.42	0.653333	2.09	1.67761	0.00493258	Nrros	negative regulator of reactive oxygen species [Source:MGI Symbol;Acc:MGI:2445095]	-	-	-	-	GO:0005576//extracellular region;GO:0005615//extracellular space;GO:0016020//membrane;GO:0016021//integral component of membrane	-	-
ENSMUSG00000046942	0.36	0.76	0.84	2.09	0.72	3.59	0.653333	2.13333	1.70722	0.0128059	Mageb16	MAGE family member B16 [Source:MGI Symbol;Acc:MGI:1919217]	-	-	-	-	GO:0005886//plasma membrane;GO:0005887//integral component of plasma membrane;GO:0016020//membrane;GO:0016021//integral component of membrane	GO:0017147//Wnt-protein binding;GO:0042802//identical protein binding	GO:0001942//hair follicle development;GO:0016055//Wnt signaling pathway;GO:0030178//negative regulation of Wnt signaling pathway;GO:0042487//regulation of odontogenesis of dentin-containing tooth;GO:0043615//astrocyte cell migration
ENSMUSG00000020282	1.03	1.32	1.24	3.13	1.94	6.7	1.19667	3.92333	1.71306	0.0140227	Rhbdf1	rhomboid 5 homolog 1 [Source:MGI Symbol;Acc:MGI:104328]	-	-	-	K01672;K01672	GO:0005737//cytoplasm;GO:0005739//mitochondrion	GO:0004089//carbonate dehydratase activity;GO:0008270//zinc ion binding;GO:0016829//lyase activity;GO:0016836//hydro-lyase activity;GO:0046872//metal ion binding	GO:0006094//gluconeogenesis;GO:0006730//one-carbon metabolic process
ENSMUSG00000036867	0.3	0.27	0.05	0.75	0.16	1.24	0.206667	0.716667	1.794	0.0495986	Smad6	SMAD family member 6 [Source:MGI Symbol;Acc:MGI:1336883]	Environmental Information Processing	Signal transduction	ko04350//TGF-beta signaling pathway	K05240	GO:0005576//extracellular region;GO:0005615//extracellular space	GO:0031836//neuromedin K receptor binding;GO:0031837//substance K receptor binding	GO:0007217//tachykinin receptor signaling pathway;GO:0007218//neuropeptide signaling pathway;GO:0045777//positive regulation of blood pressure;GO:1902093//positive regulation of flagellated sperm motility
ENSMUSG00000025317	0.15	0.33	0.56	0.74	1.22	1.75	0.346667	1.23667	1.83484	0.0431488	Car5a	carbonic anhydrase 5a, mitochondrial [Source:MGI Symbol;Acc:MGI:101946]	Metabolism;Metabolism	Global and overview maps;Energy metabolism	ko01100//Metabolic pathways;ko00910//Nitrogen metabolism	-	GO:0005737//cytoplasm;GO:0005856//cytoskeleton;GO:0005884//actin filament;GO:0005886//plasma membrane;GO:0005912//adherens junction;GO:0008091//spectrin;GO:0014704//intercalated disc;GO:0016020//membrane;GO:0016363//nuclear matrix;GO:0016605//PML body;GO:0030424//axon;GO:0033268//node of Ranvier;GO:0033270//paranode region of axon;GO:0043025//neuronal cell body;GO:0043194//axon initial segment;GO…	GO:0003779//actin binding;GO:0005200//structural constituent of cytoskeleton;GO:0005515//protein binding;GO:0005543//phospholipid binding;GO:0019902//phosphatase binding;GO:0030506//ankyrin binding;GO:0030507//spectrin binding	GO:0002028//regulation of sodium ion transport;GO:0007010//cytoskeleton organization;GO:0007409//axonogenesis;GO:0007605//sensory perception of sound;GO:0007628//adult walking behavior;GO:0009566//fertilization;GO:0010459//negative regulation of heart rate;GO:0019226//transmission of nerve impulse;GO:0021952//central nervous system projection neuron axonogenesis;GO:0022414//reproductive process;G…
ENSMUSG00000042816	0.57	1.19	0.08	2.81	2.05	1.75	0.613333	2.20333	1.84494	0.00602524	Gpr151	G protein-coupled receptor 151 [Source:MGI Symbol;Acc:MGI:2441887]	-	-	-	-	GO:0005576//extracellular region;GO:0005615//extracellular space;GO:0016607//nuclear speck;GO:0031012//extracellular matrix;GO:0062023//collagen-containing extracellular matrix	GO:0002020//protease binding;GO:0004222//metalloendopeptidase activity;GO:0005515//protein binding;GO:0008233//peptidase activity;GO:0008237//metallopeptidase activity;GO:0016787//hydrolase activity;GO:0046872//metal ion binding	GO:0006508//proteolysis;GO:0030198//extracellular matrix organization;GO:0042742//defense response to bacterium
ENSMUSG00000060550	0.72	0.62	0.9	2.54	1.18	4.44	0.746667	2.72	1.86507	0.00568785	H2-Q7	histocompatibility 2, Q region locus 7 [Source:MGI Symbol;Acc:MGI:95936]	Human Diseases;Human Diseases;Human Diseases;Cellular Processes;Human Diseases;Human Diseases;Cellular Processes;Human Diseases;Human Diseases;Human Diseases;Human Diseases;Human Diseases;Human Diseases;Environmental Information Processing;Cellular Processes;Organismal Systems;Human Diseases;Human Diseases	Infectious diseases;Infectious diseases;Infectious diseases;Transport and catabolism;Infectious disease: viral;Infectious diseases;Transport and catabolism;Infectious diseases;Cardiovascular diseases;Immune diseases;Cancers;Immune diseases;Infectious diseases;Signaling molecules and interaction;Cell growth and death;Immune system;Endocrine and metabolic diseases;Immune diseases	ko05168//Herpes simplex infection;ko05169//Epstein-Barr virus infection;ko05165//Human papillomavirus infection;ko04145//Phagosome;ko05170//Human immunodeficiency virus 1 infection;ko05166//HTLV-I infection;ko04144//Endocytosis;ko05163//Human cytomegalovirus infection;ko05416//Viral myocarditis;ko05320//Autoimmune thyroid disease;ko05203//Viral carcinogenesis;ko05330//Allograft rejection;ko05167/…	-	GO:0005886//plasma membrane;GO:0016020//membrane;GO:0031225//anchored component of membrane	GO:0003950//NAD+ ADP-ribosyltransferase activity;GO:0003956//NAD(P)+-protein-arginine ADP-ribosyltransferase activity;GO:0016740//transferase activity;GO:0016757//transferase activity, transferring glycosyl groups	GO:0006471//protein ADP-ribosylation;GO:0018120//peptidyl-arginine ADP-ribosylation
ENSMUSG00000030669	2.34	3.54	6.33	22.38	8.33	13.86	4.07	14.8567	1.86801	3.01e-05	Calca	calcitonin/calcitonin-related polypeptide, alpha [Source:MGI Symbol;Acc:MGI:2151253]	Environmental Information Processing;Organismal Systems	Signaling molecules and interaction;Circulatory system	ko04080//Neuroactive ligand-receptor interaction;ko04270//Vascular smooth muscle contraction	-	GO:0005886//plasma membrane;GO:0016020//membrane;GO:0016021//integral component of membrane;GO:0045121//membrane raft	GO:0004222//metalloendopeptidase activity;GO:0005515//protein binding;GO:0008233//peptidase activity;GO:0008237//metallopeptidase activity;GO:0016787//hydrolase activity;GO:0046872//metal ion binding	GO:0006508//proteolysis;GO:0007339//binding of sperm to zona pellucida;GO:0007342//fusion of sperm to egg plasma membrane involved in single fertilization;GO:0008584//male gonad development
ENSMUSG00000022096	1.2	1.53	1.16	5.91	4.65	4.98	1.29667	5.18	1.99814	5.08e-12	Hr	lysine demethylase and nuclear receptor corepressor [Source:MGI Symbol;Acc:MGI:96223]	-	-	-	-	GO:0005769//early endosome;GO:0005829//cytosol	GO:0005096//GTPase activator activity	GO:0001919//regulation of receptor recycling;GO:0006886//intracellular protein transport;GO:0090630//activation of GTPase activity
ENSMUSG00000024869	0.25	0.22	0.06	0.48	0.4	1.31	0.176667	0.73	2.04687	0.0103941	Gm49405	predicted gene, 49405 [Source:MGI Symbol;Acc:MGI:6155029]	-	-	-	K13823;K13823	GO:0005615//extracellular space;GO:0005833//hemoglobin complex;GO:0031838//haptoglobin-hemoglobin complex	GO:0004601//peroxidase activity;GO:0005344//oxygen carrier activity;GO:0019825//oxygen binding;GO:0020037//heme binding;GO:0030492//hemoglobin binding;GO:0031720//haptoglobin binding;GO:0031721//hemoglobin alpha binding;GO:0031722//hemoglobin beta binding;GO:0043177//organic acid binding;GO:0044877//protein-containing complex binding;GO:0046872//metal ion binding	GO:0015671//oxygen transport;GO:0042744//hydrogen peroxide catabolic process;GO:0098869//cellular oxidant detoxification
ENSMUSG00000117942	0.67	0.25	0.34	1.11	1.52	2.62	0.42	1.75	2.05889	0.00134026	Maskbp3	multiple ankyrin repeats single KH domain binding protein 3 [Source:MGI Symbol;Acc:MGI:3845902]	-	-	-	-	GO:0005737//cytoplasm;GO:0032991//protein-containing complex	GO:0004842//ubiquitin-protein transferase activity;GO:0005515//protein binding;GO:0016740//transferase activity;GO:0046872//metal ion binding;GO:0061630//ubiquitin protein ligase activity	GO:0016567//protein ubiquitination;GO:0021904//dorsal/ventral neural tube patterning;GO:0051865//protein autoubiquitination;GO:0090263//positive regulation of canonical Wnt signaling pathway
ENSMUSG00000044177	0.21	0.03	0.12	0.6	0.19	0.71	0.12	0.5	2.05889	0.0311899	Wfikkn2	WAP, follistatin/kazal, immunoglobulin, kunitz and netrin domain containing 2 [Source:MGI Symbol;Acc:MGI:2669209]	-	-	-	K10877	GO:0005634//nucleus	GO:0000166//nucleotide binding;GO:0003677//DNA binding;GO:0004386//helicase activity;GO:0005524//ATP binding;GO:0015616//DNA translocase activity;GO:0016787//hydrolase activity;GO:0070615//nucleosome-dependent ATPase activity	GO:0000724//double-strand break repair via homologous recombination;GO:0006281//DNA repair;GO:0006974//cellular response to DNA damage stimulus;GO:0007131//reciprocal meiotic recombination;GO:0008340//determination of adult lifespan;GO:0010212//response to ionizing radiation;GO:0042493//response to drug
ENSMUSG00000104824	0.46	0	0.21	1.43	0.15	1.23	0.223333	0.936667	2.06834	0.0347821	Gm21663	predicted gene, 21663 [Source:MGI Symbol;Acc:MGI:5435018]	-	-	-	K05084;K05084;K05084;K05084;K05084;K05084;K05084	GO:0005615//extracellular space;GO:0005634//nucleus;GO:0005887//integral component of plasma membrane;GO:0009925//basal plasma membrane;GO:0016020//membrane;GO:0016021//integral component of membrane;GO:0016323//basolateral plasma membrane;GO:0016324//apical plasma membrane;GO:0016328//lateral plasma membrane;GO:0038143//ERBB3:ERBB2 complex;GO:0043235//receptor complex;GO:0045211//postsynaptic me…	GO:0000166//nucleotide binding;GO:0004672//protein kinase activity;GO:0004713//protein tyrosine kinase activity;GO:0004714//transmembrane receptor protein tyrosine kinase activity;GO:0005515//protein binding;GO:0005524//ATP binding;GO:0016301//kinase activity;GO:0016740//transferase activity;GO:0019838//growth factor binding;GO:0030296//protein tyrosine kinase activator activity;GO:0031625//ubiqu…	GO:0003197//endocardial cushion development;GO:0006468//protein phosphorylation;GO:0007162//negative regulation of cell adhesion;GO:0007165//signal transduction;GO:0007169//transmembrane receptor protein tyrosine kinase signaling pathway;GO:0007173//epidermal growth factor receptor signaling pathway;GO:0007275//multicellular organism development;GO:0007399//nervous system development;GO:0007422//…
ENSMUSG00000067878	0.22	0.03	0.2	0.35	0.47	1.32	0.15	0.713333	2.24961	0.0318802	Map7d3	MAP7 domain containing 3 [Source:MGI Symbol;Acc:MGI:2445051]	-	-	-	K19801;K19801;K19801	GO:0000139//Golgi membrane;GO:0005737//cytoplasm;GO:0005739//mitochondrion;GO:0005741//mitochondrial outer membrane;GO:0005783//endoplasmic reticulum;GO:0005794//Golgi apparatus;GO:0005829//cytosol;GO:0005886//plasma membrane;GO:0012505//endomembrane system;GO:0016020//membrane;GO:0030867//rough endoplasmic reticulum membrane	GO:0000166//nucleotide binding;GO:0004430//1-phosphatidylinositol 4-kinase activity;GO:0005524//ATP binding;GO:0016301//kinase activity;GO:0016740//transferase activity;GO:0052742//phosphatidylinositol kinase activity;GO:0071889//14-3-3 protein binding	GO:0016310//phosphorylation;GO:0046854//phosphatidylinositol phosphorylation;GO:0048015//phosphatidylinositol-mediated signaling
ENSMUSG00000074151	0.35	0.23	0.13	0.83	0.59	2.18	0.236667	1.2	2.34211	0.0153949	Nlrc5	NLR family, CARD domain containing 5 [Source:MGI Symbol;Acc:MGI:3612191]	-	-	-	-	-	-	-
ENSMUSG00000036412	0.13	0	0.1	0.38	0.1	0.71	0.0766667	0.396667	2.37126	0.0485078	Arsi	arylsulfatase i [Source:MGI Symbol;Acc:MGI:2670959]	-	-	-	-	GO:0005634//nucleus;GO:0005739//mitochondrion;GO:0005751//mitochondrial respiratory chain complex IV;GO:0016020//membrane;GO:0016021//integral component of membrane	GO:0004129//cytochrome-c oxidase activity	GO:0009617//response to bacterium;GO:0022900//electron transport chain;GO:1902600//proton transmembrane transport
ENSMUSG00000022595	0.49	0.39	0.57	0.73	0.93	6.03	0.483333	2.56333	2.40693	0.0361536	Lypd2	Ly6/Plaur domain containing 2 [Source:MGI Symbol;Acc:MGI:1915561]	-	-	-	-	GO:0005634//nucleus	GO:0000977//RNA polymerase II regulatory region sequence-specific DNA binding;GO:0003677//DNA binding;GO:0005515//protein binding;GO:0046872//metal ion binding;GO:1990837//sequence-specific double-stranded DNA binding	GO:0006357//regulation of transcription by RNA polymerase II
ENSMUSG00000051777	0	0.16	0.12	0.47	0.29	0.73	0.0933333	0.496667	2.41181	0.0419018	Iqcj	IQ motif containing J [Source:MGI Symbol;Acc:MGI:3644166]	-	-	-	-	GO:0005829//cytosol;GO:0005886//plasma membrane;GO:0005929//cilium;GO:0005930//axoneme;GO:0016607//nuclear speck;GO:0042995//cell projection	GO:0005515//protein binding;GO:0070840//dynein complex binding	GO:0001947//heart looping;GO:0003341//cilium movement;GO:0003356//regulation of cilium beat frequency;GO:0030324//lung development;GO:0035469//determination of pancreatic left/right asymmetry;GO:0036158//outer dynein arm assembly;GO:0036159//inner dynein arm assembly;GO:0044458//motile cilium assembly;GO:0060271//cilium assembly;GO:0060972//left/right pattern formation;GO:0070286//axonemal dynein…
ENSMUSG00000041481	0.1	0.2	0.15	0.85	0.49	1.1	0.15	0.813333	2.43888	0.00489919	Serpina3g	serine (or cysteine) peptidase inhibitor, clade A, member 3G [Source:MGI Symbol;Acc:MGI:105046]	-	-	-	K01015	GO:0005634//nucleus;GO:0005737//cytoplasm;GO:0005783//endoplasmic reticulum;GO:0005829//cytosol;GO:0043231//intracellular membrane-bounded organelle	GO:0003676//nucleic acid binding;GO:0004027//alcohol sulfotransferase activity;GO:0008146//sulfotransferase activity;GO:0015485//cholesterol binding;GO:0016740//transferase activity;GO:0050294//steroid sulfotransferase activity;GO:1990239//steroid hormone binding	GO:0000103//sulfate assimilation;GO:0006629//lipid metabolic process;GO:0008202//steroid metabolic process;GO:0008203//cholesterol metabolic process;GO:0008285//negative regulation of cell proliferation;GO:0045606//positive regulation of epidermal cell differentiation;GO:0050427//3'-phosphoadenosine 5'-phosphosulfate metabolic process;GO:0051923//sulfation
ENSMUSG00000029151	0.15	0.36	0.58	1.95	1.1	3.6	0.363333	2.21667	2.60903	0.000396742	Slc30a3	solute carrier family 30 (zinc transporter), member 3 [Source:MGI Symbol;Acc:MGI:1345280]	-	-	-	K10950	GO:0005783//endoplasmic reticulum;GO:0005789//endoplasmic reticulum membrane;GO:0016020//membrane;GO:0030176//integral component of endoplasmic reticulum membrane;GO:0030425//dendrite	GO:0003756//protein disulfide isomerase activity;GO:0015035//protein disulfide oxidoreductase activity;GO:0016491//oxidoreductase activity;GO:0016671//oxidoreductase activity, acting on a sulfur group of donors, disulfide as acceptor	GO:0006457//protein folding;GO:0006915//apoptotic process;GO:0006979//response to oxidative stress;GO:0010260//animal organ senescence;GO:0018215//protein phosphopantetheinylation;GO:0018401//peptidyl-proline hydroxylation to 4-hydroxy-L-proline;GO:0022417//protein maturation by protein folding;GO:0030198//extracellular matrix organization;GO:0030968//endoplasmic reticulum unfolded protein respon…
ENSMUSG00000035033	0.08	0.05	0	0.13	0.05	0.68	0.0433333	0.286667	2.72583	0.0484789	Tbr1	T-box brain transcription factor 1 [Source:MGI Symbol;Acc:MGI:107404]	-	-	-	K05205;K05205	GO:0005654//nucleoplasm;GO:0005783//endoplasmic reticulum;GO:0005886//plasma membrane;GO:0008328//ionotropic glutamate receptor complex;GO:0014069//postsynaptic density;GO:0016020//membrane;GO:0016021//integral component of membrane;GO:0030054//cell junction;GO:0030424//axon;GO:0030425//dendrite;GO:0032983//kainate selective glutamate receptor complex;GO:0042734//presynaptic membrane;GO:0043005//…	GO:0004970//ionotropic glutamate receptor activity;GO:0005216//ion channel activity;GO:0005515//protein binding;GO:0008066//glutamate receptor activity;GO:0015276//ligand-gated ion channel activity;GO:0015277//kainate selective glutamate receptor activity;GO:0017124//SH3 domain binding;GO:0030165//PDZ domain binding;GO:0038023//signaling receptor activity;GO:0042802//identical protein binding;GO:…	GO:0006621//protein retention in ER lumen;GO:0006811//ion transport;GO:0007268//chemical synaptic transmission;GO:0031630//regulation of synaptic vesicle fusion to presynaptic active zone membrane;GO:0034220//ion transmembrane transport;GO:0035235//ionotropic glutamate receptor signaling pathway;GO:0035249//synaptic transmission, glutamatergic;GO:0042391//regulation of membrane potential;GO:00431…
ENSMUSG00000009185	1.11	0.2	0.28	3.17	0.93	6.43	0.53	3.51	2.72741	0.0107329	Ccl8	chemokine (C-C motif) ligand 8 [Source:MGI Symbol;Acc:MGI:101878]	Environmental Information Processing;Organismal Systems;Environmental Information Processing	Signaling molecules and interaction;Immune system;Signaling molecules and interaction	ko04060//Cytokine-cytokine receptor interaction;ko04062//Chemokine signaling pathway;ko04061//Viral protein interaction with cytokine and cytokine receptor	K02918	GO:0005829//cytosol;GO:0005840//ribosome;GO:0022625//cytosolic large ribosomal subunit	GO:0003729//mRNA binding;GO:0003735//structural constituent of ribosome;GO:0043021//ribonucleoprotein complex binding	GO:0000463//maturation of LSU-rRNA from tricistronic rRNA transcript (SSU-rRNA, 5.8S rRNA, LSU-rRNA);GO:0006412//translation;GO:0071493//cellular response to UV-B
ENSMUSG00000074063	0.35	0.15	0	0.99	0.78	1.58	0.166667	1.11667	2.74416	0.00315204	Osgin1	oxidative stress induced growth inhibitor 1 [Source:MGI Symbol;Acc:MGI:1919089]	-	-	-	K00901;K00901;K00901;K00901;K00901;K00901	GO:0005634//nucleus;GO:0005737//cytoplasm;GO:0005829//cytosol;GO:0005886//plasma membrane;GO:0014069//postsynaptic density;GO:0016020//membrane;GO:0016607//nuclear speck;GO:0030027//lamellipodium;GO:0042995//cell projection;GO:0098685//Schaffer collateral - CA1 synapse;GO:0098978//glutamatergic synapse	GO:0000166//nucleotide binding;GO:0001727//lipid kinase activity;GO:0003951//NAD+ kinase activity;GO:0004143//diacylglycerol kinase activity;GO:0004857//enzyme inhibitor activity;GO:0005515//protein binding;GO:0005524//ATP binding;GO:0008022//protein C-terminus binding;GO:0016301//kinase activity;GO:0016740//transferase activity;GO:0046872//metal ion binding	GO:0006654//phosphatidic acid biosynthetic process;GO:0007165//signal transduction;GO:0007205//protein kinase C-activating G protein-coupled receptor signaling pathway;GO:0016310//phosphorylation;GO:0031571//mitotic G1 DNA damage checkpoint;GO:0035556//intracellular signal transduction;GO:0043086//negative regulation of catalytic activity;GO:0045930//negative regulation of mitotic cell cycle;GO:0…
ENSMUSG00000071112	0.62	0.13	0.58	3.9	2.84	2.31	0.443333	3.01667	2.76649	0.000213129	Spx	spexin hormone [Source:MGI Symbol;Acc:MGI:2442262]	-	-	-	-	GO:0005886//plasma membrane;GO:0005887//integral component of plasma membrane;GO:0016020//membrane;GO:0016021//integral component of membrane	GO:0005509//calcium ion binding;GO:0005515//protein binding	GO:0007155//cell adhesion;GO:0007156//homophilic cell adhesion via plasma membrane adhesion molecules
ENSMUSG00000107071	0	0	1	2.57	2.32	1.96	0.333333	2.28333	2.7761	0.010176	Gm42420	predicted gene, 42420 [Source:MGI Symbol;Acc:MGI:5649067]	-	-	-	K14636;K14636	GO:0016020//membrane;GO:0016021//integral component of membrane	GO:0022857//transmembrane transporter activity	GO:0055085//transmembrane transport
ENSMUSG00000060377	0	1.1	0	1.89	0.95	6.29	0.366667	3.04333	3.05311	0.0211013	Rpl36a-ps1	ribosomal protein L36A, pseudogene 1 [Source:MGI Symbol;Acc:MGI:3642585]	Genetic Information Processing	Translation	ko03010//Ribosome	-	GO:0005769//early endosome;GO:0016020//membrane;GO:0016021//integral component of membrane	GO:0032266//phosphatidylinositol-3-phosphate binding;GO:0035091//phosphatidylinositol binding	GO:0006886//intracellular protein transport;GO:0015031//protein transport;GO:0043547//positive regulation of GTPase activity
ENSMUSG00000091563	0.34	0.2	0	1.73	0.59	2.27	0.18	1.53	3.08746	0.000545409	Gm8108	predicted gene 8108 [Source:MGI Symbol;Acc:MGI:3779783]	-	-	-	-	GO:0005737//cytoplasm;GO:0005783//endoplasmic reticulum;GO:0005789//endoplasmic reticulum membrane;GO:0005886//plasma membrane;GO:0005887//integral component of plasma membrane;GO:0016020//membrane;GO:0016021//integral component of membrane;GO:0034702//ion channel complex	GO:0005225//volume-sensitive anion channel activity;GO:0005515//protein binding	GO:0006811//ion transport;GO:0015698//inorganic anion transport;GO:0015734//taurine transport;GO:0015810//aspartate transmembrane transport;GO:0034214//protein hexamerization;GO:0045444//fat cell differentiation;GO:0071470//cellular response to osmotic stress;GO:0098656//anion transmembrane transport
ENSMUSG00000007946	0.08	0.13	0.18	1.15	0.47	1.8	0.13	1.14	3.13245	0.00129675	Phox2a	paired-like homeobox 2a [Source:MGI Symbol;Acc:MGI:106633]	-	-	-	-	GO:0000785//chromatin;GO:0005634//nucleus;GO:0005667//transcription factor complex	GO:0000976//transcription regulatory region sequence-specific DNA binding;GO:0000978//RNA polymerase II proximal promoter sequence-specific DNA binding;GO:0000981//DNA-binding transcription factor activity, RNA polymerase II-specific;GO:0001228//DNA-binding transcription activator activity, RNA polymerase II-specific;GO:0003677//DNA binding;GO:0003700//DNA-binding transcription factor activity;GO…	GO:0000122//negative regulation of transcription by RNA polymerase II;GO:0001525//angiogenesis;GO:0001568//blood vessel development;GO:0001570//vasculogenesis;GO:0001701//in utero embryonic development;GO:0001942//hair follicle development;GO:0001944//vasculature development;GO:0001945//lymph vessel development;GO:0001946//lymphangiogenesis;GO:0006355//regulation of transcription, DNA-templated;G…
ENSMUSG00000026961	0.05	0.08	0	0.84	0.24	0.49	0.0433333	0.523333	3.59418	0.0411742	Lrrc26	leucine rich repeat containing 26 [Source:MGI Symbol;Acc:MGI:2385129]	-	-	-	K17846	GO:0000785//chromatin;GO:0000791//euchromatin;GO:0005634//nucleus;GO:0005654//nucleoplasm;GO:0005667//transcription factor complex;GO:0005737//cytoplasm	GO:0000976//transcription regulatory region sequence-specific DNA binding;GO:0000978//RNA polymerase II proximal promoter sequence-specific DNA binding;GO:0000981//DNA-binding transcription factor activity, RNA polymerase II-specific;GO:0000987//proximal promoter sequence-specific DNA binding;GO:0001010//RNA polymerase II sequence-specific DNA-binding transcription factor recruiting activity;GO:0…	GO:0000122//negative regulation of transcription by RNA polymerase II;GO:0002357//defense response to tumor cell;GO:0006351//transcription, DNA-templated;GO:0006357//regulation of transcription by RNA polymerase II;GO:0008285//negative regulation of cell proliferation;GO:0009913//epidermal cell differentiation;GO:0010033//response to organic substance;GO:0010628//positive regulation of gene expre…
ENSMUSG00000001348	0.09	0	0	0.18	0.42	0.72	0.03	0.44	3.87447	0.0488196	Acp5	acid phosphatase 5, tartrate resistant [Source:MGI Symbol;Acc:MGI:87883]	Metabolism;Human Diseases;Cellular Processes;Organismal Systems;Metabolism	Global and overview maps;Immune diseases;Transport and catabolism;Development;Metabolism of cofactors and vitamins	ko01100//Metabolic pathways;ko05323//Rheumatoid arthritis;ko04142//Lysosome;ko04380//Osteoclast differentiation;ko00740//Riboflavin metabolism	K04391;K04391;K04391;K04391;K04391;K04391;K04391;K04391;K04391;K04391;K04391;K04391	GO:0005576//extracellular region;GO:0005615//extracellular space;GO:0005794//Golgi apparatus;GO:0005886//plasma membrane;GO:0009897//external side of plasma membrane;GO:0009986//cell surface;GO:0016020//membrane;GO:0031225//anchored component of membrane;GO:0031362//anchored component of external side of plasma membrane;GO:0045121//membrane raft;GO:0046696//lipopolysaccharide receptor complex	GO:0001530//lipopolysaccharide binding;GO:0005515//protein binding;GO:0070891//lipoteichoic acid binding;GO:0071723//lipopeptide binding	GO:0001819//positive regulation of cytokine production;GO:0002237//response to molecule of bacterial origin;GO:0002376//immune system process;GO:0006898//receptor-mediated endocytosis;GO:0006954//inflammatory response;GO:0009408//response to heat;GO:0009617//response to bacterium;GO:0031663//lipopolysaccharide-mediated signaling pathway;GO:0032026//response to magnesium ion;GO:0032481//positive r…
ENSMUSG00000093901	0.02	0	0.01	0	0.11	0.64	0.01	0.25	4.64386	0.023657	Olfr893	olfactory receptor 893 [Source:MGI Symbol;Acc:MGI:3030727]	Organismal Systems	Sensory system	ko04740//Olfactory transduction	-	GO:0005634//nucleus;GO:0005737//cytoplasm;GO:0005829//cytosol	GO:0004791//thioredoxin-disulfide reductase activity;GO:0005515//protein binding;GO:0016491//oxidoreductase activity;GO:0047134//protein-disulfide reductase activity	GO:0001701//in utero embryonic development;GO:0007275//multicellular organism development;GO:0016055//Wnt signaling pathway;GO:0030154//cell differentiation;GO:0030178//negative regulation of Wnt signaling pathway;GO:0031397//negative regulation of protein ubiquitination;GO:0072359//circulatory system development;GO:0098869//cellular oxidant detoxification
ENSMUSG00000050304	0.05	0	0	0.28	0.21	0.86	0.0166667	0.45	4.75489	0.0245428	Slc25a2	solute carrier family 25 (mitochondrial carrier, ornithine transporter) member 2 [Source:MGI Symbol;Acc:MGI:2137907]	-	-	-	-	GO:0005575//cellular_component	GO:0003674//molecular_function;GO:0005515//protein binding	GO:0008150//biological_process
ENSMUSG00000055341	0	0.06	0	0.27	0.09	1.29	0.02	0.55	4.78136	0.0145685	Zfp457	zinc finger protein 457 [Source:MGI Symbol;Acc:MGI:2664334]	Human Diseases	Infectious diseases	ko05168//Herpes simplex infection	-	GO:0005634//nucleus	GO:0000978//RNA polymerase II proximal promoter sequence-specific DNA binding;GO:0000981//DNA-binding transcription factor activity, RNA polymerase II-specific;GO:0001228//DNA-binding transcription activator activity, RNA polymerase II-specific;GO:0003677//DNA binding;GO:0003700//DNA-binding transcription factor activity;GO:0019901//protein kinase binding;GO:0042802//identical protein binding	GO:0001661//conditioned taste aversion;GO:0001708//cell fate specification;GO:0001947//heart looping;GO:0006355//regulation of transcription, DNA-templated;GO:0006357//regulation of transcription by RNA polymerase II;GO:0010092//specification of animal organ identity;GO:0010468//regulation of gene expression;GO:0010975//regulation of neuron projection development;GO:0021764//amygdala development;…
ENSMUSG00000037185	0.02	0	0	0.49	0.03	0.28	0.00666667	0.266667	5.32193	0.0132388	Krt80	keratin 80 [Source:MGI Symbol;Acc:MGI:1921377]	-	-	-	-	GO:0005575//cellular_component;GO:0005576//extracellular region;GO:0005783//endoplasmic reticulum	GO:0003824//catalytic activity;GO:0008484//sulfuric ester hydrolase activity;GO:0016787//hydrolase activity;GO:0046872//metal ion binding	-
ENSMUSG00000025064	0.01	0	0	0.2	0.09	0.18	0.00333333	0.156667	5.55459	0.00494508	Col17a1	collagen, type XVII, alpha 1 [Source:MGI Symbol;Acc:MGI:88450]	Organismal Systems	Digestive system	ko04974//Protein digestion and absorption	K04519;K04519;K04519;K04519;K04519;K04519;K04519;K04519;K04519;K04519;K04519;K04519;K04519;K04519;K04519;K04519;K04519;K04519;K04519;K04519;K04519;K04519;K04519;K04519;K04519;K04519;K04519;K04519;K04519;K04519;K04519;K04519;K04519;K04519;K04519;K04519;K04519;K04519	GO:0005576//extracellular region;GO:0005615//extracellular space;GO:0005737//cytoplasm;GO:0005764//lysosome;GO:0005776//autophagosome;GO:0005829//cytosol;GO:0030141//secretory granule;GO:0031410//cytoplasmic vesicle;GO:0031982//vesicle	GO:0005125//cytokine activity;GO:0005149//interleukin-1 receptor binding;GO:0005178//integrin binding;GO:0019904//protein domain specific binding	GO:0000122//negative regulation of transcription by RNA polymerase II;GO:0000165//MAPK cascade;GO:0000187//activation of MAPK activity;GO:0001660//fever generation;GO:0001934//positive regulation of protein phosphorylation;GO:0006954//inflammatory response;GO:0006955//immune response;GO:0007204//positive regulation of cytosolic calcium ion concentration;GO:0007613//memory;GO:0008284//positive reg…
ENSMUSG00000108827	0	0	0	0.08	0.02	0.16	0.001	0.0866667	6.43741	0.0386145	Olfr1310	olfactory receptor 1310 [Source:MGI Symbol;Acc:MGI:3031144]	Organismal Systems	Sensory system	ko04740//Olfactory transduction	K14379;K14379;K14379;K14379;K14379	GO:0005764//lysosome	GO:0003993//acid phosphatase activity;GO:0008198//ferrous iron binding;GO:0008199//ferric iron binding;GO:0016787//hydrolase activity;GO:0046872//metal ion binding	GO:0001503//ossification;GO:0016311//dephosphorylation;GO:0032496//response to lipopolysaccharide;GO:0032691//negative regulation of interleukin-1 beta production;GO:0032695//negative regulation of interleukin-12 production;GO:0032720//negative regulation of tumor necrosis factor production;GO:0032929//negative regulation of superoxide anion generation;GO:0034097//response to cytokine;GO:0045019/…
ENSMUSG00000070570	0	0.03	0	0.13	0.13	3.91	0.01	1.39	7.11894	0.00226327	Slc17a7	solute carrier family 17 (sodium-dependent inorganic phosphate cotransporter), member 7 [Source:MGI Symbol;Acc:MGI:1920211]	Organismal Systems;Organismal Systems;Organismal Systems;Human Diseases	Nervous system;Nervous system;Nervous system;Substance dependence	ko04723//Retrograde endocannabinoid signaling;ko04724//Glutamatergic synapse;ko04721//Synaptic vesicle cycle;ko05033//Nicotine addiction	K04323;K04323	GO:0005886//plasma membrane;GO:0005887//integral component of plasma membrane;GO:0016020//membrane;GO:0016021//integral component of membrane	GO:0001631//cysteinyl leukotriene receptor activity;GO:0004930//G protein-coupled receptor activity;GO:0004974//leukotriene receptor activity;GO:0008528//G protein-coupled peptide receptor activity	GO:0007165//signal transduction;GO:0007186//G protein-coupled receptor signaling pathway;GO:0007218//neuropeptide signaling pathway;GO:0010942//positive regulation of cell death;GO:0045766//positive regulation of angiogenesis;GO:0061737//leukotriene signaling pathway;GO:0070374//positive regulation of ERK1 and ERK2 cascade
ENSMUSG00000024922	0	0	0	0.17	0.22	0.26	0.001	0.216667	7.75933	0.00452337	Ovol1	ovo like zinc finger 1 [Source:MGI Symbol;Acc:MGI:1330290]	-	-	-	K12566;K12566;K12566;K12566	GO:0005737//cytoplasm;GO:0005856//cytoskeleton;GO:0005886//plasma membrane;GO:0005887//integral component of plasma membrane;GO:0016010//dystrophin-associated glycoprotein complex;GO:0016011//dystroglycan complex;GO:0016012//sarcoglycan complex;GO:0016020//membrane;GO:0016021//integral component of membrane;GO:0042383//sarcolemma	GO:0005515//protein binding	GO:0007517//muscle organ development;GO:0048747//muscle fiber development;GO:0055013//cardiac muscle cell development;GO:0061024//membrane organization;GO:0097084//vascular smooth muscle cell development
ENSMUSG00000096574	0	0	0	0	0.72	0	0.001	0.24	7.90689	0.0456116	Gm2956	predicted gene 2956 [Source:MGI Symbol;Acc:MGI:3781134]	-	-	-	K10755;K10755;K10755	GO:0005634//nucleus;GO:0005654//nucleoplasm;GO:0005663//DNA replication factor C complex;GO:0016020//membrane;GO:0016021//integral component of membrane;GO:0031390//Ctf18 RFC-like complex;GO:0031391//Elg1 RFC-like complex	GO:0000166//nucleotide binding;GO:0003677//DNA binding;GO:0003689//DNA clamp loader activity;GO:0005524//ATP binding;GO:0016887//ATPase activity;GO:0017116//single-stranded DNA-dependent ATP-dependent DNA helicase activity;GO:0019899//enzyme binding	GO:0006260//DNA replication;GO:0006261//DNA-dependent DNA replication;GO:0006281//DNA repair;GO:0032508//DNA duplex unwinding;GO:1900264//positive regulation of DNA-directed DNA polymerase activity
ENSMUSG00000009941	0	0	0	0.16	0.49	0.17	0.001	0.273333	8.09452	0.00522904	Nxf2	nuclear RNA export factor 2 [Source:MGI Symbol;Acc:MGI:1933192]	Human Diseases;Human Diseases;Genetic Information Processing;Genetic Information Processing;Genetic Information Processing	Infectious diseases;Infectious diseases;Translation;Translation;Translation	ko05168//Herpes simplex infection;ko05164//Influenza A;ko03013//RNA transport;ko03015//mRNA surveillance pathway;ko03008//Ribosome biogenesis in eukaryotes	-	GO:0016020//membrane;GO:0016021//integral component of membrane;GO:0030659//cytoplasmic vesicle membrane;GO:0031410//cytoplasmic vesicle	-	-
ENSMUSG00000050147	0	0	0	0.36	0.16	0.77	0.001	0.43	8.74819	0.00285709	F2rl3	coagulation factor II (thrombin) receptor-like 3 [Source:MGI Symbol;Acc:MGI:1298207]	Human Diseases;Environmental Information Processing;Environmental Information Processing;Organismal Systems;Organismal Systems	Cancers;Signaling molecules and interaction;Signal transduction;Immune system;Immune system	ko05200//Pathways in cancer;ko04080//Neuroactive ligand-receptor interaction;ko04015//Rap1 signaling pathway;ko04611//Platelet activation;ko04610//Complement and coagulation cascades	K04220	GO:0005737//cytoplasm;GO:0005886//plasma membrane;GO:0016020//membrane;GO:0016021//integral component of membrane	GO:0004930//G protein-coupled receptor activity;GO:0004994//somatostatin receptor activity	GO:0007165//signal transduction;GO:0007186//G protein-coupled receptor signaling pathway;GO:0016477//cell migration;GO:0030900//forebrain development;GO:0038170//somatostatin signaling pathway;GO:0070374//positive regulation of ERK1 and ERK2 cascade;GO:0071385//cellular response to glucocorticoid stimulus;GO:0090238//positive regulation of arachidonic acid secretion;GO:0106072//negative regulatio…
ENSMUSG00000030666	0	0	0	0.78	0.69	0.2	0.001	0.556667	9.12067	0.0190688	Calcb	calcitonin-related polypeptide, beta [Source:MGI Symbol;Acc:MGI:2151254]	Environmental Information Processing;Organismal Systems	Signaling molecules and interaction;Circulatory system	ko04080//Neuroactive ligand-receptor interaction;ko04270//Vascular smooth muscle contraction	K04677	GO:0005634//nucleus;GO:0005654//nucleoplasm;GO:0005667//transcription factor complex;GO:0005794//Golgi apparatus;GO:0005829//cytosol;GO:0016604//nuclear body;GO:0032991//protein-containing complex;GO:0071144//heteromeric SMAD protein complex	GO:0000976//transcription regulatory region sequence-specific DNA binding;GO:0003677//DNA binding;GO:0003682//chromatin binding;GO:0005515//protein binding;GO:0031625//ubiquitin protein ligase binding;GO:0034713//type I transforming growth factor beta receptor binding;GO:0042802//identical protein binding;GO:0046872//metal ion binding;GO:0070410//co-SMAD binding;GO:0070411//I-SMAD binding;GO:0070…	GO:0001657//ureteric bud development;GO:0003148//outflow tract septum morphogenesis;GO:0003170//heart valve development;GO:0003180//aortic valve morphogenesis;GO:0003183//mitral valve morphogenesis;GO:0003184//pulmonary valve morphogenesis;GO:0003281//ventricular septum development;GO:0006355//regulation of transcription, DNA-templated;GO:0006955//immune response;GO:0007179//transforming growth f…
ENSMUSG00000092544	0	0	0	1.75	0	0.6	0.001	0.783333	9.61348	0.0194472	Gm20422	predicted gene 20422 [Source:MGI Symbol;Acc:MGI:5141887]	Human Diseases	Infectious diseases	ko05168//Herpes simplex infection	-	GO:0005576//extracellular region;GO:0005615//extracellular space;GO:0031012//extracellular matrix	GO:0003674//molecular_function;GO:0005515//protein binding;GO:0046556//alpha-L-arabinofuranosidase activity	GO:0007605//sensory perception of sound;GO:0008150//biological_process;GO:0046373//L-arabinose metabolic process
ENSMUSG00000031362	0	0	0	0.67	0.69	1.1	0.001	0.82	9.67948	8.08e-05	Xlr4c	X-linked lymphocyte-regulated 4C [Source:MGI Symbol;Acc:MGI:3574099]	Genetic Information Processing	Replication and repair	ko03440//Homologous recombination	K14209	GO:0016020//membrane;GO:0016021//integral component of membrane	GO:0015180//L-alanine transmembrane transporter activity;GO:0015193//L-proline transmembrane transporter activity;GO:0015196//L-tryptophan transmembrane transporter activity	GO:0015808//L-alanine transport;GO:0015824//proline transport;GO:0015827//tryptophan transport;GO:0035524//proline transmembrane transport
