# Supplementary material for: The sperm quality in DIO male mice is linked to the NF-κB signaling and Ppp2ca expression in the hypothalamus
Source: iScience. 2025 Feb 25;28(3):112110. doi: 10.1016/j.isci.2025.112110 (PMC11951025; doi:10.1016/j.isci.2025.112110)
Supplement: Table S2. GO enrichment analysis result of DEGs [file mmc3.xlsx]

## Sheet: table S2
Supplementary Table 2. GO enrichment analysis Result of DEGs
ID	Description	GeneRatio	BgRatio	Pvalue	geneID	GeneNumber	Bg_Num	Ratio
GO:0005184	neuropeptide hormone activity	7/257	28/28404	4.61e-09	Qrfp/Avp/Oxt/Gal/Cartpt/Grp/Spx	7	28	0.25
GO:0001664	G protein-coupled receptor binding	15/257	320/28404	2.65e-07	Qrfp/Avp/S1pr2/Oxt/Apln/Arrdc3/Wnt7b/Tac2/Gal/Ppp2ca/Ryk/Calca/Ccl8/Spx/Calcb	15	320	0.046875
GO:0005179	hormone activity	10/257	132/28404	3.66e-07	Qrfp/Avp/Oxt/Apln/Gal/Cartpt/Inhba/Grp/Calca/Spx	10	132	0.0757576
GO:0004879	nuclear receptor activity	6/257	53/28404	8.32e-06	Nr4a1/Nr4a3/Rarb/Nr4a2/Esrrg/Rxra	6	53	0.113208
GO:0098531	ligand-activated transcription factor activity	6/257	53/28404	8.32e-06	Nr4a1/Nr4a3/Rarb/Nr4a2/Esrrg/Rxra	6	53	0.113208
GO:0071855	neuropeptide receptor binding	5/257	37/28404	2.01e-05	Qrfp/Apln/Tac2/Gal/Spx	5	37	0.135135
GO:0001221	transcription coregulator binding	8/257	133/28404	2.98e-05	Fos/Nr4a3/Klf4/Per1/Rxra/Cdk9/Jund/Zbtb16	8	133	0.0601504
GO:0071889	14-3-3 protein binding	5/257	55/28404	0.000140257	Sik1/Pi4kb/H2-K1/H2-Q6/H2-Q7	5	55	0.0909091
GO:0061629	RNA polymerase II-specific DNA-binding transcription factor binding	12/257	376/28404	0.000178754	Nr4a1/Egr2/Fos/Nr4a3/Rarb/Nr4a2/Klf4/Hdac9/Rxra/Hspb1/Jund/Hr	12	376	0.0319149
GO:0008528	G protein-coupled peptide receptor activity	7/257	146/28404	0.000381474	Cysltr2/Sstr4/S1pr2/Gpr37/Gal/F2rl2/F2rl3	7	146	0.0479452
GO:0001653	peptide receptor activity	7/257	153/28404	0.000505387	Cysltr2/Sstr4/S1pr2/Gpr37/Gal/F2rl2/F2rl3	7	153	0.0457516
GO:0005178	integrin binding	7/257	155/28404	0.000546117	Il1b/S1pr2/Ccn1/Mmp14/Fgf2/Gfap/Itga9	7	155	0.0451613
GO:0016922	nuclear receptor binding	7/257	155/28404	0.000546117	Nr4a1/Nr4a3/Rarb/Nr4a2/Rxra/Jund/Hr	7	155	0.0451613
GO:0015295	solute:proton symporter activity	3/257	19/28404	0.000637277	Slc2a4/Slc39a8/Slc15a2	3	19	0.157895
GO:0035259	nuclear glucocorticoid receptor binding	3/257	19/28404	0.000637277	Nr4a1/Nr4a3/Nr4a2	3	19	0.157895
GO:0005385	zinc ion transmembrane transporter activity	3/257	22/28404	0.000992707	Slc39a8/Slc39a2/Slc30a3	3	22	0.136364
GO:0042610	CD8 receptor binding	3/257	25/28404	0.00145323	H2-K1/H2-Q6/H2-Q7	3	25	0.12
GO:0099106	ion channel regulator activity	6/257	137/28404	0.00158523	Gem/Rrad/Cav1/Sgk1/Grm2/Lrrc26	6	137	0.0437956
GO:0030881	beta-2-microglobulin binding	3/257	26/28404	0.00163187	H2-K1/H2-Q6/H2-Q7	3	26	0.115385
GO:0046979	TAP2 binding	3/257	26/28404	0.00163187	H2-K1/H2-Q6/H2-Q7	3	26	0.115385
GO:0046873	metal ion transmembrane transporter activity	11/257	422/28404	0.00172021	Kcnk5/Kcnh6/Slc9a7/Slc39a8/Slc9a8/Kcna4/Catsper2/Slc39a2/Slc30a3/Lrrc26/Slc17a7	11	422	0.0260664
GO:0046977	TAP binding	3/257	27/28404	0.00182366	H2-K1/H2-Q6/H2-Q7	3	27	0.111111
GO:0046978	TAP1 binding	3/257	27/28404	0.00182366	H2-K1/H2-Q6/H2-Q7	3	27	0.111111
GO:0003714	transcription corepressor activity	7/257	191/28404	0.00184013	Btg2/Dnajb1/Hdac9/Crym/Tle6/Wtip/Hr	7	191	0.0366492
GO:0016247	channel regulator activity	6/257	146/28404	0.00218654	Gem/Rrad/Cav1/Sgk1/Grm2/Lrrc26	6	146	0.0410959
GO:0042277	peptide binding	10/257	377/28404	0.00243095	Sstr4/Ldlr/Gpr37/Rxra/H2-K1/Cd14/Inhba/Fcgr2b/H2-Q6/H2-Q7	10	377	0.0265252
GO:0042608	T cell receptor binding	3/257	32/28404	0.00299123	H2-K1/H2-Q6/H2-Q7	3	32	0.09375
GO:0015079	potassium ion transmembrane transporter activity	6/257	157/28404	0.00313829	Kcnk5/Kcnh6/Slc9a7/Slc9a8/Kcna4/Lrrc26	6	157	0.0382166
GO:0015386	potassium:proton antiporter activity	2/257	10/28404	0.00349814	Slc9a7/Slc9a8	2	10	0.2
GO:0070697	activin receptor binding	2/257	10/28404	0.00349814	Inhba/Smad6	2	10	0.2
GO:0033612	receptor serine/threonine kinase binding	3/257	34/28404	0.00356114	Cav1/Inhba/Smad6	3	34	0.0882353
GO:0015078	proton transmembrane transporter activity	5/257	112/28404	0.00356622	Slc2a4/Slc9a7/Slc39a8/Slc9a8/Slc15a2	5	112	0.0446429
GO:0031490	chromatin DNA binding	5/257	113/28404	0.00370433	Klf4/Per1/Rxra/Hr/Tbr1	5	113	0.0442478
GO:0008330	protein tyrosine/threonine phosphatase activity	2/257	11/28404	0.00425006	Dusp1/Dusp6	2	11	0.181818
GO:0030547	signaling receptor inhibitor activity	3/257	37/28404	0.00453286	Ly6a/Ly6c1/Wfikkn2	3	37	0.0810811
GO:0046915	transition metal ion transmembrane transporter activity	3/257	37/28404	0.00453286	Slc39a8/Slc39a2/Slc30a3	3	37	0.0810811
GO:0051721	protein phosphatase 2A binding	3/257	38/28404	0.00488887	Adcy8/Ppp2ca/Eif4ebp1	3	38	0.0789474
GO:0004016	adenylate cyclase activity	2/257	12/28404	0.00506975	Adcy8/Adcy6	2	12	0.166667
GO:0015385	sodium:proton antiporter activity	2/257	12/28404	0.00506975	Slc9a7/Slc9a8	2	12	0.166667
GO:0017017	MAP kinase tyrosine/serine/threonine phosphatase activity	2/257	13/28404	0.00595592	Dusp1/Dusp6	2	13	0.153846
GO:0046703	natural killer cell lectin-like receptor binding	3/257	41/28404	0.00605617	H2-K1/H2-Q6/H2-Q7	3	41	0.0731707
GO:0008188	neuropeptide receptor activity	3/257	42/28404	0.00647901	Sstr4/Gpr37/Gal	3	42	0.0714286
GO:0051139	metal cation:proton antiporter activity	2/257	14/28404	0.00690732	Slc9a7/Slc9a8	2	14	0.142857
GO:0005246	calcium channel regulator activity	3/257	43/28404	0.00691901	Gem/Rrad/Grm2	3	43	0.0697674
GO:0042288	MHC class I protein binding	3/257	43/28404	0.00691901	H2-K1/H2-Q6/H2-Q7	3	43	0.0697674
GO:0015036	disulfide oxidoreductase activity	3/257	45/28404	0.00785116	Ero1a/Nxn/Ifi30	3	45	0.0666667
GO:0022821	solute:potassium antiporter activity	2/257	15/28404	0.0079227	Slc9a7/Slc9a8	2	15	0.133333
GO:0030550	acetylcholine receptor inhibitor activity	2/257	15/28404	0.0079227	Ly6a/Ly6c1	2	15	0.133333
GO:0033218	amide binding	10/257	452/28404	0.00850401	Sstr4/Ldlr/Gpr37/Rxra/H2-K1/Cd14/Inhba/Fcgr2b/H2-Q6/H2-Q7	10	452	0.0221239
GO:0001972	retinoic acid binding	2/257	16/28404	0.00900083	Rxra/Crabp1	2	16	0.125
GO:0001223	transcription coactivator binding	3/257	48/28404	0.00938197	Nr4a3/Rxra/Cdk9	3	48	0.0625
GO:0015459	potassium channel regulator activity	3/257	49/28404	0.00992813	Cav1/Sgk1/Lrrc26	3	49	0.0612245
GO:0003707	nuclear steroid receptor activity	2/257	17/28404	0.0101405	Esrrg/Rxra	2	17	0.117647
GO:0005326	neurotransmitter transmembrane transporter activity	2/257	17/28404	0.0101405	Slc18a3/Slc17a7	2	17	0.117647
GO:0005249	voltage-gated potassium channel activity	4/257	95/28404	0.0109649	Kcnk5/Kcnh6/Kcna4/Lrrc26	4	95	0.0421053
GO:0033549	MAP kinase phosphatase activity	2/257	18/28404	0.0113405	Dusp1/Dusp6	2	18	0.111111
GO:0015294	solute:cation symporter activity	4/257	96/28404	0.0113623	Slc2a4/Slc39a8/Slc15a2/Slc17a7	4	96	0.0416667
GO:0019838	growth factor binding	5/257	152/28404	0.0125957	Dusp1/Erbb3/Ccn1/Nrros/Wfikkn2	5	152	0.0328947
GO:0043177	organic acid binding	5/257	152/28404	0.0125957	Hbb-bt/Hdc/Rxra/Crabp1/Gchfr	5	152	0.0328947
GO:0005451	monovalent cation:proton antiporter activity	2/257	20/28404	0.013917	Slc9a7/Slc9a8	2	20	0.1
GO:0015299	solute:proton antiporter activity	2/257	20/28404	0.013917	Slc9a7/Slc9a8	2	20	0.1
GO:0035014	phosphatidylinositol 3-kinase regulator activity	2/257	20/28404	0.013917	Klf4/Socs3	2	20	0.1
GO:0033130	acetylcholine receptor binding	2/257	21/28404	0.0152911	Ly6a/Ly6c1	2	21	0.0952381
GO:0016667	oxidoreductase activity, acting on a sulfur group of donors	3/257	58/28404	0.0156711	Ero1a/Nxn/Ifi30	3	58	0.0517241
GO:0004222	metalloendopeptidase activity	4/257	106/28404	0.0158508	Adamts1/Adamts4/Mmp14/Adam1a	4	106	0.0377358
GO:0048156	tau protein binding	2/257	22/28404	0.0167209	Sgk1/Ppp2ca	2	22	0.0909091
GO:0042287	MHC protein binding	3/257	61/28404	0.0179221	H2-K1/H2-Q6/H2-Q7	3	61	0.0491803
GO:0005125	cytokine activity	6/257	228/28404	0.0179608	Il1b/Wnt7b/Fgf2/Inhba/Pglyrp1/Ccl8	6	228	0.0263158
GO:0000979	RNA polymerase II core promoter sequence-specific DNA binding	2/257	23/28404	0.0182054	Fos/Egr1	2	23	0.0869565
GO:0050431	transforming growth factor beta binding	2/257	23/28404	0.0182054	Nrros/Wfikkn2	2	23	0.0869565
GO:0008201	heparin binding	5/257	170/28404	0.0195086	Rspo2/Adamts1/Ccn1/Fgf2/Ccl8	5	170	0.0294118
GO:0031690	adrenergic receptor binding	2/257	24/28404	0.0197434	Arrdc3/Ppp2ca	2	24	0.0833333
GO:0140828	metal cation:monoatomic cation antiporter activity	2/257	24/28404	0.0197434	Slc9a7/Slc9a8	2	24	0.0833333
GO:0005539	glycosaminoglycan binding	6/257	233/28404	0.0197493	Rspo2/Adamts1/Ccn1/Fgf2/Pglyrp1/Ccl8	6	233	0.0257511
GO:0005080	protein kinase C binding	3/257	64/28404	0.0203437	Hdac9/Hspb1/Adcy6	3	64	0.046875
GO:0009975	cyclase activity	2/257	25/28404	0.0213338	Adcy8/Adcy6	2	25	0.08
GO:0016849	phosphorus-oxygen lyase activity	2/257	25/28404	0.0213338	Adcy8/Adcy6	2	25	0.08
GO:0030548	acetylcholine receptor regulator activity	2/257	25/28404	0.0213338	Ly6a/Ly6c1	2	25	0.08
GO:0070412	R-SMAD binding	2/257	25/28404	0.0213338	Fos/Smad6	2	25	0.08
GO:0099602	neurotransmitter receptor regulator activity	2/257	25/28404	0.0213338	Ly6a/Ly6c1	2	25	0.08
GO:0046982	protein heterodimerization activity	7/257	307/28404	0.0222574	Nr4a1/Nr4a2/Cav1/Erbb3/Adcy8/Usf2/Ppp2ca	7	307	0.0228013
GO:0050839	cell adhesion molecule binding	7/257	308/28404	0.0226061	Il1b/S1pr2/Ccn1/Mmp14/Fgf2/Gfap/Itga9	7	308	0.0227273
GO:0070696	transmembrane receptor protein serine/threonine kinase binding	2/257	26/28404	0.0229756	Inhba/Smad6	2	26	0.0769231
GO:0042605	peptide antigen binding	3/257	68/28404	0.0238386	H2-K1/H2-Q6/H2-Q7	3	68	0.0441176
GO:0005267	potassium channel activity	4/257	121/28404	0.0244347	Kcnk5/Kcnh6/Kcna4/Lrrc26	4	121	0.0330579
GO:0035035	histone acetyltransferase binding	2/257	27/28404	0.0246678	Egr1/Nr4a3	2	27	0.0740741
GO:0015291	secondary active transmembrane transporter activity	6/257	247/28404	0.0253928	Slc2a4/Slc9a7/Slc39a8/Slc9a8/Slc15a2/Slc17a7	6	247	0.0242915
GO:0022853	active ion transmembrane transporter activity	6/257	252/28404	0.0276441	Slc2a4/Slc9a7/Slc39a8/Slc9a8/Slc15a2/Slc17a7	6	252	0.0238095
GO:0017147	Wnt-protein binding	2/257	29/28404	0.028199	Apcdd1/Ryk	2	29	0.0689655
GO:0015298	solute:cation antiporter activity	2/257	30/28404	0.0300359	Slc9a7/Slc9a8	2	30	0.0666667
GO:0038187	pattern recognition receptor activity	2/257	30/28404	0.0300359	Trim12a/Pglyrp1	2	30	0.0666667
GO:0022836	gated channel activity	7/257	328/28404	0.0303926	Ano2/Kcnk5/Kcnh6/Kcna4/Catsper2/Lrrc26/Slc17a7	7	328	0.0213415
GO:0022804	active transmembrane transporter activity	8/257	403/28404	0.0310823	Abcc6/Slc2a4/Slc9a7/Slc39a8/Slc9a8/Slc15a2/Slc18a3/Slc17a7	8	403	0.0198511
GO:0042826	histone deacetylase binding	4/257	134/28404	0.0337703	Sik1/Klf4/Hdac9/Hr	4	134	0.0298507
GO:0005244	voltage-gated ion channel activity	5/257	197/28404	0.0339001	Kcnk5/Kcnh6/Kcna4/Catsper2/Lrrc26	5	197	0.0253807
GO:0022832	voltage-gated channel activity	5/257	198/28404	0.034532	Kcnk5/Kcnh6/Kcna4/Catsper2/Lrrc26	5	198	0.0252525
GO:0003712	transcription coregulator activity	9/257	490/28404	0.0352036	Btg2/Dnajb1/Hdac9/Fgf2/Crym/Trim12a/Tle6/Wtip/Hr	9	490	0.0183673
GO:0008376	acetylgalactosaminyltransferase activity	2/257	33/28404	0.0358206	Galnt6/Csgalnact2	2	33	0.0606061
GO:0042910	xenobiotic transmembrane transporter activity	2/257	33/28404	0.0358206	Abcc6/Slc43a3	2	33	0.0606061
GO:0042974	nuclear retinoic acid receptor binding	2/257	33/28404	0.0358206	Rarb/Rxra	2	33	0.0606061
GO:0140677	molecular function activator activity	2/257	33/28404	0.0358206	Dnajb1/Lrrc26	2	33	0.0606061
GO:0004857	enzyme inhibitor activity	8/257	415/28404	0.0359919	Avp/Spry4/Hspb1/Dgkz/Serpina3n/Gchfr/Wfikkn2/Serpina3g	8	415	0.0192771
GO:0005501	retinoid binding	2/257	34/28404	0.0378368	Rxra/Crabp1	2	34	0.0588235
GO:0019955	cytokine binding	4/257	145/28404	0.0430856	Nog/Fgf2/Nrros/Wfikkn2	4	145	0.0275862
GO:0015293	symporter activity	4/257	146/28404	0.0439972	Slc2a4/Slc39a8/Slc15a2/Slc17a7	4	146	0.0273973
GO:0019840	isoprenoid binding	2/257	37/28404	0.0441363	Rxra/Crabp1	2	37	0.0540541
GO:0030280	structural constituent of skin epidermis	2/257	37/28404	0.0441363	Krt73/Krt80	2	37	0.0540541
GO:0042562	hormone binding	3/257	87/28404	0.0445562	Sult2b1/Crym/Inhba	3	87	0.0344828
GO:1901681	sulfur compound binding	6/257	284/28404	0.0451809	Rspo2/Adamts1/Ccn1/Fgf2/Sult1a1/Ccl8	6	284	0.0211268
GO:0015035	protein-disulfide reductase activity	2/257	38/28404	0.0463167	Ero1a/Nxn	2	38	0.0526316
GO:0015103	inorganic anion transmembrane transporter activity	4/257	149/28404	0.0467968	Ano2/Abcc6/Slc39a8/Slc17a7	4	149	0.0268456
GO:0022843	voltage-gated cation channel activity	4/257	150/28404	0.0477515	Kcnk5/Kcnh6/Kcna4/Lrrc26	4	150	0.0266667
GO:0061631	ubiquitin conjugating enzyme activity	2/257	39/28404	0.0485359	Ube2s/Ube2t	2	39	0.0512821
GO:0004722	protein serine/threonine phosphatase activity	3/257	91/28404	0.0497632	Dusp1/Dusp6/Ppp2ca	3	91	0.032967
GO:0044183	protein folding chaperone	2/257	40/28404	0.050793	Dnajb1/Hspb1	2	40	0.05
GO:0005109	frizzled binding	2/257	41/28404	0.0530872	Wnt7b/Ryk	2	41	0.0487805
GO:0008138	protein tyrosine/serine/threonine phosphatase activity	2/257	41/28404	0.0530872	Dusp1/Dusp6	2	41	0.0487805
GO:0022839	ion gated channel activity	2/257	41/28404	0.0530872	Ano2/Catsper2	2	41	0.0487805
GO:0042056	chemoattractant activity	2/257	41/28404	0.0530872	Wnt7b/Fgf2	2	41	0.0487805
GO:0061650	ubiquitin-like protein conjugating enzyme activity	2/257	43/28404	0.0577834	Ube2s/Ube2t	2	43	0.0465116
GO:0004725	protein tyrosine phosphatase activity	3/257	100/28404	0.0625024	Dusp1/Dusp6/Ppp2ca	3	100	0.03
GO:0042923	neuropeptide binding	2/257	47/28404	0.067584	Sstr4/Gpr37	2	47	0.0425532
GO:0031625	ubiquitin protein ligase binding	6/257	315/28404	0.0675975	Egr2/Erbb3/Gpr37/Per1/Ube2t/Smad6	6	315	0.0190476
GO:0019207	kinase regulator activity	5/257	246/28404	0.0735735	Klf4/Erbb3/Spry4/Hspb1/Socs3	5	246	0.0203252
GO:0001046	core promoter sequence-specific DNA binding	2/257	51/28404	0.0778867	Fos/Egr1	2	51	0.0392157
GO:0001222	transcription corepressor binding	2/257	51/28404	0.0778867	Per1/Zbtb16	2	51	0.0392157
GO:0030544	Hsp70 protein binding	2/257	51/28404	0.0778867	Dnajb1/Gpr37	2	51	0.0392157
GO:0044389	ubiquitin-like protein ligase binding	6/257	332/28404	0.0822106	Egr2/Erbb3/Gpr37/Per1/Ube2t/Smad6	6	332	0.0180723
GO:0003993	acid phosphatase activity	1/257	10/28404	0.0868969	Acp5	1	10	0.1
GO:0004382	GDP phosphatase activity	1/257	10/28404	0.0868969	Entpd3	1	10	0.1
GO:0005041	low-density lipoprotein particle receptor activity	1/257	10/28404	0.0868969	Ldlr	1	10	0.1
GO:0008140	cAMP response element binding protein binding	1/257	10/28404	0.0868969	Sik1	1	10	0.1
GO:0008190	eukaryotic initiation factor 4E binding	1/257	10/28404	0.0868969	Eif4ebp1	1	10	0.1
GO:0008504	monoamine transmembrane transporter activity	1/257	10/28404	0.0868969	Slc18a3	1	10	0.1
GO:0031078	histone deacetylase activity (H3-K14 specific)	1/257	10/28404	0.0868969	Hdac9	1	10	0.1
GO:0031698	beta-2 adrenergic receptor binding	1/257	10/28404	0.0868969	Ppp2ca	1	10	0.1
GO:0032041	NAD-dependent histone deacetylase activity (H3-K14 specific)	1/257	10/28404	0.0868969	Hdac9	1	10	0.1
GO:0036435	K48-linked polyubiquitin modification-dependent protein binding	1/257	10/28404	0.0868969	Mindy2	1	10	0.1
GO:0045134	UDP phosphatase activity	1/257	10/28404	0.0868969	Entpd3	1	10	0.1
GO:0061665	SUMO ligase activity	1/257	10/28404	0.0868969	Egr2	1	10	0.1
GO:0097322	7SK snRNA binding	1/257	10/28404	0.0868969	Cdk9	1	10	0.1
GO:1990247	N6-methyladenosine-containing RNA binding	1/257	10/28404	0.0868969	Ythdf1	1	10	0.1
GO:0008237	metallopeptidase activity	4/257	185/28404	0.0877984	Adamts1/Adamts4/Mmp14/Adam1a	4	185	0.0216216
GO:0050840	extracellular matrix binding	2/257	57/28404	0.0941779	Ccn1/Lgals1	2	57	0.0350877
GO:0016791	phosphatase activity	5/257	266/28404	0.0948578	Dusp1/Alpl/Dusp6/Ppp2ca/Acp5	5	266	0.018797
GO:0061134	peptidase regulator activity	5/257	266/28404	0.0948578	Avp/Cav1/Serpina3n/Wfikkn2/Serpina3g	5	266	0.018797
GO:0001162	RNA polymerase II intronic transcription regulatory region sequence-specific DNA binding	1/257	11/28404	0.0951616	Rxra	1	11	0.0909091
GO:0004143	diacylglycerol kinase activity	1/257	11/28404	0.0951616	Dgkz	1	11	0.0909091
GO:0019107	myristoyltransferase activity	1/257	11/28404	0.0951616	Zdhhc15	1	11	0.0909091
GO:0031720	haptoglobin binding	1/257	11/28404	0.0951616	Hbb-bt	1	11	0.0909091
GO:0043008	ATP-dependent protein binding	1/257	11/28404	0.0951616	Plk2	1	11	0.0909091
GO:0047134	protein-disulfide reductase (NAD(P)) activity	1/257	11/28404	0.0951616	Nxn	1	11	0.0909091
GO:0070410	co-SMAD binding	1/257	11/28404	0.0951616	Smad6	1	11	0.0909091
GO:0032934	sterol binding	2/257	58/28404	0.0969817	Sult2b1/Gpr183	2	58	0.0344828
GO:0004714	transmembrane receptor protein tyrosine kinase activity	2/257	59/28404	0.099809	Erbb3/Mertk	2	59	0.0338983
GO:0008146	sulfotransferase activity	2/257	60/28404	0.102659	Sult2b1/Sult1a1	2	60	0.0333333
GO:0140678	molecular function inhibitor activity	2/257	60/28404	0.102659	Cav1/Smad6	2	60	0.0333333
GO:0005496	steroid binding	3/257	124/28404	0.102825	Esrrg/Sult2b1/Gpr183	3	124	0.0241935
GO:0008353	RNA polymerase II CTD heptapeptide repeat kinase activity	1/257	12/28404	0.103352	Cdk9	1	12	0.0833333
GO:0016668	oxidoreductase activity, acting on a sulfur group of donors, NAD(P) as acceptor	1/257	12/28404	0.103352	Nxn	1	12	0.0833333
GO:0016671	oxidoreductase activity, acting on a sulfur group of donors, disulfide as acceptor	1/257	12/28404	0.103352	Ero1a	1	12	0.0833333
GO:0030492	hemoglobin binding	1/257	12/28404	0.103352	Hbb-bt	1	12	0.0833333
GO:0030955	potassium ion binding	1/257	12/28404	0.103352	Kcna4	1	12	0.0833333
GO:0032454	histone H3-methyl-lysine-9 demethylase activity	1/257	12/28404	0.103352	Hr	1	12	0.0833333
GO:0034713	type I transforming growth factor beta receptor binding	1/257	12/28404	0.103352	Smad6	1	12	0.0833333
GO:0035251	UDP-glucosyltransferase activity	1/257	12/28404	0.103352	Ugt8a	1	12	0.0833333
GO:0035673	oligopeptide transmembrane transporter activity	1/257	12/28404	0.103352	Slc15a2	1	12	0.0833333
GO:0016829	lyase activity	4/257	197/28404	0.104348	Adcy8/Hdc/Adcy6/Car5a	4	197	0.0203046
GO:0005216	ion channel activity	7/257	439/28404	0.105208	Ano2/Kcnk5/Kcnh6/Kcna4/Catsper2/Lrrc26/Slc17a7	7	439	0.0159453
GO:0002161	aminoacyl-tRNA editing activity	1/257	13/28404	0.111468	Lars2	1	13	0.0769231
GO:0008484	sulfuric ester hydrolase activity	1/257	13/28404	0.111468	Arsi	1	13	0.0769231
GO:0015245	fatty acid transmembrane transporter activity	1/257	13/28404	0.111468	Slc43a3	1	13	0.0769231
GO:0016661	oxidoreductase activity, acting on other nitrogenous compounds as donors	1/257	13/28404	0.111468	Xdh	1	13	0.0769231
GO:1990405	protein antigen binding	1/257	13/28404	0.111468	Ppp2ca	1	13	0.0769231
GO:0003779	actin binding	7/257	447/28404	0.11275	Arc/Adcy8/Tagln/Svil/Sptbn4/Tmsb15l/Whamm	7	447	0.01566
GO:0004867	serine-type endopeptidase inhibitor activity	3/257	130/28404	0.114192	Serpina3n/Wfikkn2/Serpina3g	3	130	0.0230769
GO:0004860	protein kinase inhibitor activity	2/257	64/28404	0.114276	Spry4/Hspb1	2	64	0.03125
GO:0005229	intracellular calcium activated chloride channel activity	1/257	14/28404	0.119511	Ano2	1	14	0.0714286
GO:0005313	L-glutamate transmembrane transporter activity	1/257	14/28404	0.119511	Slc17a7	1	14	0.0714286
GO:0005344	oxygen carrier activity	1/257	14/28404	0.119511	Hbb-bt	1	14	0.0714286
GO:0005536	glucose binding	1/257	14/28404	0.119511	Hk2	1	14	0.0714286
GO:0008191	metalloendopeptidase inhibitor activity	1/257	14/28404	0.119511	Wfikkn2	1	14	0.0714286
GO:0008474	palmitoyl-(protein) hydrolase activity	1/257	14/28404	0.119511	Abhd17a	1	14	0.0714286
GO:0019841	retinol binding	1/257	14/28404	0.119511	Crabp1	1	14	0.0714286
GO:0044548	S100 protein binding	1/257	14/28404	0.119511	S100a6	1	14	0.0714286
GO:0061778	intracellular chloride channel activity	1/257	14/28404	0.119511	Ano2	1	14	0.0714286
GO:0070411	I-SMAD binding	1/257	14/28404	0.119511	Smad6	1	14	0.0714286
GO:0098599	palmitoyl hydrolase activity	1/257	14/28404	0.119511	Abhd17a	1	14	0.0714286
GO:0001540	amyloid-beta binding	2/257	66/28404	0.120206	Ldlr/Fcgr2b	2	66	0.030303
GO:0015179	L-amino acid transmembrane transporter activity	2/257	66/28404	0.120206	Slc25a2/Slc17a7	2	66	0.030303
GO:0001161	intronic transcription regulatory region sequence-specific DNA binding	1/257	15/28404	0.127482	Rxra	1	15	0.0666667
GO:0003951	NAD+ kinase activity	1/257	15/28404	0.127482	Dgkz	1	15	0.0666667
GO:0004089	carbonate dehydratase activity	1/257	15/28404	0.127482	Car5a	1	15	0.0666667
GO:0005523	tropomyosin binding	1/257	15/28404	0.127482	S100a6	1	15	0.0666667
GO:0017110	nucleoside diphosphate phosphatase activity	1/257	15/28404	0.127482	Entpd3	1	15	0.0666667
GO:0017136	NAD-dependent histone deacetylase activity	1/257	15/28404	0.127482	Hdac9	1	15	0.0666667
GO:0022841	potassium ion leak channel activity	1/257	15/28404	0.127482	Kcnk5	1	15	0.0666667
GO:0042813	Wnt receptor activity	1/257	15/28404	0.127482	Ryk	1	15	0.0666667
GO:0046935	1-phosphatidylinositol-3-kinase regulator activity	1/257	15/28404	0.127482	Socs3	1	15	0.0666667
GO:0052742	phosphatidylinositol kinase activity	1/257	15/28404	0.127482	Pi4kb	1	15	0.0666667
GO:0061783	peptidoglycan muralytic activity	1/257	15/28404	0.127482	Pglyrp1	1	15	0.0666667
GO:1904680	peptide transmembrane transporter activity	1/257	15/28404	0.127482	Slc15a2	1	15	0.0666667
GO:0016597	amino acid binding	2/257	69/28404	0.129238	Hdc/Gchfr	2	69	0.0289855
GO:0019210	kinase inhibitor activity	2/257	69/28404	0.129238	Spry4/Hspb1	2	69	0.0289855
GO:0004866	endopeptidase inhibitor activity	4/257	216/28404	0.133187	Avp/Serpina3n/Wfikkn2/Serpina3g	4	216	0.0185185
GO:0004953	icosanoid receptor activity	1/257	16/28404	0.135381	Cysltr2	1	16	0.0625
GO:0005149	interleukin-1 receptor binding	1/257	16/28404	0.135381	Il1b	1	16	0.0625
GO:0005172	vascular endothelial growth factor receptor binding	1/257	16/28404	0.135381	Angpt1	1	16	0.0625
GO:0005402	carbohydrate:cation symporter activity	1/257	16/28404	0.135381	Slc2a4	1	16	0.0625
GO:0016646	oxidoreductase activity, acting on the CH-NH group of donors, NAD or NADP as acceptor	1/257	16/28404	0.135381	Crym	1	16	0.0625
GO:0016755	aminoacyltransferase activity	1/257	16/28404	0.135381	Qpctl	1	16	0.0625
GO:0016888	endodeoxyribonuclease activity, producing 5'-phosphomonoesters	1/257	16/28404	0.135381	Dnase1l1	1	16	0.0625
GO:0030228	lipoprotein particle receptor activity	1/257	16/28404	0.135381	Ldlr	1	16	0.0625
GO:0034979	NAD-dependent protein deacetylase activity	1/257	16/28404	0.135381	Hdac9	1	16	0.0625
GO:0045125	bioactive lipid receptor activity	1/257	16/28404	0.135381	S1pr2	1	16	0.0625
GO:0048019	receptor antagonist activity	1/257	16/28404	0.135381	Wfikkn2	1	16	0.0625
GO:0008509	anion transmembrane transporter activity	5/257	300/28404	0.137332	Ano2/Abcc6/Slc39a8/Slc25a2/Slc17a7	5	300	0.0166667
GO:0003746	translation elongation factor activity	1/257	17/28404	0.143208	Gtpbp2	1	17	0.0588235
GO:0008559	ABC-type xenobiotic transporter activity	1/257	17/28404	0.143208	Abcc6	1	17	0.0588235
GO:0015172	acidic amino acid transmembrane transporter activity	1/257	17/28404	0.143208	Slc17a7	1	17	0.0588235
GO:0016004	phospholipase activator activity	1/257	17/28404	0.143208	Ccl8	1	17	0.0588235
GO:0016918	retinal binding	1/257	17/28404	0.143208	Crabp1	1	17	0.0588235
GO:0042834	peptidoglycan binding	1/257	17/28404	0.143208	Pglyrp1	1	17	0.0588235
GO:0043422	protein kinase B binding	1/257	17/28404	0.143208	Ppp2ca	1	17	0.0588235
GO:0050811	GABA receptor binding	1/257	17/28404	0.143208	Ppp2ca	1	17	0.0588235
GO:0071933	Arp2/3 complex binding	1/257	17/28404	0.143208	Whamm	1	17	0.0588235
GO:1990380	Lys48-specific deubiquitinase activity	1/257	17/28404	0.143208	Mindy2	1	17	0.0588235
GO:0015297	antiporter activity	2/257	74/28404	0.144622	Slc9a7/Slc9a8	2	74	0.027027
GO:0030414	peptidase inhibitor activity	4/257	224/28404	0.146212	Avp/Serpina3n/Wfikkn2/Serpina3g	4	224	0.0178571
GO:0015081	sodium ion transmembrane transporter activity	3/257	146/28404	0.146617	Slc9a7/Slc9a8/Slc17a7	3	146	0.0205479
GO:1990841	promoter-specific chromatin binding	2/257	75/28404	0.147743	Egr1/Klf4	2	75	0.0266667
GO:0015267	channel activity	7/257	483/28404	0.15005	Ano2/Kcnk5/Kcnh6/Kcna4/Catsper2/Lrrc26/Slc17a7	7	483	0.0144928
GO:0022803	passive transmembrane transporter activity	7/257	483/28404	0.15005	Ano2/Kcnk5/Kcnh6/Kcna4/Catsper2/Lrrc26/Slc17a7	7	483	0.0144928
GO:0044325	transmembrane transporter binding	3/257	148/28404	0.150864	Cav1/Ppp2ca/Lrrc26	3	148	0.0202703
GO:0004653	polypeptide N-acetylgalactosaminyltransferase activity	1/257	18/28404	0.150965	Galnt6	1	18	0.0555556
GO:0008199	ferric iron binding	1/257	18/28404	0.150965	Acp5	1	18	0.0555556
GO:0022840	leak channel activity	1/257	18/28404	0.150965	Kcnk5	1	18	0.0555556
GO:0022842	narrow pore channel activity	1/257	18/28404	0.150965	Kcnk5	1	18	0.0555556
GO:0030169	low-density lipoprotein particle binding	1/257	18/28404	0.150965	Ldlr	1	18	0.0555556
GO:0035497	cAMP response element binding	1/257	18/28404	0.150965	Nr4a3	1	18	0.0555556
GO:0046527	glucosyltransferase activity	1/257	18/28404	0.150965	Ugt8a	1	18	0.0555556
GO:0008083	growth factor activity	3/257	149/28404	0.153002	Fgf2/Inhba/Osgin1	3	149	0.0201342
GO:0019199	transmembrane receptor protein kinase activity	2/257	77/28404	0.154027	Erbb3/Mertk	2	77	0.025974
GO:0004869	cysteine-type endopeptidase inhibitor activity	2/257	78/28404	0.157188	Avp/Serpina3g	2	78	0.025641
GO:0008194	UDP-glycosyltransferase activity	3/257	151/28404	0.157308	Galnt6/Ugt8a/Csgalnact2	3	151	0.0198676
GO:0003756	protein disulfide isomerase activity	1/257	19/28404	0.158652	Ero1a	1	19	0.0526316
GO:0016864	intramolecular oxidoreductase activity, transposing S-S bonds	1/257	19/28404	0.158652	Ero1a	1	19	0.0526316
GO:0070492	oligosaccharide binding	1/257	19/28404	0.158652	Lgals1	1	19	0.0526316
GO:0140416	transcription regulator inhibitor activity	1/257	19/28404	0.158652	Smad6	1	19	0.0526316
GO:0061135	endopeptidase regulator activity	4/257	232/28404	0.15971	Avp/Serpina3n/Wfikkn2/Serpina3g	4	232	0.0172414
GO:0003823	antigen binding	4/257	233/28404	0.161429	Ppp2ca/H2-K1/H2-Q6/H2-Q7	4	233	0.0171674
GO:0008022	protein C-terminus binding	4/257	233/28404	0.161429	Adcy8/Dgkz/Ppp2ca/Zbtb16	4	233	0.0171674
GO:0070851	growth factor receptor binding	3/257	153/28404	0.16165	Il1b/Angpt1/Fgf2	3	153	0.0196078
GO:0019902	phosphatase binding	4/257	234/28404	0.163154	Adcy8/Ppp2ca/Sptbn4/Eif4ebp1	4	234	0.017094
GO:0016782	transferase activity, transferring sulphur-containing groups	2/257	80/28404	0.163547	Sult2b1/Sult1a1	2	80	0.025
GO:0060229	lipase activator activity	1/257	20/28404	0.16627	Ccl8	1	20	0.05
GO:0016811	hydrolase activity, acting on carbon-nitrogen (but not peptide) bonds, in linear amides	2/257	82/28404	0.16995	Hdac9/Pglyrp1	2	82	0.0243902
GO:0005254	chloride channel activity	2/257	83/28404	0.173168	Ano2/Slc17a7	2	83	0.0240964
GO:0001846	opsonin binding	1/257	21/28404	0.173819	C4b	1	21	0.047619
GO:0004407	histone deacetylase activity	1/257	21/28404	0.173819	Hdac9	1	21	0.047619
GO:0015106	bicarbonate transmembrane transporter activity	1/257	21/28404	0.173819	Slc39a8	1	21	0.047619
GO:0019200	carbohydrate kinase activity	1/257	21/28404	0.173819	Hk2	1	21	0.047619
GO:0050321	tau-protein kinase activity	1/257	21/28404	0.173819	Mark3	1	21	0.047619
GO:0050998	nitric-oxide synthase binding	1/257	21/28404	0.173819	Cav1	1	21	0.047619
GO:0099095	ligand-gated anion channel activity	1/257	21/28404	0.173819	Slc17a7	1	21	0.047619
GO:1990404	NAD+-protein ADP-ribosyltransferase activity	1/257	21/28404	0.173819	Art3	1	21	0.047619
GO:0097110	scaffold protein binding	2/257	84/28404	0.176395	Adcy6/Grm2	2	84	0.0238095
GO:0046332	SMAD binding	2/257	85/28404	0.179632	Fos/Smad6	2	85	0.0235294
GO:0030215	semaphorin receptor binding	1/257	22/28404	0.181299	Sema3a	1	22	0.0454545
GO:0031420	alkali metal ion binding	1/257	22/28404	0.181299	Kcna4	1	22	0.0454545
GO:0033558	protein lysine deacetylase activity	1/257	22/28404	0.181299	Hdac9	1	22	0.0454545
GO:0046965	nuclear retinoid X receptor binding	1/257	22/28404	0.181299	Rarb	1	22	0.0454545
GO:0070840	dynein complex binding	1/257	22/28404	0.181299	Dnaaf1	1	22	0.0454545
GO:0015171	amino acid transmembrane transporter activity	2/257	86/28404	0.182879	Slc25a2/Slc17a7	2	86	0.0232558
GO:0016209	antioxidant activity	2/257	86/28404	0.182879	Hbb-bt/Nxn	2	86	0.0232558
GO:0005261	cation channel activity	5/257	334/28404	0.186704	Kcnk5/Kcnh6/Kcna4/Catsper2/Lrrc26	5	334	0.0149701
GO:0005242	inward rectifier potassium channel activity	1/257	23/28404	0.188713	Kcnh6	1	23	0.0434783
GO:0005355	glucose transmembrane transporter activity	1/257	23/28404	0.188713	Slc2a4	1	23	0.0434783
GO:0017116	single-stranded DNA helicase activity	1/257	23/28404	0.188713	Rfc4	1	23	0.0434783
GO:0030506	ankyrin binding	1/257	23/28404	0.188713	Sptbn4	1	23	0.0434783
GO:0070006	metalloaminopeptidase activity	1/257	23/28404	0.188713	Mmp14	1	23	0.0434783
GO:0071837	HMG box domain binding	1/257	23/28404	0.188713	Egr2	1	23	0.0434783
GO:0005546	phosphatidylinositol-4,5-bisphosphate binding	2/257	90/28404	0.195945	Amer1/Svil	2	90	0.0222222
GO:0043178	alcohol binding	2/257	90/28404	0.195945	Sult2b1/Crabp1	2	90	0.0222222
GO:0051082	unfolded protein binding	2/257	90/28404	0.195945	Dnajb1/Hspb1	2	90	0.0222222
GO:0003950	NAD+ ADP-ribosyltransferase activity	1/257	24/28404	0.196059	Art3	1	24	0.0416667
GO:0015149	hexose transmembrane transporter activity	1/257	24/28404	0.196059	Slc2a4	1	24	0.0416667
GO:0015271	outward rectifier potassium channel activity	1/257	24/28404	0.196059	Kcnk5	1	24	0.0416667
GO:0019789	SUMO transferase activity	1/257	24/28404	0.196059	Egr2	1	24	0.0416667
GO:0030742	GTP-dependent protein binding	1/257	24/28404	0.196059	Gchfr	1	24	0.0416667
GO:0035250	UDP-galactosyltransferase activity	1/257	24/28404	0.196059	Ugt8a	1	24	0.0416667
GO:0070530	K63-linked polyubiquitin modification-dependent protein binding	1/257	24/28404	0.196059	Mindy2	1	24	0.0416667
GO:0046943	carboxylic acid transmembrane transporter activity	3/257	169/28404	0.197586	Slc43a3/Slc25a2/Slc17a7	3	169	0.0177515
GO:0048029	monosaccharide binding	2/257	91/28404	0.19923	Lgals1/Hk2	2	91	0.021978
GO:0004721	phosphoprotein phosphatase activity	3/257	170/28404	0.199894	Dusp1/Dusp6/Ppp2ca	3	170	0.0176471
GO:0005342	organic acid transmembrane transporter activity	3/257	170/28404	0.199894	Slc43a3/Slc25a2/Slc17a7	3	170	0.0176471
GO:0051213	dioxygenase activity	2/257	92/28404	0.202521	Ado/Hr	2	92	0.0217391
GO:0001671	ATPase activator activity	1/257	25/28404	0.203339	Dnajb1	1	25	0.04
GO:0005160	transforming growth factor beta receptor binding	1/257	25/28404	0.203339	Smad6	1	25	0.04
GO:0005212	structural constituent of eye lens	1/257	25/28404	0.203339	Crybb1	1	25	0.04
GO:0005227	calcium activated cation channel activity	1/257	25/28404	0.203339	Catsper2	1	25	0.04
GO:0015296	anion:cation symporter activity	1/257	25/28404	0.203339	Slc39a8	1	25	0.04
GO:0019865	immunoglobulin binding	1/257	25/28404	0.203339	Fcgr2b	1	25	0.04
GO:0033293	monocarboxylic acid binding	2/257	93/28404	0.205819	Rxra/Crabp1	2	93	0.0215054
GO:0005253	anion channel activity	2/257	94/28404	0.209122	Ano2/Slc17a7	2	94	0.0212766
GO:0015145	monosaccharide transmembrane transporter activity	1/257	26/28404	0.210554	Slc2a4	1	26	0.0384615
GO:0019706	protein-cysteine S-palmitoyltransferase activity	1/257	26/28404	0.210554	Zdhhc15	1	26	0.0384615
GO:0019707	protein-cysteine S-acyltransferase activity	1/257	26/28404	0.210554	Zdhhc15	1	26	0.0384615
GO:0019825	oxygen binding	1/257	26/28404	0.210554	Hbb-bt	1	26	0.0384615
GO:0051537	2 iron, 2 sulfur cluster binding	1/257	26/28404	0.210554	Xdh	1	26	0.0384615
GO:0097602	cullin family protein binding	1/257	26/28404	0.210554	Kctd17	1	26	0.0384615
GO:0004674	protein serine/threonine kinase activity	6/257	441/28404	0.211365	Sik1/Plk2/Sgk1/Cdk9/Trp53rkb/Mark3	6	441	0.0136054
GO:0008238	exopeptidase activity	2/257	96/28404	0.215746	Mmp14/Mindy2	2	96	0.0208333
GO:0042578	phosphoric ester hydrolase activity	5/257	353/28404	0.216743	Dusp1/Alpl/Dusp6/Ppp2ca/Acp5	5	353	0.0141643
GO:0001848	complement binding	1/257	27/28404	0.217703	C4b	1	27	0.037037
GO:0003785	actin monomer binding	1/257	27/28404	0.217703	Tmsb15l	1	27	0.037037
GO:0005104	fibroblast growth factor receptor binding	1/257	27/28404	0.217703	Fgf2	1	27	0.037037
GO:0008066	glutamate receptor activity	1/257	27/28404	0.217703	Grm2	1	27	0.037037
GO:0008378	galactosyltransferase activity	1/257	27/28404	0.217703	Ugt8a	1	27	0.037037
GO:0016725	oxidoreductase activity, acting on CH or CH2 groups	1/257	27/28404	0.217703	Xdh	1	27	0.037037
GO:0051119	sugar transmembrane transporter activity	1/257	27/28404	0.217703	Slc2a4	1	27	0.037037
GO:0008013	beta-catenin binding	2/257	97/28404	0.219064	Klf4/Amer1	2	97	0.0206186
GO:0019787	ubiquitin-like protein transferase activity	6/257	447/28404	0.219949	Egr2/Rnf220/Ube2s/Herc6/Ube2t/Trim12a	6	447	0.0134228
GO:0046966	nuclear thyroid hormone receptor binding	1/257	28/28404	0.224788	Hr	1	28	0.0357143
GO:0071813	lipoprotein particle binding	1/257	28/28404	0.224788	Ldlr	1	28	0.0357143
GO:0071814	protein-lipid complex binding	1/257	28/28404	0.224788	Ldlr	1	28	0.0357143
GO:0140359	ABC-type transporter activity	1/257	28/28404	0.224788	Abcc6	1	28	0.0357143
GO:0051117	ATPase binding	2/257	100/28404	0.229046	Cav1/Dnajb1	2	100	0.02
GO:0016757	glycosyltransferase activity	4/257	270/28404	0.229191	Galnt6/Art3/Ugt8a/Csgalnact2	4	270	0.0148148
GO:0004693	cyclin-dependent protein serine/threonine kinase activity	1/257	29/28404	0.231809	Cdk9	1	29	0.0344828
GO:0005520	insulin-like growth factor binding	1/257	29/28404	0.231809	Ccn1	1	29	0.0344828
GO:0016645	oxidoreductase activity, acting on the CH-NH group of donors	1/257	29/28404	0.231809	Crym	1	29	0.0344828
GO:0016702	oxidoreductase activity, acting on single donors with incorporation of molecular oxygen, incorporation of two atoms of oxygen	1/257	29/28404	0.231809	Ado	1	29	0.0344828
GO:0030296	protein tyrosine kinase activator activity	1/257	29/28404	0.231809	Erbb3	1	29	0.0344828
GO:0030371	translation repressor activity	1/257	29/28404	0.231809	Eif4ebp1	1	29	0.0344828
GO:0032452	histone demethylase activity	1/257	29/28404	0.231809	Hr	1	29	0.0344828
GO:0043236	laminin binding	1/257	29/28404	0.231809	Lgals1	1	29	0.0344828
GO:0045499	chemorepellent activity	1/257	29/28404	0.231809	Sema3a	1	29	0.0344828
GO:0097472	cyclin-dependent protein kinase activity	1/257	29/28404	0.231809	Cdk9	1	29	0.0344828
GO:0140457	protein demethylase activity	1/257	29/28404	0.231809	Hr	1	29	0.0344828
GO:0019903	protein phosphatase binding	3/257	185/28404	0.235217	Adcy8/Ppp2ca/Eif4ebp1	3	185	0.0162162
GO:0005251	delayed rectifier potassium channel activity	1/257	30/28404	0.238767	Kcna4	1	30	0.0333333
GO:0008200	ion channel inhibitor activity	1/257	30/28404	0.238767	Cav1	1	30	0.0333333
GO:0015101	organic cation transmembrane transporter activity	1/257	30/28404	0.238767	Slc18a3	1	30	0.0333333
GO:0016417	S-acyltransferase activity	1/257	30/28404	0.238767	Zdhhc15	1	30	0.0333333
GO:0016701	oxidoreductase activity, acting on single donors with incorporation of molecular oxygen	1/257	30/28404	0.238767	Ado	1	30	0.0333333
GO:0008514	organic anion transmembrane transporter activity	3/257	187/28404	0.240011	Slc39a8/Slc25a2/Slc17a7	3	187	0.0160428
GO:0030246	carbohydrate binding	4/257	277/28404	0.242757	Galnt6/Lgals1/Hk2/C4b	4	277	0.0144404
GO:0005516	calmodulin binding	3/257	191/28404	0.249647	Rrad/Esrrg/Adcy8	3	191	0.0157068
GO:0016248	channel inhibitor activity	1/257	32/28404	0.252495	Cav1	1	32	0.03125
GO:0030291	protein serine/threonine kinase inhibitor activity	1/257	32/28404	0.252495	Hspb1	1	32	0.03125
GO:0042887	amide transmembrane transporter activity	1/257	32/28404	0.252495	Slc15a2	1	32	0.03125
GO:0016758	hexosyltransferase activity	3/257	194/28404	0.256913	Galnt6/Ugt8a/Csgalnact2	3	194	0.0154639
GO:0051087	chaperone binding	2/257	109/28404	0.259135	Dnajb1/H2-K1	2	109	0.0183486
GO:0016831	carboxy-lyase activity	1/257	33/28404	0.259266	Hdc	1	33	0.030303
GO:0030507	spectrin binding	1/257	33/28404	0.259266	Sptbn4	1	33	0.030303
GO:0051019	mitogen-activated protein kinase binding	1/257	33/28404	0.259266	Dusp1	1	33	0.030303
GO:0019213	deacetylase activity	1/257	34/28404	0.265976	Hdac9	1	34	0.0294118
GO:0019956	chemokine binding	1/257	34/28404	0.265976	Fgf2	1	34	0.0294118
GO:0030332	cyclin binding	1/257	34/28404	0.265976	Herc6	1	34	0.0294118
GO:0043425	bHLH transcription factor binding	1/257	34/28404	0.265976	Usf2	1	34	0.0294118
GO:0001530	lipopolysaccharide binding	1/257	35/28404	0.272625	Cd14	1	35	0.0285714
GO:0008198	ferrous iron binding	1/257	35/28404	0.272625	Acp5	1	35	0.0285714
GO:0043027	cysteine-type endopeptidase inhibitor activity involved in apoptotic process	1/257	35/28404	0.272625	Avp	1	35	0.0285714
GO:0015108	chloride transmembrane transporter activity	2/257	114/28404	0.275884	Ano2/Slc17a7	2	114	0.0175439
GO:1902936	phosphatidylinositol bisphosphate binding	2/257	115/28404	0.279233	Amer1/Svil	2	115	0.0173913
GO:0004177	aminopeptidase activity	1/257	37/28404	0.285745	Mmp14	1	37	0.027027
GO:0016409	palmitoyltransferase activity	1/257	37/28404	0.285745	Zdhhc15	1	37	0.027027
GO:0035198	miRNA binding	1/257	37/28404	0.285745	Socs3	1	37	0.027027
GO:0015144	carbohydrate transmembrane transporter activity	1/257	38/28404	0.292216	Slc2a4	1	38	0.0263158
GO:0030020	extracellular matrix structural constituent conferring tensile strength	1/257	38/28404	0.292216	Col23a1	1	38	0.0263158
GO:0031369	translation initiation factor binding	1/257	38/28404	0.292216	Eif4ebp1	1	38	0.0263158
GO:0000149	SNARE binding	2/257	119/28404	0.292614	Cav1/Adcy6	2	119	0.0168067
GO:0004520	endodeoxyribonuclease activity	1/257	40/28404	0.304983	Dnase1l1	1	40	0.025
GO:0016893	endonuclease activity, active with either ribo- or deoxyribonucleic acids and producing 5'-phosphomonoesters	1/257	40/28404	0.304983	Dnase1l1	1	40	0.025
GO:0019887	protein kinase regulator activity	3/257	214/28404	0.305925	Erbb3/Spry4/Hspb1	3	214	0.0140187
GO:0004180	carboxypeptidase activity	1/257	41/28404	0.31128	Mindy2	1	41	0.0243902
GO:0004812	aminoacyl-tRNA ligase activity	1/257	41/28404	0.31128	Lars2	1	41	0.0243902
GO:0008009	chemokine activity	1/257	41/28404	0.31128	Ccl8	1	41	0.0243902
GO:0016875	ligase activity, forming carbon-oxygen bonds	1/257	41/28404	0.31128	Lars2	1	41	0.0243902
GO:1990782	protein tyrosine kinase binding	2/257	126/28404	0.315942	Nedd9/Angpt1	2	126	0.015873
GO:0004712	protein serine/threonine/tyrosine kinase activity	1/257	42/28404	0.317521	Sgk1	1	42	0.0238095
GO:0071949	FAD binding	1/257	42/28404	0.317521	Xdh	1	42	0.0238095
GO:0005126	cytokine receptor binding	4/257	315/28404	0.318878	Il1b/Angpt1/Smad6/Ccl8	4	315	0.0126984
GO:0016504	peptidase activator activity	1/257	43/28404	0.323705	Cav1	1	43	0.0232558
GO:0017069	snRNA binding	1/257	43/28404	0.323705	Cdk9	1	43	0.0232558
GO:0032451	demethylase activity	1/257	43/28404	0.323705	Hr	1	43	0.0232558
GO:0051015	actin filament binding	3/257	222/28404	0.325675	Tagln/Svil/Sptbn4	3	222	0.0135135
GO:0004713	protein tyrosine kinase activity	2/257	130/28404	0.329198	Erbb3/Mertk	2	130	0.0153846
GO:0004842	ubiquitin-protein transferase activity	5/257	424/28404	0.338825	Rnf220/Ube2s/Herc6/Ube2t/Trim12a	5	424	0.0117925
GO:0050661	NADP binding	1/257	46/28404	0.341925	Crym	1	46	0.0217391
GO:0070888	E-box binding	1/257	46/28404	0.341925	Per1	1	46	0.0217391
GO:0031491	nucleosome binding	1/257	47/28404	0.347889	Dnttip1	1	47	0.0212766
GO:1901682	sulfur compound transmembrane transporter activity	1/257	47/28404	0.347889	Abcc6	1	47	0.0212766
GO:0019842	vitamin binding	2/257	136/28404	0.348946	Hdc/Crabp1	2	136	0.0147059
GO:0001227	DNA-binding transcription repressor activity, RNA polymerase II-specific	4/257	331/28404	0.351596	Nkx6-2/Zbtb16/Zfp457/Ovol1	4	331	0.0120846
GO:0015276	ligand-gated ion channel activity	2/257	137/28404	0.352218	Kcnh6/Slc17a7	2	137	0.0145985
GO:0016810	hydrolase activity, acting on carbon-nitrogen (but not peptide) bonds	2/257	137/28404	0.352218	Hdac9/Pglyrp1	2	137	0.0145985
GO:0043028	cysteine-type endopeptidase regulator activity involved in apoptotic process	1/257	48/28404	0.353799	Avp	1	48	0.0208333
GO:0001217	DNA-binding transcription repressor activity	4/257	334/28404	0.357741	Nkx6-2/Zbtb16/Zfp457/Ovol1	4	334	0.011976
GO:0022834	ligand-gated channel activity	2/257	139/28404	0.358747	Kcnh6/Slc17a7	2	139	0.0143885
GO:0001784	phosphotyrosine residue binding	1/257	49/28404	0.359656	Socs3	1	49	0.0204082
GO:0015485	cholesterol binding	1/257	49/28404	0.359656	Sult2b1	1	49	0.0204082
GO:0061659	ubiquitin-like protein ligase activity	4/257	339/28404	0.367981	Egr2/Rnf220/Herc6/Trim12a	4	339	0.0117994
GO:0016830	carbon-carbon lyase activity	1/257	51/28404	0.371211	Hdc	1	51	0.0196078
GO:0061980	regulatory RNA binding	1/257	51/28404	0.371211	Socs3	1	51	0.0196078
GO:0031072	heat shock protein binding	2/257	143/28404	0.371731	Dnajb1/Gpr37	2	143	0.013986
GO:0016763	pentosyltransferase activity	1/257	52/28404	0.376911	Art3	1	52	0.0192308
GO:0030170	pyridoxal phosphate binding	1/257	52/28404	0.376911	Hdc	1	52	0.0192308
GO:0017046	peptide hormone binding	1/257	53/28404	0.382559	Inhba	1	53	0.0188679
GO:0030374	nuclear receptor coactivator activity	1/257	53/28404	0.382559	Fgf2	1	53	0.0188679
GO:0070279	vitamin B6 binding	1/257	53/28404	0.382559	Hdc	1	53	0.0188679
GO:0016790	thiolester hydrolase activity	1/257	54/28404	0.388156	Abhd17a	1	54	0.0185185
GO:0004175	endopeptidase activity	5/257	453/28404	0.390673	Adamts1/Adamts4/Mmp14/Pcsk1/Adam1a	5	453	0.0110375
GO:0005201	extracellular matrix structural constituent	2/257	150/28404	0.394194	Col23a1/Col17a1	2	150	0.0133333
GO:0048020	CCR chemokine receptor binding	1/257	56/28404	0.399199	Ccl8	1	56	0.0178571
GO:0045182	translation regulator activity	2/257	152/28404	0.400545	Gtpbp2/Eif4ebp1	2	152	0.0131579
GO:0005231	excitatory extracellular ligand-gated ion channel activity	1/257	57/28404	0.404646	Slc17a7	1	57	0.0175439
GO:0031593	polyubiquitin modification-dependent protein binding	1/257	57/28404	0.404646	Mindy2	1	57	0.0175439
GO:0004601	peroxidase activity	1/257	58/28404	0.410043	Hbb-bt	1	58	0.0172414
GO:0005525	GTP binding	4/257	361/28404	0.412846	Srl/Gem/Rrad/Gtpbp2	4	361	0.0110803
GO:0016706	2-oxoglutarate-dependent dioxygenase activity	1/257	59/28404	0.415392	Hr	1	59	0.0169492
GO:0004536	deoxyribonuclease activity	1/257	60/28404	0.420693	Dnase1l1	1	60	0.0166667
GO:0008235	metalloexopeptidase activity	1/257	61/28404	0.425945	Mmp14	1	61	0.0163934
GO:0016684	oxidoreductase activity, acting on peroxide as acceptor	1/257	61/28404	0.425945	Hbb-bt	1	61	0.0163934
GO:0016860	intramolecular oxidoreductase activity	1/257	61/28404	0.425945	Ero1a	1	61	0.0163934
GO:0005504	fatty acid binding	1/257	62/28404	0.43115	Crabp1	1	62	0.016129
GO:0045309	protein phosphorylated amino acid binding	1/257	63/28404	0.436309	Socs3	1	63	0.015873
GO:0008017	microtubule binding	3/257	268/28404	0.437792	Spag5/Whamm/Map7d3	3	268	0.011194
GO:0008028	monocarboxylic acid transmembrane transporter activity	1/257	64/28404	0.44142	Slc43a3	1	64	0.015625
GO:0016836	hydro-lyase activity	1/257	64/28404	0.44142	Car5a	1	64	0.015625
GO:0035091	phosphatidylinositol binding	3/257	272/28404	0.447266	Amer1/Svil/Grb7	3	272	0.0110294
GO:0051536	iron-sulfur cluster binding	1/257	66/28404	0.451505	Xdh	1	66	0.0151515
GO:0051540	metal cluster binding	1/257	66/28404	0.451505	Xdh	1	66	0.0151515
GO:0052689	carboxylic ester hydrolase activity	2/257	169/28404	0.453185	Bche/Lars2	2	169	0.0118343
GO:0019001	guanyl nucleotide binding	4/257	384/28404	0.458997	Srl/Gem/Rrad/Gtpbp2	4	384	0.0104167
GO:0032561	guanyl ribonucleotide binding	4/257	384/28404	0.458997	Srl/Gem/Rrad/Gtpbp2	4	384	0.0104167
GO:0005506	iron ion binding	2/257	171/28404	0.459206	Xdh/Acp5	2	171	0.0116959
GO:0043021	ribonucleoprotein complex binding	2/257	171/28404	0.459206	Ythdf1/Rpl35	2	171	0.0116959
GO:0003729	mRNA binding	4/257	386/28404	0.462956	Arc/Ythdf1/Rpl35/Nxf2	4	386	0.0103627
GO:0005200	structural constituent of cytoskeleton	1/257	69/28404	0.466294	Gfap	1	69	0.0144928
GO:0009055	electron transfer activity	1/257	69/28404	0.466294	Xdh	1	69	0.0144928
GO:0015370	solute:sodium symporter activity	1/257	69/28404	0.466294	Slc17a7	1	69	0.0144928
GO:0003678	DNA helicase activity	1/257	70/28404	0.471135	Rfc4	1	70	0.0142857
GO:0005230	extracellular ligand-gated ion channel activity	1/257	71/28404	0.475932	Slc17a7	1	71	0.0140845
GO:0031267	small GTPase binding	3/257	286/28404	0.4799	Dock1/Cav1/Whamm	3	286	0.0104895
GO:0043022	ribosome binding	1/257	72/28404	0.480686	Ythdf1	1	72	0.0138889
GO:0140104	molecular carrier activity	1/257	73/28404	0.485396	Hbb-bt	1	73	0.0136986
GO:0031406	carboxylic acid binding	2/257	183/28404	0.494506	Rxra/Crabp1	2	183	0.010929
GO:0019843	rRNA binding	1/257	75/28404	0.49469	Fastkd5	1	75	0.0133333
GO:0002039	p53 binding	1/257	76/28404	0.499275	Trp53rkb	1	76	0.0131579
GO:0002020	protease binding	2/257	185/28404	0.500247	Ldlr/Adamts4	2	185	0.0108108
GO:0003924	GTPase activity	3/257	296/28404	0.502651	Gem/Rrad/Gtpbp2	3	296	0.0101351
GO:0042379	chemokine receptor binding	1/257	77/28404	0.503817	Ccl8	1	77	0.012987
GO:1901981	phosphatidylinositol phosphate binding	2/257	187/28404	0.505946	Amer1/Svil	2	187	0.0106952
GO:0019003	GDP binding	1/257	79/28404	0.51278	Gem	1	79	0.0126582
GO:0019905	syntaxin binding	1/257	79/28404	0.51278	Cav1	1	79	0.0126582
GO:0016835	carbon-oxygen lyase activity	1/257	81/28404	0.521581	Car5a	1	81	0.0123457
GO:0030971	receptor tyrosine kinase binding	1/257	81/28404	0.521581	Angpt1	1	81	0.0123457
GO:0038024	cargo receptor activity	1/257	83/28404	0.530224	Ldlr	1	83	0.0120482
GO:0050660	flavin adenine dinucleotide binding	1/257	87/28404	0.547046	Xdh	1	87	0.0114943
GO:0043130	ubiquitin binding	1/257	89/28404	0.555231	Hspb1	1	89	0.011236
GO:0008135	translation factor activity, RNA binding	1/257	90/28404	0.559268	Gtpbp2	1	90	0.0111111
GO:0051020	GTPase binding	3/257	322/28404	0.559296	Dock1/Cav1/Whamm	3	322	0.00931677
GO:0061630	ubiquitin protein ligase activity	3/257	327/28404	0.569739	Rnf220/Herc6/Trim12a	3	327	0.00917431
GO:0004843	cysteine-type deubiquitinase activity	1/257	94/28404	0.575054	Mindy2	1	94	0.0106383
GO:0048306	calcium-dependent protein binding	1/257	94/28404	0.575054	S100a6	1	94	0.0106383
GO:0000287	magnesium ion binding	2/257	213/28404	0.576095	Sik1/Gem	2	213	0.00938967
GO:0030674	protein-macromolecule adaptor activity	3/257	336/28404	0.588149	Klf4/Cav1/Trim12a	3	336	0.00892857
GO:0004553	hydrolase activity, hydrolyzing O-glycosyl compounds	1/257	98/28404	0.590277	Otogl	1	98	0.0102041
GO:0101005	deubiquitinase activity	1/257	100/28404	0.597683	Mindy2	1	100	0.01
GO:0140097	catalytic activity, acting on DNA	2/257	223/28404	0.601078	Rfc4/Dnase1l1	2	223	0.00896861
GO:0099094	ligand-gated cation channel activity	1/257	104/28404	0.612098	Kcnh6	1	104	0.00961539
GO:0042626	ATPase-coupled transmembrane transporter activity	1/257	105/28404	0.615621	Abcc6	1	105	0.00952381
GO:0090079	translation regulator activity, nucleic acid binding	1/257	108/28404	0.625999	Gtpbp2	1	108	0.00925926
GO:0008094	ATP-dependent activity, acting on DNA	1/257	109/28404	0.629396	Rfc4	1	109	0.00917431
GO:0032182	ubiquitin-like protein binding	1/257	111/28404	0.636097	Hspb1	1	111	0.00900901
GO:0051219	phosphoprotein binding	1/257	111/28404	0.636097	Socs3	1	111	0.00900901
GO:0005262	calcium channel activity	1/257	116/28404	0.652329	Catsper2	1	116	0.00862069
GO:0019783	ubiquitin-like protein peptidase activity	1/257	116/28404	0.652329	Mindy2	1	116	0.00862069
GO:0030295	protein kinase activator activity	1/257	120/28404	0.664793	Erbb3	1	120	0.00833333
GO:0004519	endonuclease activity	1/257	122/28404	0.670857	Dnase1l1	1	122	0.00819672
GO:0030165	PDZ domain binding	1/257	122/28404	0.670857	Gpr37	1	122	0.00819672
GO:0140101	catalytic activity, acting on a tRNA	1/257	122/28404	0.670857	Lars2	1	122	0.00819672
GO:0016746	acyltransferase activity	2/257	254/28404	0.671432	Zdhhc15/Qpctl	2	254	0.00787402
GO:0015631	tubulin binding	3/257	382/28404	0.674103	Spag5/Whamm/Map7d3	3	382	0.0078534
GO:0019209	kinase activator activity	1/257	127/28404	0.685543	Erbb3	1	127	0.00787402
GO:0003713	transcription coactivator activity	2/257	261/28404	0.685861	Fgf2/Trim12a	2	261	0.00766283
GO:0016887	ATP hydrolysis activity	2/257	261/28404	0.685861	Abcc6/Rfc4	2	261	0.00766283
GO:0017124	SH3 domain binding	1/257	131/28404	0.696821	Dock1	1	131	0.00763359
GO:0015085	calcium ion transmembrane transporter activity	1/257	134/28404	0.705014	Catsper2	1	134	0.00746269
GO:0047485	protein N-terminus binding	1/257	134/28404	0.705014	Adcy8	1	134	0.00746269
GO:0140375	immune receptor activity	1/257	136/28404	0.710353	Fcgr2b	1	136	0.00735294
GO:0016798	hydrolase activity, acting on glycosyl bonds	1/257	139/28404	0.718182	Otogl	1	139	0.00719425
GO:0004386	helicase activity	1/257	151/28404	0.747444	Rfc4	1	151	0.00662252
GO:0060090	molecular adaptor activity	3/257	433/28404	0.753172	Klf4/Cav1/Trim12a	3	433	0.00692841
GO:0015399	primary active transmembrane transporter activity	1/257	154/28404	0.754274	Abcc6	1	154	0.00649351
GO:0020037	heme binding	1/257	161/28404	0.769503	Hbb-bt	1	161	0.00621118
GO:0016874	ligase activity	1/257	162/28404	0.771601	Lars2	1	162	0.00617284
GO:0003735	structural constituent of ribosome	1/257	164/28404	0.775739	Rpl35	1	164	0.00609756
GO:0005319	lipid transporter activity	1/257	166/28404	0.779802	Slc43a3	1	166	0.0060241
GO:0016853	isomerase activity	1/257	170/28404	0.78771	Ero1a	1	170	0.00588235
GO:0046906	tetrapyrrole binding	1/257	170/28404	0.78771	Hbb-bt	1	170	0.00588235
GO:0005543	phospholipid binding	3/257	460/28404	0.788393	Amer1/Svil/Grb7	3	460	0.00652174
GO:0008234	cysteine-type peptidase activity	1/257	176/28404	0.799044	Mindy2	1	176	0.00568182
GO:0004252	serine-type endopeptidase activity	1/257	193/28404	0.827989	Pcsk1	1	193	0.00518135
GO:0004518	nuclease activity	1/257	200/28404	0.838664	Dnase1l1	1	200	0.005
GO:0005085	guanyl-nucleotide exchange factor activity	1/257	202/28404	0.841591	Dock1	1	202	0.0049505
GO:0008236	serine-type peptidase activity	1/257	211/28404	0.854121	Pcsk1	1	211	0.00473934
GO:0140030	modification-dependent protein binding	1/257	213/28404	0.856769	Mindy2	1	213	0.00469484
GO:0017171	serine hydrolase activity	1/257	216/28404	0.860651	Pcsk1	1	216	0.00462963
GO:0016747	acyltransferase activity, transferring groups other than amino-acyl groups	1/257	225/28404	0.871678	Zdhhc15	1	225	0.00444444
GO:0016705	oxidoreductase activity, acting on paired donors, with incorporation or reduction of molecular oxygen	1/257	228/28404	0.875157	Hr	1	228	0.00438597
GO:0005096	GTPase activator activity	1/257	237/28404	0.885041	Tbc1d16	1	237	0.00421941
GO:0030695	GTPase regulator activity	2/257	424/28404	0.898481	Dock1/Tbc1d16	2	424	0.00471698
GO:0060589	nucleoside-triphosphatase regulator activity	2/257	424/28404	0.898481	Dock1/Tbc1d16	2	424	0.00471698
GO:0140098	catalytic activity, acting on RNA	1/257	371/28404	0.966438	Lars2	1	371	0.00269542
GO:0016607	nuclear speck	12/261	350/28804	9.32e-05	Nr4a2/Dock1/Dnaaf1/Adamts4/Carmil1/Sgk1/Dgkz/Abhd17a/Nrde2/Fam193b/Rfxap/Zbtb16	12	350	0.0342857
GO:0090575	RNA polymerase II transcription regulator complex	9/261	242/28804	0.000388208	Fos/Junb/Maff/Fosl2/Rxra/Dbp/Jund/Rfxap/Smad6	9	242	0.0371901
GO:0016529	sarcoplasmic reticulum	5/261	76/28804	0.000643003	Slc2a4/Srl/Rtn2/Hk2/Xdh	5	76	0.0657895
GO:0045121	membrane raft	11/261	394/28804	0.00101087	Slc2a4/Arc/Cav1/Adcy8/Ldlr/Angpt1/Adcy6/Ppp2ca/Cd14/Adam1a/Fcgr2b	11	394	0.0279188
GO:0098857	membrane microdomain	11/261	395/28804	0.00103168	Slc2a4/Arc/Cav1/Adcy8/Ldlr/Angpt1/Adcy6/Ppp2ca/Cd14/Adam1a/Fcgr2b	11	395	0.0278481
GO:0032398	MHC class Ib protein complex	3/261	24/28804	0.00129299	H2-K1/H2-Q6/H2-Q7	3	24	0.125
GO:0042612	MHC class I protein complex	3/261	26/28804	0.00163891	H2-K1/H2-Q6/H2-Q7	3	26	0.115385
GO:0016528	sarcoplasm	5/261	98/28804	0.00201226	Slc2a4/Srl/Rtn2/Hk2/Xdh	5	98	0.0510204
GO:0033106	cis-Golgi network membrane	3/261	29/28804	0.00225766	H2-K1/H2-Q6/H2-Q7	3	29	0.103448
GO:0035770	ribonucleoprotein granule	8/261	253/28804	0.0022681	Arc/Fastkd5/Ythdf1/Cdk9/Trim12a/Wtip/Grb7/Slc39a2	8	253	0.0316206
GO:0031225	anchored component of membrane	7/261	198/28804	0.00227408	Alpl/Art3/Abhd17a/Ly6a/Ly6c1/Cd14/Lypd2	7	198	0.0353535
GO:0009925	basal plasma membrane	8/261	275/28804	0.00376742	Abcc6/Slc39a8/Cav1/Erbb3/Adcy8/Ldlr/Slc43a3/Itga9	8	275	0.0290909
GO:0005905	clathrin-coated pit	4/261	70/28804	0.00378146	Slc2a4/Adcy8/Ldlr/Slc18a3	4	70	0.0571429
GO:0000139	Golgi membrane	8/261	284/28804	0.00456508	Cav1/Pi4kb/Zdhhc15/H2-K1/Whamm/H2-Q6/Rhbdf1/H2-Q7	8	284	0.028169
GO:0042611	MHC protein complex	3/261	38/28804	0.00490934	H2-K1/H2-Q6/H2-Q7	3	38	0.0789474
GO:0036464	cytoplasmic ribonucleoprotein granule	7/261	235/28804	0.00580099	Arc/Ythdf1/Cdk9/Trim12a/Wtip/Grb7/Slc39a2	7	235	0.0297872
GO:0045178	basal part of cell	8/261	300/28804	0.00629661	Abcc6/Slc39a8/Cav1/Erbb3/Adcy8/Ldlr/Slc43a3/Itga9	8	300	0.0266667
GO:0030285	integral component of synaptic vesicle membrane	3/261	42/28804	0.00650586	Slc18a3/Slc30a3/Slc17a7	3	42	0.0714286
GO:0016323	basolateral plasma membrane	7/261	246/28804	0.00738476	Abcc6/Slc39a8/Cav1/Erbb3/Adcy8/Ldlr/Slc43a3	7	246	0.0284553
GO:0030666	endocytic vesicle membrane	3/261	45/28804	0.00788345	H2-K1/Slc18a3/H2-Q7	3	45	0.0666667
GO:0043195	terminal bouton	4/261	88/28804	0.00847724	Oxt/Ppp2ca/Slc18a3/Calca	4	88	0.0454545
GO:0071556	integral component of lumenal side of endoplasmic reticulum membrane	2/261	16/28804	0.0090265	H2-K1/H2-Q7	2	16	0.125
GO:0098553	lumenal side of endoplasmic reticulum membrane	2/261	16/28804	0.0090265	H2-K1/H2-Q7	2	16	0.125
GO:0098845	postsynaptic endosome	2/261	16/28804	0.0090265	Arc/Abhd17a	2	16	0.125
GO:0055038	recycling endosome membrane	3/261	54/28804	0.012985	Slc9a7/Ldlr/Abhd17a	3	54	0.0555556
GO:0098563	intrinsic component of synaptic vesicle membrane	3/261	56/28804	0.0143216	Slc18a3/Slc30a3/Slc17a7	3	56	0.0535714
GO:0098576	lumenal side of membrane	2/261	21/28804	0.015334	H2-K1/H2-Q7	2	21	0.0952381
GO:0097449	astrocyte projection	2/261	22/28804	0.0167677	Grm2/Gfap	2	22	0.0909091
GO:0030672	synaptic vesicle membrane	4/261	111/28804	0.0185503	Syn3/Slc18a3/Slc30a3/Slc17a7	4	111	0.036036
GO:0099501	exocytic vesicle membrane	4/261	111/28804	0.0185503	Syn3/Slc18a3/Slc30a3/Slc17a7	4	111	0.036036
GO:0098984	neuron to neuron synapse	9/261	437/28804	0.0188072	Arc/Syn3/Adcy8/Kcna4/Hspb1/Dgkz/Abhd17a/Ppp2ca/Slc30a3	9	437	0.020595
GO:0030141	secretory granule	9/261	440/28804	0.0195592	Il1b/Avp/Slc2a4/Cav1/Oxt/Pcsk1/Gal/Cartpt/Spx	9	440	0.0204545
GO:0045111	intermediate filament cytoskeleton	5/261	178/28804	0.0233829	Krt73/Mmp14/Rtn2/Gfap/Krt80	5	178	0.0280899
GO:0030670	phagocytic vesicle membrane	2/261	27/28804	0.0247356	H2-K1/H2-Q7	2	27	0.0740741
GO:0043194	axon initial segment	2/261	27/28804	0.0247356	Kcna4/Sptbn4	2	27	0.0740741
GO:0099524	postsynaptic cytosol	2/261	27/28804	0.0247356	Dnajb1/Eif4ebp1	2	27	0.0740741
GO:0062023	collagen-containing extracellular matrix	8/261	396/28804	0.0286681	Adamts1/Ccn1/Adamts4/Angpt1/S100a6/Lgals1/Col23a1/Col17a1	8	396	0.020202
GO:0005801	cis-Golgi network	3/261	73/28804	0.028744	H2-K1/H2-Q6/H2-Q7	3	73	0.0410959
GO:0016605	PML body	3/261	76/28804	0.0318595	Cdk9/Sptbn4/Zbtb16	3	76	0.0394737
GO:0043679	axon terminus	5/261	194/28804	0.0322272	Oxt/Pcsk1/Ppp2ca/Slc18a3/Calca	5	194	0.0257732
GO:0032279	asymmetric synapse	8/261	406/28804	0.0325166	Arc/Syn3/Adcy8/Kcna4/Hspb1/Dgkz/Abhd17a/Ppp2ca	8	406	0.0197044
GO:0000118	histone deacetylase complex	3/261	82/28804	0.0385971	Hdac9/Dnttip1/Hr	3	82	0.0365854
GO:0005882	intermediate filament	4/261	140/28804	0.0388692	Krt73/Rtn2/Gfap/Krt80	4	140	0.0285714
GO:0005765	lysosomal membrane	5/261	205/28804	0.0393736	Slc39a8/Gfap/H2-K1/H2-Q6/H2-Q7	5	205	0.0243902
GO:0098852	lytic vacuole membrane	5/261	205/28804	0.0393736	Slc39a8/Gfap/H2-K1/H2-Q6/H2-Q7	5	205	0.0243902
GO:0030140	trans-Golgi network transport vesicle	2/261	35/28804	0.0400022	Slc2a4/Slc18a3	2	35	0.0571429
GO:0005788	endoplasmic reticulum lumen	3/261	85/28804	0.0422161	Bche/Wnt7b/Pcsk1	3	85	0.0352941
GO:0043235	receptor complex	8/261	430/28804	0.0431561	Erbb3/Ldlr/Gpr37/Rxra/Mertk/Ryk/Cd14/Itga9	8	430	0.0186047
GO:0000932	P-body	3/261	86/28804	0.043459	Ythdf1/Trim12a/Wtip	3	86	0.0348837
GO:0031941	filamentous actin	2/261	38/28804	0.0464395	Carmil1/Tmsb15l	2	38	0.0526316
GO:0044306	neuron projection terminus	5/261	215/28804	0.0466455	Oxt/Pcsk1/Ppp2ca/Slc18a3/Calca	5	215	0.0232558
GO:0030658	transport vesicle membrane	4/261	151/28804	0.0489375	Syn3/Slc18a3/Slc30a3/Slc17a7	4	151	0.0264901
GO:0010008	endosome membrane	6/261	291/28804	0.0500671	Slc9a7/Ldlr/Abhd17a/H2-K1/H2-Q6/H2-Q7	6	291	0.0206186
GO:0016324	apical plasma membrane	7/261	370/28804	0.0525205	Abcc6/Slc39a8/Cav1/Erbb3/Adcy8/F2rl2/Slc15a2	7	370	0.0189189
GO:0055037	recycling endosome	4/261	156/28804	0.0539458	Slc9a7/Ldlr/Abhd17a/Fcgr2b	4	156	0.025641
GO:0000795	synaptonemal complex	3/261	94/28804	0.0540487	Xlr3a/Xlr3b/Xlr4c	3	94	0.0319149
GO:0099086	synaptonemal structure	3/261	94/28804	0.0540487	Xlr3a/Xlr3b/Xlr4c	3	94	0.0319149
GO:0005901	caveola	3/261	96/28804	0.0568721	Cav1/Adcy8/Ldlr	3	96	0.03125
GO:0097386	glial cell projection	2/261	43/28804	0.057934	Grm2/Gfap	2	43	0.0465116
GO:0099522	cytosolic region	2/261	43/28804	0.057934	Dnajb1/Eif4ebp1	2	43	0.0465116
GO:0098839	postsynaptic density membrane	3/261	99/28804	0.0612358	Arc/Hspb1/Abhd17a	3	99	0.030303
GO:0042383	sarcolemma	4/261	166/28804	0.0647621	Slc2a4/Cav1/Rtn2/Adcy6	4	166	0.0240964
GO:0014069	postsynaptic density	7/261	398/28804	0.0715182	Arc/Syn3/Adcy8/Hspb1/Dgkz/Abhd17a/Ppp2ca	7	398	0.0175879
GO:0031901	early endosome membrane	3/261	106/28804	0.0720017	H2-K1/H2-Q6/H2-Q7	3	106	0.0283019
GO:0098686	hippocampal mossy fiber to CA3 synapse	2/261	49/28804	0.0728612	Adcy8/Slc30a3	2	49	0.0408163
GO:0045177	apical part of cell	8/261	488/28804	0.0776349	Abcc6/Slc39a8/Cav1/Erbb3/Adcy8/Ldlr/F2rl2/Slc15a2	8	488	0.0163934
GO:0031300	intrinsic component of organelle membrane	7/261	408/28804	0.0791775	Ero1a/Abhd17a/H2-K1/Slc18a3/H2-Q7/Slc30a3/Slc17a7	7	408	0.0171569
GO:0005774	vacuolar membrane	5/261	252/28804	0.0800501	Slc39a8/Gfap/H2-K1/H2-Q6/H2-Q7	5	252	0.0198413
GO:0045095	keratin filament	2/261	53/28804	0.0834208	Krt73/Krt80	2	53	0.0377358
GO:0045335	phagocytic vesicle	3/261	113/28804	0.0835501	H2-K1/Mpeg1/H2-Q7	3	113	0.0265487
GO:0000408	EKC/KEOPS complex	1/261	10/28804	0.0870186	Trp53rkb	1	10	0.1
GO:0070852	cell body fiber	1/261	10/28804	0.0870186	Sptbn4	1	10	0.1
GO:0071141	SMAD protein complex	1/261	10/28804	0.0870186	Smad6	1	10	0.1
GO:0099025	anchored component of postsynaptic membrane	1/261	10/28804	0.0870186	Abhd17a	1	10	0.1
GO:0030055	cell-substrate junction	4/261	185/28804	0.0881646	Cav1/Nedd9/Grb7/Col17a1	4	185	0.0216216
GO:0098636	protein complex involved in cell adhesion	2/261	56/28804	0.091626	Lgals1/Itga9	2	56	0.0357143
GO:0005833	hemoglobin complex	1/261	11/28804	0.0952942	Hbb-bt	1	11	0.0909091
GO:0030121	AP-1 adaptor complex	1/261	11/28804	0.0952942	Slc18a3	1	11	0.0909091
GO:0030122	AP-2 adaptor complex	1/261	11/28804	0.0952942	Slc18a3	1	11	0.0909091
GO:0032593	insulin-responsive compartment	1/261	11/28804	0.0952942	Slc2a4	1	11	0.0909091
GO:0042824	MHC class I peptide loading complex	1/261	11/28804	0.0952942	H2-K1	1	11	0.0909091
GO:0044214	spanning component of plasma membrane	1/261	11/28804	0.0952942	Erbb3	1	11	0.0909091
GO:0089717	spanning component of membrane	1/261	11/28804	0.0952942	Erbb3	1	11	0.0909091
GO:0030128	clathrin coat of endocytic vesicle	1/261	12/28804	0.103495	Slc18a3	1	12	0.0833333
GO:0031838	haptoglobin-hemoglobin complex	1/261	12/28804	0.103495	Hbb-bt	1	12	0.0833333
GO:0098574	cytoplasmic side of lysosomal membrane	1/261	12/28804	0.103495	Gfap	1	12	0.0833333
GO:0099572	postsynaptic specialization	7/261	438/28804	0.104899	Arc/Syn3/Adcy8/Hspb1/Dgkz/Abhd17a/Ppp2ca	7	438	0.0159817
GO:0031985	Golgi cisterna	2/261	61/28804	0.10579	Csgalnact2/H2-K1	2	61	0.0327869
GO:0043230	extracellular organelle	3/261	126/28804	0.106914	Slc2a4/Arc/Alpl	3	126	0.0238095
GO:0065010	extracellular membrane-bounded organelle	3/261	126/28804	0.106914	Slc2a4/Arc/Alpl	3	126	0.0238095
GO:0043197	dendritic spine	4/261	200/28804	0.10913	Arc/Dnajb1/Kcna4/Fcgr2b	4	200	0.02
GO:0022625	cytosolic large ribosomal subunit	2/261	63/28804	0.111612	Rpl35/Rpl36a-ps1	2	63	0.031746
GO:0005641	nuclear envelope lumen	1/261	13/28804	0.111622	Bche	1	13	0.0769231
GO:0019908	nuclear cyclin-dependent protein kinase holoenzyme complex	1/261	13/28804	0.111622	Cdk9	1	13	0.0769231
GO:0030669	clathrin-coated endocytic vesicle membrane	1/261	13/28804	0.111622	Slc18a3	1	13	0.0769231
GO:0034774	secretory granule lumen	1/261	13/28804	0.111622	Pcsk1	1	13	0.0769231
GO:0060205	cytoplasmic vesicle lumen	1/261	13/28804	0.111622	Pcsk1	1	13	0.0769231
GO:0044309	neuron spine	4/261	205/28804	0.116575	Arc/Dnajb1/Kcna4/Fcgr2b	4	205	0.0195122
GO:0034362	low-density lipoprotein particle	1/261	14/28804	0.119675	Ldlr	1	14	0.0714286
GO:0005884	actin filament	3/261	134/28804	0.122415	Carmil1/Sptbn4/Tmsb15l	3	134	0.0223881
GO:0016328	lateral plasma membrane	2/261	67/28804	0.123494	Abcc6/Erbb3	2	67	0.0298507
GO:0030139	endocytic vesicle	4/261	211/28804	0.125792	H2-K1/Mpeg1/Slc18a3/H2-Q7	4	211	0.0189573
GO:0000794	condensed nuclear chromosome	3/261	136/28804	0.126413	Xlr3a/Xlr3b/Xlr4c	3	136	0.0220588
GO:0044853	plasma membrane raft	3/261	136/28804	0.126413	Cav1/Adcy8/Ldlr	3	136	0.0220588
GO:0030130	clathrin coat of trans-Golgi network vesicle	1/261	15/28804	0.127656	Slc18a3	1	15	0.0666667
GO:0031983	vesicle lumen	1/261	15/28804	0.127656	Pcsk1	1	15	0.0666667
GO:0036128	CatSper complex	1/261	15/28804	0.127656	Catsper2	1	15	0.0666667
GO:0031301	integral component of organelle membrane	6/261	378/28804	0.130395	Ero1a/H2-K1/Slc18a3/H2-Q7/Slc30a3/Slc17a7	6	378	0.015873
GO:0099634	postsynaptic specialization membrane	3/261	138/28804	0.130457	Arc/Hspb1/Abhd17a	3	138	0.0217391
GO:0030315	T-tubule	2/261	70/28804	0.132597	Slc2a4/Rtn2	2	70	0.0285714
GO:0005869	dynactin complex	1/261	16/28804	0.135565	Acta2	1	16	0.0625
GO:0033116	endoplasmic reticulum-Golgi intermediate compartment membrane	1/261	16/28804	0.135565	Whamm	1	16	0.0625
GO:0033270	paranode region of axon	1/261	16/28804	0.135565	Sptbn4	1	16	0.0625
GO:0035253	ciliary rootlet	1/261	16/28804	0.135565	Spag5	1	16	0.0625
GO:0098981	cholinergic synapse	1/261	16/28804	0.135565	Slc18a3	1	16	0.0625
GO:0000922	spindle pole	3/261	143/28804	0.140762	Nedd9/Plk2/Spag5	3	143	0.020979
GO:0043204	perikaryon	3/261	143/28804	0.140762	Cntnap3/Pcsk1/Hspb1	3	143	0.020979
GO:0000159	protein phosphatase type 2A complex	1/261	18/28804	0.151168	Ppp2ca	1	18	0.0555556
GO:0012510	trans-Golgi network transport vesicle membrane	1/261	18/28804	0.151168	Slc18a3	1	18	0.0555556
GO:0030132	clathrin coat of coated pit	1/261	18/28804	0.151168	Slc18a3	1	18	0.0555556
GO:0032580	Golgi cisterna membrane	1/261	18/28804	0.151168	Csgalnact2	1	18	0.0555556
GO:0008076	voltage-gated potassium channel complex	2/261	76/28804	0.151229	Kcna4/Lrrc26	2	76	0.0263158
GO:0017053	transcription repressor complex	2/261	76/28804	0.151229	Jund/Zbtb16	2	76	0.0263158
GO:0098791	Golgi apparatus subcompartment	5/261	311/28804	0.153279	Slc2a4/Slc9a7/Csgalnact2/Pcsk1/H2-K1	5	311	0.0160772
GO:0010494	cytoplasmic stress granule	2/261	78/28804	0.157551	Ythdf1/Grb7	2	78	0.025641
GO:0031430	M band	1/261	19/28804	0.158865	Hspb1	1	19	0.0526316
GO:0032045	guanyl-nucleotide exchange factor complex	1/261	19/28804	0.158865	Dock1	1	19	0.0526316
GO:0043034	costamere	1/261	19/28804	0.158865	Svil	1	19	0.0526316
GO:0060076	excitatory synapse	2/261	79/28804	0.16073	Adcy8/Slc17a7	2	79	0.0253165
GO:0008021	synaptic vesicle	4/261	234/28804	0.163756	Syn3/Slc18a3/Slc30a3/Slc17a7	4	234	0.017094
GO:0005751	mitochondrial respiratory chain complex IV	1/261	20/28804	0.166491	AA467197	1	20	0.05
GO:0005797	Golgi medial cisterna	1/261	20/28804	0.166491	H2-K1	1	20	0.05
GO:0033268	node of Ranvier	1/261	20/28804	0.166491	Sptbn4	1	20	0.05
GO:0099144	anchored component of synaptic membrane	1/261	20/28804	0.166491	Abhd17a	1	20	0.05
GO:0005581	collagen trimer	2/261	81/28804	0.167124	Col23a1/Col17a1	2	81	0.0246914
GO:0046658	anchored component of plasma membrane	2/261	81/28804	0.167124	Abhd17a/Cd14	2	81	0.0246914
GO:0043292	contractile fiber	4/261	236/28804	0.167237	Acta2/Hspb1/Rtn2/Svil	4	236	0.0169492
GO:0030176	integral component of endoplasmic reticulum membrane	3/261	157/28804	0.170956	Ero1a/H2-K1/H2-Q7	3	157	0.0191083
GO:0000793	condensed chromosome	5/261	325/28804	0.17377	Cenpq/Spag5/Xlr3a/Xlr3b/Xlr4c	5	325	0.0153846
GO:0032806	carboxy-terminal domain protein kinase complex	1/261	21/28804	0.174049	Cdk9	1	21	0.047619
GO:0045211	postsynaptic membrane	5/261	326/28804	0.175273	Arc/Erbb3/Hspb1/Abhd17a/Grm2	5	326	0.0153374
GO:0044304	main axon	2/261	84/28804	0.176794	Kcna4/Sptbn4	2	84	0.0238095
GO:0005680	anaphase-promoting complex	1/261	22/28804	0.181539	Ube2s	1	22	0.0454545
GO:0005795	Golgi stack	2/261	86/28804	0.183288	Csgalnact2/H2-K1	2	86	0.0232558
GO:0031362	anchored component of external side of plasma membrane	1/261	23/28804	0.188961	Cd14	1	23	0.0434783
GO:0031528	microvillus membrane	1/261	23/28804	0.188961	Adcy6	1	23	0.0434783
GO:0031227	intrinsic component of endoplasmic reticulum membrane	3/261	165/28804	0.188974	Ero1a/H2-K1/H2-Q7	3	165	0.0181818
GO:0001725	stress fiber	2/261	88/28804	0.189817	Acta2/Tmsb15l	2	88	0.0227273
GO:0097517	contractile actin filament bundle	2/261	88/28804	0.189817	Acta2/Tmsb15l	2	88	0.0227273
GO:0002080	acrosomal membrane	1/261	24/28804	0.196316	Cav1	1	24	0.0416667
GO:0034705	potassium channel complex	2/261	90/28804	0.196377	Kcna4/Lrrc26	2	90	0.0222222
GO:0044291	cell-cell contact zone	2/261	90/28804	0.196377	Opalin/Sptbn4	2	90	0.0222222
GO:0035371	microtubule plus-end	1/261	25/28804	0.203604	Spag5	1	25	0.04
GO:0045277	respiratory chain complex IV	1/261	25/28804	0.203604	AA467197	1	25	0.04
GO:0045334	clathrin-coated endocytic vesicle	1/261	25/28804	0.203604	Slc18a3	1	25	0.04
GO:0005925	focal adhesion	3/261	172/28804	0.205119	Cav1/Nedd9/Grb7	3	172	0.0174419
GO:0070382	exocytic vesicle	4/261	257/28804	0.205262	Syn3/Slc18a3/Slc30a3/Slc17a7	4	257	0.0155642
GO:0030133	transport vesicle	5/261	346/28804	0.206318	Slc2a4/Syn3/Slc18a3/Slc30a3/Slc17a7	5	346	0.0144509
GO:0005769	early endosome	5/261	348/28804	0.209519	Ldlr/Tbc1d16/H2-K1/H2-Q6/H2-Q7	5	348	0.0143678
GO:0005798	Golgi-associated vesicle	2/261	94/28804	0.209578	Slc2a4/Slc18a3	2	94	0.0212766
GO:0030131	clathrin adaptor complex	1/261	26/28804	0.210827	Slc18a3	1	26	0.0384615
GO:0032432	actin filament bundle	2/261	97/28804	0.219536	Acta2/Tmsb15l	2	97	0.0206186
GO:0042641	actomyosin	2/261	97/28804	0.219536	Acta2/Tmsb15l	2	97	0.0206186
GO:0072686	mitotic spindle	3/261	179/28804	0.221566	Gem/Nedd9/Spag5	3	179	0.0167598
GO:0030686	90S preribosome	1/261	28/28804	0.225077	Kri1	1	28	0.0357143
GO:0031233	intrinsic component of external side of plasma membrane	1/261	28/28804	0.225077	Cd14	1	28	0.0357143
GO:0070971	endoplasmic reticulum exit site	1/261	28/28804	0.225077	H2-K1	1	28	0.0357143
GO:0048786	presynaptic active zone	2/261	99/28804	0.226197	Adcy8/Slc17a7	2	99	0.020202
GO:0031514	motile cilium	4/261	269/28804	0.228032	Acta2/Drc7/Tekt4/Catsper2	4	269	0.0148699
GO:0005942	phosphatidylinositol 3-kinase complex	1/261	30/28804	0.23907	Socs3	1	30	0.0333333
GO:0005902	microvillus	2/261	105/28804	0.246257	Angpt1/Adcy6	2	105	0.0190476
GO:0031970	organelle envelope lumen	2/261	105/28804	0.246257	Bche/Alpl	2	105	0.0190476
GO:0030125	clathrin vesicle coat	1/261	32/28804	0.252812	Slc18a3	1	32	0.03125
GO:0097060	synaptic membrane	6/261	469/28804	0.253411	Arc/Erbb3/Adcy8/Hspb1/Abhd17a/Grm2	6	469	0.0127932
GO:0005811	lipid droplet	2/261	109/28804	0.259669	Cav1/Plin4	2	109	0.0183486
GO:0150034	distal axon	5/261	379/28804	0.260991	Oxt/Pcsk1/Ppp2ca/Slc18a3/Calca	5	379	0.0131926
GO:0008305	integrin complex	1/261	34/28804	0.266307	Itga9	1	34	0.0294118
GO:1990752	microtubule end	1/261	34/28804	0.266307	Spag5	1	34	0.0294118
GO:0022626	cytosolic ribosome	2/261	112/28804	0.269733	Rpl35/Rpl36a-ps1	2	112	0.0178571
GO:0031045	dense core granule	1/261	35/28804	0.272963	Spx	1	35	0.0285714
GO:0042470	melanosome	1/261	35/28804	0.272963	Gchfr	1	35	0.0285714
GO:0048770	pigment granule	1/261	35/28804	0.272963	Gchfr	1	35	0.0285714
GO:0061827	sperm head	1/261	35/28804	0.272963	Dnajb1	1	35	0.0285714
GO:0034702	ion channel complex	4/261	295/28804	0.279265	Ano2/Kcna4/Catsper2/Lrrc26	4	295	0.0135593
GO:0098685	Schaffer collateral - CA1 synapse	2/261	115/28804	0.279795	Adcy8/Dgkz	2	115	0.0173913
GO:0070069	cytochrome complex	1/261	37/28804	0.286095	AA467197	1	37	0.027027
GO:0030136	clathrin-coated vesicle	2/261	117/28804	0.286498	Slc2a4/Slc18a3	2	117	0.017094
GO:1903561	extracellular vesicle	2/261	117/28804	0.286498	Slc2a4/Arc	2	117	0.017094
GO:0098562	cytoplasmic side of membrane	3/261	207/28804	0.289431	Gem/S100a6/Gfap	3	207	0.0144928
GO:0031672	A band	1/261	38/28804	0.292572	Hspb1	1	38	0.0263158
GO:0032809	neuronal cell body membrane	1/261	38/28804	0.292572	Adcy8	1	38	0.0263158
GO:0051233	spindle midzone	1/261	38/28804	0.292572	Gem	1	38	0.0263158
GO:0005604	basement membrane	2/261	120/28804	0.296539	Adamts1/Col17a1	2	120	0.0166667
GO:0097431	mitotic spindle pole	1/261	39/28804	0.298991	Spag5	1	39	0.025641
GO:0016592	mediator complex	1/261	40/28804	0.305352	Cdk9	1	40	0.025
GO:0015934	large ribosomal subunit	2/261	123/28804	0.30656	Rpl35/Rpl36a-ps1	2	123	0.0162602
GO:0044298	cell body membrane	1/261	41/28804	0.311655	Adcy8	1	41	0.0243902
GO:0097228	sperm principal piece	1/261	41/28804	0.311655	Tekt4	1	41	0.0243902
GO:0005891	voltage-gated calcium channel complex	1/261	42/28804	0.317901	Catsper2	1	42	0.0238095
GO:0120111	neuron projection cytoplasm	1/261	42/28804	0.317901	Arc	1	42	0.0238095
GO:0030016	myofibril	3/261	223/28804	0.328949	Hspb1/Rtn2/Svil	3	223	0.0134529
GO:0030119	AP-type membrane coat adaptor complex	1/261	44/28804	0.330224	Slc18a3	1	44	0.0227273
GO:0031463	Cul3-RING ubiquitin ligase complex	1/261	44/28804	0.330224	Kctd17	1	44	0.0227273
GO:0034703	cation channel complex	3/261	224/28804	0.331422	Kcna4/Catsper2/Lrrc26	3	224	0.0133929
GO:0030018	Z disc	2/261	131/28804	0.333131	Hspb1/Rtn2	2	131	0.0152672
GO:0000152	nuclear ubiquitin ligase complex	1/261	45/28804	0.336303	Ube2s	1	45	0.0222222
GO:0030660	Golgi-associated vesicle membrane	1/261	45/28804	0.336303	Slc18a3	1	45	0.0222222
GO:0005778	peroxisomal membrane	1/261	46/28804	0.342326	Cav1	1	46	0.0217391
GO:0031903	microbody membrane	1/261	46/28804	0.342326	Cav1	1	46	0.0217391
GO:0001772	immunological synapse	1/261	47/28804	0.348295	Cd53	1	47	0.0212766
GO:0034358	plasma lipoprotein particle	1/261	47/28804	0.348295	Ldlr	1	47	0.0212766
GO:1990777	lipoprotein particle	1/261	47/28804	0.348295	Ldlr	1	47	0.0212766
GO:0009295	nucleoid	1/261	48/28804	0.35421	Fastkd5	1	48	0.0208333
GO:0034707	chloride channel complex	1/261	48/28804	0.35421	Ano2	1	48	0.0208333
GO:0042645	mitochondrial nucleoid	1/261	48/28804	0.35421	Fastkd5	1	48	0.0208333
GO:0005635	nuclear envelope	5/261	435/28804	0.359605	Nr4a1/Bche/S100a6/Gchfr/Nxf2	5	435	0.0114943
GO:0030118	clathrin coat	1/261	49/28804	0.360071	Slc18a3	1	49	0.0204082
GO:0030665	clathrin-coated vesicle membrane	1/261	49/28804	0.360071	Slc18a3	1	49	0.0204082
GO:0032994	protein-lipid complex	1/261	50/28804	0.36588	Ldlr	1	50	0.02
GO:0005912	adherens junction	2/261	142/28804	0.369164	Sptbn4/Wtip	2	142	0.0140845
GO:0000307	cyclin-dependent protein kinase holoenzyme complex	1/261	51/28804	0.371636	Cdk9	1	51	0.0196078
GO:0031674	I band	2/261	144/28804	0.375637	Hspb1/Rtn2	2	144	0.0138889
GO:0000775	chromosome, centromeric region	3/261	242/28804	0.375803	Ppp2ca/Cenpq/Spag5	3	242	0.0123967
GO:0008023	transcription elongation factor complex	1/261	53/28804	0.382992	Cdk9	1	53	0.0188679
GO:0005770	late endosome	3/261	247/28804	0.388043	Slc2a4/Ldlr/Slc30a3	3	247	0.0121457
GO:0099240	intrinsic component of synaptic membrane	3/261	247/28804	0.388043	Adcy8/Abhd17a/Grm2	3	247	0.0121457
GO:0097225	sperm midpiece	1/261	54/28804	0.388593	Tekt4	1	54	0.0185185
GO:0005777	peroxisome	2/261	149/28804	0.391697	Cav1/Xdh	2	149	0.0134228
GO:0042579	microbody	2/261	149/28804	0.391697	Cav1/Xdh	2	149	0.0134228
GO:0005802	trans-Golgi network	3/261	250/28804	0.395361	Slc2a4/Slc9a7/Pcsk1	3	250	0.012
GO:0008287	protein serine/threonine phosphatase complex	1/261	57/28804	0.405094	Ppp2ca	1	57	0.0175439
GO:1903293	phosphatase complex	1/261	58/28804	0.410496	Ppp2ca	1	58	0.0172414
GO:0005819	spindle	4/261	360/28804	0.41188	Gem/Nedd9/Plk2/Spag5	4	360	0.0111111
GO:0030120	vesicle coat	1/261	59/28804	0.415848	Slc18a3	1	59	0.0169492
GO:0001533	cornified envelope	1/261	61/28804	0.426408	Hspb1	1	61	0.0163934
GO:0031312	extrinsic component of organelle membrane	1/261	61/28804	0.426408	Syn3	1	61	0.0163934
GO:0000776	kinetochore	2/261	161/28804	0.42945	Cenpq/Spag5	2	161	0.0124224
GO:1902495	transmembrane transporter complex	4/261	373/28804	0.43814	Ano2/Kcna4/Catsper2/Lrrc26	4	373	0.0107239
GO:0000502	proteasome complex	1/261	64/28804	0.441893	Hspb1	1	64	0.015625
GO:0097730	non-motile cilium	2/261	166/28804	0.444815	Ano2/Mertk	2	166	0.0120482
GO:0005771	multivesicular body	1/261	66/28804	0.451984	Slc2a4	1	66	0.0151515
GO:0034704	calcium channel complex	1/261	66/28804	0.451984	Catsper2	1	66	0.0151515
GO:0014704	intercalated disc	1/261	67/28804	0.456961	Sptbn4	1	67	0.0149254
GO:0043198	dendritic shaft	1/261	67/28804	0.456961	Kcna4	1	67	0.0149254
GO:0000779	condensed chromosome, centromeric region	2/261	171/28804	0.459949	Cenpq/Spag5	2	171	0.0116959
GO:0000791	euchromatin	1/261	68/28804	0.461893	Klf4	1	68	0.0147059
GO:0005657	replication fork	1/261	70/28804	0.471623	Rfc4	1	70	0.0142857
GO:0030027	lamellipodium	2/261	175/28804	0.471882	Carmil1/Dgkz	2	175	0.0114286
GO:0036126	sperm flagellum	2/261	176/28804	0.474841	Tekt4/Catsper2	2	176	0.0113636
GO:1990351	transporter complex	4/261	395/28804	0.48176	Ano2/Kcna4/Catsper2/Lrrc26	4	395	0.0101266
GO:0000228	nuclear chromosome	3/261	288/28804	0.485442	Xlr3a/Xlr3b/Xlr4c	3	288	0.0104167
GO:0098936	intrinsic component of postsynaptic membrane	2/261	180/28804	0.486574	Abhd17a/Grm2	2	180	0.0111111
GO:0009898	cytoplasmic side of plasma membrane	2/261	182/28804	0.49238	Gem/S100a6	2	182	0.010989
GO:0032838	plasma membrane bounded cell projection cytoplasm	2/261	184/28804	0.498144	Arc/Dnaaf1	2	184	0.0108696
GO:0035097	histone methyltransferase complex	1/261	76/28804	0.499776	Hdac9	1	76	0.0131579
GO:0030684	preribosome	1/261	77/28804	0.504321	Kri1	1	77	0.012987
GO:0005793	endoplasmic reticulum-Golgi intermediate compartment	1/261	78/28804	0.508824	Whamm	1	78	0.0128205
GO:0005741	mitochondrial outer membrane	2/261	188/28804	0.509547	Pi4kb/Hk2	2	188	0.0106383
GO:0099146	intrinsic component of postsynaptic density membrane	1/261	80/28804	0.517709	Abhd17a	1	80	0.0125
GO:0097729	9+2 motile cilium	2/261	192/28804	0.520779	Tekt4/Catsper2	2	192	0.0104167
GO:0005938	cell cortex	3/261	306/28804	0.525853	Cav1/Sptbn4/Tle6	3	306	0.00980392
GO:0001750	photoreceptor outer segment	1/261	84/28804	0.535002	Mertk	1	84	0.0119048
GO:0030017	sarcomere	2/261	198/28804	0.537303	Hspb1/Rtn2	2	198	0.010101
GO:0032993	protein-DNA complex	2/261	198/28804	0.537303	Fos/Jund	2	198	0.010101
GO:0001673	male germ cell nucleus	1/261	85/28804	0.539228	Zbtb16	1	85	0.0117647
GO:0005746	mitochondrial respirasome	1/261	85/28804	0.539228	AA467197	1	85	0.0117647
GO:0098802	plasma membrane signaling receptor complex	2/261	199/28804	0.540019	Erbb3/Itga9	2	199	0.0100503
GO:0030864	cortical actin cytoskeleton	1/261	86/28804	0.543415	Sptbn4	1	86	0.0116279
GO:0042734	presynaptic membrane	2/261	201/28804	0.545417	Adcy8/Grm2	2	201	0.00995025
GO:0044391	ribosomal subunit	2/261	201/28804	0.545417	Rpl35/Rpl36a-ps1	2	201	0.00995025
GO:0098803	respiratory chain complex	1/261	87/28804	0.547565	AA467197	1	87	0.0114943
GO:0030135	coated vesicle	2/261	203/28804	0.550772	Slc2a4/Slc18a3	2	203	0.00985222
GO:0005791	rough endoplasmic reticulum	1/261	89/28804	0.555752	Pcsk1	1	89	0.011236
GO:0030662	coated vesicle membrane	1/261	89/28804	0.555752	Slc18a3	1	89	0.011236
GO:0030667	secretory granule membrane	1/261	91/28804	0.563791	Cav1	1	91	0.010989
GO:0019867	outer membrane	2/261	209/28804	0.566568	Pi4kb/Hk2	2	209	0.00956938
GO:0031968	organelle outer membrane	2/261	209/28804	0.566568	Pi4kb/Hk2	2	209	0.00956938
GO:0005758	mitochondrial intermembrane space	1/261	92/28804	0.567756	Alpl	1	92	0.0108696
GO:0070469	respirasome	1/261	95/28804	0.579438	AA467197	1	95	0.0105263
GO:0030117	membrane coat	1/261	97/28804	0.58705	Slc18a3	1	97	0.0103093
GO:0048475	coated membrane	1/261	97/28804	0.58705	Slc18a3	1	97	0.0103093
GO:0019898	extrinsic component of membrane	3/261	337/28804	0.591133	Syn3/S100a6/Socs3	3	337	0.00890208
GO:0031594	neuromuscular junction	1/261	99/28804	0.594525	Slc18a3	1	99	0.010101
GO:1905369	endopeptidase complex	1/261	100/28804	0.598212	Hspb1	1	100	0.01
GO:0031461	cullin-RING ubiquitin ligase complex	2/261	223/28804	0.601859	Kctd17/Ube2s	2	223	0.00896861
GO:0000151	ubiquitin ligase complex	3/261	344/28804	0.605053	Gpr37/Kctd17/Ube2s	3	344	0.00872093
GO:0099699	integral component of synaptic membrane	2/261	227/28804	0.611537	Adcy8/Grm2	2	227	0.00881057
GO:0070062	extracellular exosome	1/261	104/28804	0.612628	Slc2a4	1	104	0.00961539
GO:0098687	chromosomal region	3/261	348/28804	0.612866	Ppp2ca/Cenpq/Spag5	3	348	0.00862069
GO:0031234	extrinsic component of cytoplasmic side of plasma membrane	1/261	105/28804	0.61615	S100a6	1	105	0.00952381
GO:0098858	actin-based cell projection	2/261	229/28804	0.616308	Angpt1/Adcy6	2	229	0.00873362
GO:0099568	cytoplasmic region	2/261	229/28804	0.616308	Arc/Dnaaf1	2	229	0.00873362
GO:0016363	nuclear matrix	1/261	106/28804	0.619641	Sptbn4	1	106	0.00943396
GO:0034708	methyltransferase complex	1/261	106/28804	0.619641	Hdac9	1	106	0.00943396
GO:0043073	germ cell nucleus	1/261	106/28804	0.619641	Zbtb16	1	106	0.00943396
GO:0034451	centriolar satellite	1/261	108/28804	0.626529	Spag5	1	108	0.00925926
GO:0005840	ribosome	2/261	236/28804	0.632655	Rpl35/Rpl36a-ps1	2	236	0.00847458
GO:0098948	intrinsic component of postsynaptic specialization membrane	1/261	114/28804	0.646453	Abhd17a	1	114	0.00877193
GO:0097733	photoreceptor cell cilium	1/261	115/28804	0.64967	Mertk	1	115	0.00869565
GO:0099056	integral component of presynaptic membrane	1/261	116/28804	0.652857	Adcy8	1	116	0.00862069
GO:0031965	nuclear membrane	2/261	246/28804	0.655061	Nr4a1/Gchfr	2	246	0.00813008
GO:0030863	cortical cytoskeleton	1/261	121/28804	0.668365	Sptbn4	1	121	0.00826446
GO:1902554	serine/threonine protein kinase complex	1/261	123/28804	0.674373	Cdk9	1	123	0.00813008
GO:0097731	9+0 non-motile cilium	1/261	129/28804	0.691754	Mertk	1	129	0.00775194
GO:0098889	intrinsic component of presynaptic membrane	1/261	129/28804	0.691754	Adcy8	1	129	0.00775194
GO:0140534	endoplasmic reticulum protein-containing complex	1/261	131/28804	0.69734	H2-K1	1	131	0.00763359
GO:0034399	nuclear periphery	1/261	132/28804	0.700095	Sptbn4	1	132	0.00757576
GO:0005814	centriole	1/261	134/28804	0.70553	Plk2	1	134	0.00746269
GO:1902911	protein kinase complex	1/261	136/28804	0.710867	Cdk9	1	136	0.00735294
GO:1905368	peptidase complex	1/261	136/28804	0.710867	Hspb1	1	136	0.00735294
GO:0005930	axoneme	1/261	139/28804	0.718693	Dnaaf1	1	139	0.00719425
GO:0031252	cell leading edge	3/261	409/28804	0.718952	Carmil1/Dgkz/S100a6	3	409	0.00733496
GO:0097014	ciliary plasm	1/261	141/28804	0.723792	Dnaaf1	1	141	0.0070922
GO:0061695	transferase complex, transferring phosphorus-containing groups	2/261	281/28804	0.724965	Cdk9/Socs3	2	281	0.00711744
GO:0098800	inner mitochondrial membrane protein complex	1/261	143/28804	0.7288	AA467197	1	143	0.00699301
GO:0001726	ruffle	1/261	151/28804	0.747941	S100a6	1	151	0.00662252
GO:0005875	microtubule associated complex	1/261	152/28804	0.750237	Acta2	1	152	0.00657895
GO:0001669	acrosomal vesicle	1/261	156/28804	0.759215	Cav1	1	156	0.00641026
GO:0099055	integral component of postsynaptic membrane	1/261	170/28804	0.788178	Grm2	1	170	0.00588235
GO:0036064	ciliary basal body	1/261	177/28804	0.801331	Spag5	1	177	0.00564972
GO:0030496	midbody	1/261	188/28804	0.820375	Gem	1	188	0.00531915
GO:0019897	extrinsic component of plasma membrane	1/261	190/28804	0.823637	S100a6	1	190	0.00526316
GO:0043209	myelin sheath	1/261	215/28804	0.859758	Gfap	1	215	0.00465116
GO:0005874	microtubule	2/261	441/28804	0.910807	Spag5/Whamm	2	441	0.00453515
GO:0098798	mitochondrial protein-containing complex	1/261	291/28804	0.930214	AA467197	1	291	0.00343643
GO:0005759	mitochondrial matrix	1/261	293/28804	0.931486	Fastkd5	1	293	0.00341297
GO:0031253	cell projection membrane	1/261	320/28804	0.946557	Adcy6	1	320	0.003125
GO:0007616	long-term memory	7/258	43/28943	1.01e-07	Egr1/Slc2a4/Arc/Adcy8/Ldlr/Sgk1/Slc17a7	7	43	0.162791
GO:0007218	neuropeptide signaling pathway	9/258	89/28943	1.06e-07	Qrfp/Cysltr2/Sstr4/Gpr37/Tac2/Gal/Cartpt/Grp/Calca	9	89	0.101124
GO:0007613	memory	11/258	160/28943	2.2e-07	Il1b/Egr1/Slc2a4/Arc/Nog/Adcy8/Ldlr/Plk2/Sgk1/Ythdf1/Slc17a7	11	160	0.06875
GO:0007611	learning or memory	15/258	321/28943	2.29e-07	Il1b/Egr1/Slc2a4/Arc/Btg2/Bche/Nr4a2/Nog/Adcy8/Ldlr/Plk2/Sgk1/Ythdf1/Tbr1/Slc17a7	15	321	0.046729
GO:0043434	response to peptide hormone	16/258	369/28943	2.47e-07	Il1b/Nr4a1/Egr2/Egr1/Nr4a3/Slc2a4/Nr4a2/Cav1/Adcy8/Hdac9/Sgk1/Adcy6/Serpina3n/Eif4ebp1/Socs3/Serpina3g	16	369	0.0433604
GO:1901652	response to peptide	17/258	430/28943	3.8e-07	Il1b/Nr4a1/Egr2/Egr1/Nr4a3/Slc2a4/Nr4a2/Cav1/Adcy8/Hdac9/Sgk1/Adcy6/Serpina3n/Eif4ebp1/Socs3/Fcgr2b/Serpina3g	17	430	0.0395349
GO:0070371	ERK1 and ERK2 cascade	15/258	350/28943	6.84e-07	Il1b/Cysltr2/Avp/Sstr4/Dusp1/Klf4/Acta2/Dusp6/Cav1/Spry4/Ccn1/Angpt1/Fgf2/Gpr183/Ccl8	15	350	0.0428571
GO:0050890	cognition	15/258	358/28943	9.08e-07	Il1b/Egr1/Slc2a4/Arc/Btg2/Bche/Nr4a2/Nog/Adcy8/Ldlr/Plk2/Sgk1/Ythdf1/Tbr1/Slc17a7	15	358	0.0418994
GO:0070372	regulation of ERK1 and ERK2 cascade	14/258	326/28943	1.58e-06	Il1b/Cysltr2/Sstr4/Dusp1/Klf4/Acta2/Dusp6/Cav1/Spry4/Ccn1/Angpt1/Fgf2/Gpr183/Ccl8	14	326	0.0429448
GO:0001503	ossification	16/258	426/28943	1.64e-06	Egr2/Junb/Rspo2/Alpl/Oxt/Nog/Ccn1/Mmp14/Wnt7b/Rxra/Fgf2/Jund/Zbtb16/Kremen2/Smad6/Calca	16	426	0.0375587
GO:0072507	divalent inorganic cation homeostasis	14/258	359/28943	4.82e-06	Abcc6/Slc39a8/Alpl/Cav1/Adcy8/Ero1a/Kctd17/Fgf2/Mt2/Calca/Slc30a3/Ccl8/F2rl3/Calcb	14	359	0.0389972
GO:1901653	cellular response to peptide	13/258	322/28943	7.29e-06	Il1b/Nr4a1/Nr4a3/Slc2a4/Nr4a2/Cav1/Adcy8/Hdac9/Sgk1/Adcy6/Eif4ebp1/Socs3/Fcgr2b	13	322	0.0403727
GO:0071375	cellular response to peptide hormone stimulus	12/258	278/28943	8.41e-06	Il1b/Nr4a1/Nr4a3/Slc2a4/Nr4a2/Cav1/Adcy8/Hdac9/Sgk1/Adcy6/Eif4ebp1/Socs3	12	278	0.0431655
GO:0045777	positive regulation of blood pressure	6/258	56/28943	1.06e-05	Qrfp/Avp/Oxt/Tac2/Cartpt/Spx	6	56	0.107143
GO:0060537	muscle tissue development	16/258	494/28943	1.07e-05	Nr4a1/Egr2/Fos/Egr1/Btg2/Sik1/Maff/Rarb/Cav1/Nog/Erbb3/Hdac9/Angpt1/Rxra/Fgf2/Svil	16	494	0.0323887
GO:0030003	cellular cation homeostasis	16/258	498/28943	1.18e-05	Avp/Slc9a7/Slc39a8/Cav1/Adcy8/Slc9a8/Ero1a/Sgk1/Kctd17/Fgf2/Mt2/Calca/Slc30a3/Ccl8/F2rl3/Calcb	16	498	0.0321285
GO:0051384	response to glucocorticoid	7/258	86/28943	1.22e-05	Sstr4/Bche/Alpl/Sgk1/Rxra/Eif4ebp1/Sult1a1	7	86	0.0813953
GO:0050805	negative regulation of synaptic transmission	7/258	90/28943	1.64e-05	Il1b/Arc/Bche/S1pr2/Adcy8/Plk2/Grm2	7	90	0.0777778
GO:0035914	skeletal muscle cell differentiation	7/258	94/28943	2.18e-05	Nr4a1/Egr2/Fos/Egr1/Btg2/Maff/Hdac9	7	94	0.0744681
GO:0007631	feeding behavior	8/258	130/28943	2.28e-05	Qrfp/Nr4a3/Oxt/Apln/Gal/Cartpt/Calca/Tbr1	8	130	0.0615385
GO:0031960	response to corticosteroid	7/258	95/28943	2.34e-05	Sstr4/Bche/Alpl/Sgk1/Rxra/Eif4ebp1/Sult1a1	7	95	0.0736842
GO:0033002	muscle cell proliferation	11/258	266/28943	2.97e-05	Egr1/Nr4a3/Adamts1/S1pr2/Klf4/Cav1/Nog/Apln/Angpt1/Rxra/Fgf2	11	266	0.0413534
GO:0007517	muscle organ development	13/258	371/28943	3.23e-05	Nr4a1/Egr2/Fos/Egr1/Btg2/Maff/Cav1/Nog/Erbb3/Hdac9/Angpt1/Rxra/Svil	13	371	0.0350404
GO:0072503	cellular divalent inorganic cation homeostasis	12/258	320/28943	3.38e-05	Slc39a8/Cav1/Adcy8/Ero1a/Kctd17/Fgf2/Mt2/Calca/Slc30a3/Ccl8/F2rl3/Calcb	12	320	0.0375
GO:0030278	regulation of ossification	8/258	140/28943	3.88e-05	Egr2/Oxt/Ccn1/Rxra/Zbtb16/Kremen2/Smad6/Calca	8	140	0.0571429
GO:1904705	regulation of vascular associated smooth muscle cell proliferation	6/258	72/28943	4.52e-05	Nr4a3/Adamts1/S1pr2/Cav1/Apln/Fgf2	6	72	0.0833333
GO:0010720	positive regulation of cell development	13/258	384/28943	4.6e-05	Il1b/Egr2/S1pr2/Dock1/Nog/Nedd9/Carmil1/Nkx6-2/Sgk1/Fgf2/Gfap/Tle6/Xlr3b	13	384	0.0338542
GO:0033674	positive regulation of kinase activity	14/258	440/28943	4.62e-05	Il1b/Egr1/Erbb3/Ccn1/Adcy8/Nedd9/Angpt1/Dgkz/Fgf2/Ppp2ca/Cartpt/Mertk/Ryk/Calca	14	440	0.0318182
GO:0048545	response to steroid hormone	10/258	232/28943	4.83e-05	Sstr4/Bche/Alpl/Cav1/Oxt/Per1/Sgk1/Rxra/Eif4ebp1/Sult1a1	10	232	0.0431034
GO:1990874	vascular associated smooth muscle cell proliferation	6/258	75/28943	5.7e-05	Nr4a3/Adamts1/S1pr2/Cav1/Apln/Fgf2	6	75	0.08
GO:0016055	Wnt signaling pathway	14/258	451/28943	6.01e-05	Egr1/Rspo2/Klf4/Cav1/Nog/Wnt7b/Amer1/Rnf220/Fgf2/Apcdd1/Nxn/Ryk/Tle6/Kremen2	14	451	0.0310421
GO:0198738	cell-cell signaling by wnt	14/258	453/28943	6.3e-05	Egr1/Rspo2/Klf4/Cav1/Nog/Wnt7b/Amer1/Rnf220/Fgf2/Apcdd1/Nxn/Ryk/Tle6/Kremen2	14	453	0.0309051
GO:0002027	regulation of heart rate	7/258	113/28943	7.13e-05	Kcnh6/Sema3a/Cav1/Oxt/Apln/Sptbn4/Spx	7	113	0.0619469
GO:0001933	negative regulation of protein phosphorylation	12/258	346/28943	7.16e-05	Il1b/Dusp1/Dusp6/Cav1/Nog/Spry4/Angpt1/Hspb1/Ppp2ca/Socs3/Xdh/Smad6	12	346	0.0346821
GO:0010038	response to metal ion	11/258	296/28943	7.78e-05	Abcc6/Fos/Junb/Fosb/Cav1/Adcy8/Jund/Ppp2ca/Mt2/Xdh/Slc30a3	11	296	0.0371622
GO:0002683	negative regulation of immune system process	14/258	465/28943	8.31e-05	Dusp1/Ldlr/Angpt1/Hspb1/Dgkz/Gal/Tsc22d3/Cartpt/Mertk/Fcgr2b/Pglyrp1/Calca/Nlrc5/Acp5	14	465	0.0301075
GO:0007519	skeletal muscle tissue development	9/258	207/28943	0.000107732	Nr4a1/Egr2/Fos/Egr1/Btg2/Maff/Cav1/Hdac9/Svil	9	207	0.0434783
GO:0071805	potassium ion transmembrane transport	9/258	207/28943	0.000107732	Kcnk5/Kcnh6/Slc9a7/Cav1/Slc9a8/Kcna4/Gal/Grp/Lrrc26	9	207	0.0434783
GO:0002042	cell migration involved in sprouting angiogenesis	5/258	53/28943	0.000109563	Nr4a1/Klf4/Plk2/Hdac9/Fgf2	5	53	0.0943396
GO:0042063	gliogenesis	12/258	363/28943	0.000112532	Il1b/Egr2/Opalin/Nog/Erbb3/Ldlr/Nkx6-2/Fgf2/Apcdd1/Gfap/Gpr183/Nrros	12	363	0.0330579
GO:0043534	blood vessel endothelial cell migration	7/258	122/28943	0.000115551	Nr4a1/Klf4/Plk2/Hdac9/Angpt1/Hspb1/Fgf2	7	122	0.057377
GO:0032612	interleukin-1 production	7/258	123/28943	0.000121604	Il1b/Egr1/Ccn1/Hspb1/Slamf9/Calca/Acp5	7	123	0.0569106
GO:0002067	glandular epithelial cell differentiation	6/258	86/28943	0.000122616	Rarb/Klf4/Cav1/Nkx6-2/Rxra/Fgf2	6	86	0.0697674
GO:0008544	epidermis development	12/258	367/28943	0.000124653	Krt73/Maff/Klf4/Fosl2/Sult2b1/Gal/Fgf2/Apcdd1/Sox18/Inhba/Krt80/Ovol1	12	367	0.0326975
GO:0006875	cellular metal ion homeostasis	13/258	425/28943	0.000127274	Slc39a8/Cav1/Adcy8/Ero1a/Sgk1/Kctd17/Fgf2/Mt2/Calca/Slc30a3/Ccl8/F2rl3/Calcb	13	425	0.0305882
GO:0010001	glial cell differentiation	10/258	261/28943	0.000128006	Il1b/Egr2/Opalin/Nog/Erbb3/Ldlr/Nkx6-2/Fgf2/Gfap/Nrros	10	261	0.0383142
GO:0031589	cell-substrate adhesion	12/258	371/28943	0.000137878	Dock1/Spry4/Ccn1/Nedd9/Mmp14/Carmil1/Angpt1/Mertk/Lgals1/Whamm/Itga9/Smad6	12	371	0.032345
GO:0030856	regulation of epithelial cell differentiation	8/258	168/28943	0.000139414	Il1b/Apold1/Maff/S1pr2/Cav1/Sult2b1/Fgf2/Xdh	8	168	0.047619
GO:0090287	regulation of cellular response to growth factor stimulus	11/258	318/28943	0.00014615	Cav1/Nog/Apln/Spry4/Ccn1/Angpt1/Fgf2/Xdh/Nrros/Smad6/Wfikkn2	11	318	0.0345912
GO:0043536	positive regulation of blood vessel endothelial cell migration	5/258	57/28943	0.000155296	Plk2/Hdac9/Angpt1/Hspb1/Fgf2	5	57	0.0877193
GO:1903170	negative regulation of calcium ion transmembrane transport	5/258	57/28943	0.000155296	Gem/Rrad/Cav1/Ppp2ca/Calca	5	57	0.0877193
GO:1903522	regulation of blood circulation	10/258	268/28943	0.000158735	Avp/Kcnh6/Sema3a/Cav1/Oxt/Apln/Sptbn4/Smad6/Calca/Spx	10	268	0.0373134
GO:0060538	skeletal muscle organ development	9/258	219/28943	0.000164751	Nr4a1/Egr2/Fos/Egr1/Btg2/Maff/Cav1/Hdac9/Svil	9	219	0.0410959
GO:0055074	calcium ion homeostasis	11/258	324/28943	0.000171896	Abcc6/Alpl/Cav1/Adcy8/Ero1a/Kctd17/Fgf2/Calca/Ccl8/F2rl3/Calcb	11	324	0.0339506
GO:0060977	coronary vasculature morphogenesis	4/258	32/28943	0.000182262	Angpt1/Rxra/Fgf2/Smad6	4	32	0.125
GO:0008217	regulation of blood pressure	9/258	226/28943	0.000208324	Qrfp/Avp/Acta2/Oxt/Apln/Tac2/Cartpt/Calca/Spx	9	226	0.039823
GO:0043535	regulation of blood vessel endothelial cell migration	6/258	95/28943	0.000212048	Klf4/Plk2/Hdac9/Angpt1/Hspb1/Fgf2	6	95	0.0631579
GO:0045685	regulation of glial cell differentiation	6/258	95/28943	0.000212048	Il1b/Egr2/Opalin/Nog/Ldlr/Nkx6-2	6	95	0.0631579
GO:0003002	regionalization	12/258	389/28943	0.000213331	Egr2/Arc/Btg2/Sema3a/Dnaaf1/Nog/Wnt7b/Rnf220/Fgf2/Zbtb16/Smad6/Tbr1	12	389	0.0308483
GO:0001822	kidney development	11/258	334/28943	0.000223357	Egr1/Adamts1/Rarb/Nog/Wnt7b/Angpt1/Amer1/Fgf2/Zbtb16/Smad6/Ovol1	11	334	0.0329341
GO:0001655	urogenital system development	12/258	391/28943	0.000223557	Egr1/Adamts1/Rarb/Nog/Wnt7b/Angpt1/Rxra/Amer1/Fgf2/Zbtb16/Smad6/Ovol1	12	391	0.0306905
GO:0001570	vasculogenesis	6/258	97/28943	0.000237556	Junb/Cav1/Wnt7b/Angpt1/Sox18/Xdh	6	97	0.0618557
GO:0042326	negative regulation of phosphorylation	12/258	394/28943	0.000239679	Il1b/Dusp1/Dusp6/Cav1/Nog/Spry4/Angpt1/Hspb1/Ppp2ca/Socs3/Xdh/Smad6	12	394	0.0304569
GO:0050920	regulation of chemotaxis	9/258	231/28943	0.000244988	Il1b/Dusp1/Sema3a/Ythdf1/Hspb1/Fgf2/Ryk/Gpr183/Tbr1	9	231	0.038961
GO:0051651	maintenance of location in cell	9/258	232/28943	0.000252928	Cav1/Ero1a/Adcy6/Fgf2/Tmsb15l/Hk2/Slc30a3/Slc17a7/F2rl3	9	232	0.0387931
GO:0010959	regulation of metal ion transport	13/258	458/28943	0.000263385	Sik1/Gem/Rrad/Cav1/Per1/Sgk1/Gal/Ppp2ca/Sptbn4/Grp/Calca/Lrrc26/F2rl3	13	458	0.0283843
GO:0051235	maintenance of location	11/258	341/28943	0.000266673	Il1b/Cav1/Ero1a/Adcy6/Fgf2/Tmsb15l/Hk2/Nrros/Slc30a3/Slc17a7/F2rl3	11	341	0.0322581
GO:0048660	regulation of smooth muscle cell proliferation	8/258	185/28943	0.000269078	Egr1/Nr4a3/Adamts1/S1pr2/Klf4/Cav1/Apln/Fgf2	8	185	0.0432432
GO:0050767	regulation of neurogenesis	13/258	463/28943	0.000292225	Il1b/Egr2/Sema3a/Nog/Ldlr/Nkx6-2/Wnt7b/Sgk1/Fgf2/Ryk/Gfap/Tle6/Xlr3b	13	463	0.0280778
GO:0001659	temperature homeostasis	8/258	189/28943	0.000310759	Il1b/Egr1/Alpl/Cav1/Oxt/Esrrg/Apln/Arrdc3	8	189	0.042328
GO:0032611	interleukin-1 beta production	6/258	102/28943	0.000311957	Il1b/Egr1/Ccn1/Hspb1/Slamf9/Acp5	6	102	0.0588235
GO:0072001	renal system development	11/258	348/28943	0.000316878	Egr1/Adamts1/Rarb/Nog/Wnt7b/Angpt1/Amer1/Fgf2/Zbtb16/Smad6/Ovol1	11	348	0.0316092
GO:0032102	negative regulation of response to external stimulus	12/258	407/28943	0.000321484	Dusp1/Sema3a/Ldlr/Fgf2/Cartpt/Ryk/Socs3/Fcgr2b/Pglyrp1/Nlrc5/Spx/Acp5	12	407	0.029484
GO:0048659	smooth muscle cell proliferation	8/258	192/28943	0.00034536	Egr1/Nr4a3/Adamts1/S1pr2/Klf4/Cav1/Apln/Fgf2	8	192	0.0416667
GO:0090288	negative regulation of cellular response to growth factor stimulus	6/258	104/28943	0.000346375	Cav1/Nog/Apln/Spry4/Xdh/Smad6	6	104	0.0576923
GO:0031650	regulation of heat generation	3/258	16/28943	0.000359795	Il1b/Apln/Arrdc3	3	16	0.1875
GO:0006813	potassium ion transport	9/258	244/28943	0.000366058	Kcnk5/Kcnh6/Slc9a7/Cav1/Slc9a8/Kcna4/Gal/Grp/Lrrc26	9	244	0.0368852
GO:0060070	canonical Wnt signaling pathway	10/258	300/28943	0.000390086	Egr1/Rspo2/Klf4/Cav1/Nog/Wnt7b/Amer1/Rnf220/Fgf2/Tle6	10	300	0.0333333
GO:0034763	negative regulation of transmembrane transport	7/258	149/28943	0.000394819	Il1b/Gem/Rrad/Cav1/Ppp2ca/Grp/Calca	7	149	0.0469799
GO:0060292	long-term synaptic depression	4/258	39/28943	0.000396988	Arc/Adcy8/Plk2/Grm2	4	39	0.102564
GO:0090049	regulation of cell migration involved in sprouting angiogenesis	4/258	39/28943	0.000396988	Klf4/Plk2/Hdac9/Fgf2	4	39	0.102564
GO:0061448	connective tissue development	10/258	302/28943	0.00041092	Egr1/Rspo2/Rarb/Nog/Ccn1/Arrdc3/Wnt7b/Amer1/Fgf2/Zbtb16	10	302	0.0331126
GO:1904063	negative regulation of cation transmembrane transport	6/258	108/28943	0.000424089	Gem/Rrad/Cav1/Ppp2ca/Grp/Calca	6	108	0.0555556
GO:0001763	morphogenesis of a branching structure	9/258	249/28943	0.000424145	Il1b/Rspo2/Sema3a/Nog/Mmp14/Angpt1/Rxra/Fgf2/Socs3	9	249	0.0361446
GO:0008016	regulation of heart contraction	8/258	199/28943	0.000438413	Kcnh6/Sema3a/Cav1/Oxt/Apln/Sptbn4/Calca/Spx	8	199	0.040201
GO:0045860	positive regulation of protein kinase activity	11/258	363/28943	0.000451697	Il1b/Egr1/Erbb3/Ccn1/Adcy8/Nedd9/Angpt1/Fgf2/Ppp2ca/Cartpt/Calca	11	363	0.030303
GO:0007189	adenylate cyclase-activating G protein-coupled receptor signaling pathway	7/258	153/28943	0.000462961	Sstr4/S1pr2/Adcy8/Arrdc3/Adcy6/Calca/Calcb	7	153	0.0457516
GO:1902895	positive regulation of miRNA transcription	5/258	72/28943	0.000465601	Fos/Egr1/Klf4/Apln/Smad6	5	72	0.0694444
GO:1900744	regulation of p38MAPK cascade	4/258	42/28943	0.000529046	Il1b/Dusp1/Per1/Xdh	4	42	0.0952381
GO:0090257	regulation of muscle system process	9/258	258/28943	0.000547779	Nr4a1/Nr4a3/Srl/Klf4/Cav1/Oxt/Cdk9/Calca/Spx	9	258	0.0348837
GO:0060326	cell chemotaxis	10/258	314/28943	0.000556315	Il1b/Nr4a1/Dusp1/Hspb1/Fgf2/Itga9/Gpr183/Slamf9/Calca/Ccl8	10	314	0.0318471
GO:0043491	protein kinase B signaling	8/258	207/28943	0.000568689	Il1b/Klf4/Angpt1/Fgf2/Ppp2ca/Grm2/Mertk/Xdh	8	207	0.0386473
GO:0045601	regulation of endothelial cell differentiation	4/258	43/28943	0.000579254	Il1b/Apold1/S1pr2/Xdh	4	43	0.0930233
GO:0051926	negative regulation of calcium ion transport	5/258	76/28943	0.000597301	Gem/Rrad/Cav1/Ppp2ca/Calca	5	76	0.0657895
GO:0021783	preganglionic parasympathetic fiber development	3/258	19/28943	0.000610384	Egr2/Sema3a/Phox2a	3	19	0.157895
GO:1904659	glucose transmembrane transport	6/258	116/28943	0.000619895	Il1b/Nr4a3/Slc2a4/Erbb3/Rtn2/Hk2	6	116	0.0517241
GO:0030111	regulation of Wnt signaling pathway	10/258	319/28943	0.000628334	Egr1/Rspo2/Cav1/Nog/Amer1/Rnf220/Fgf2/Apcdd1/Nxn/Tle6	10	319	0.031348
GO:0007492	endoderm development	5/258	77/28943	0.00063419	Arc/Dusp1/Nog/Angpt1/Inhba	5	77	0.0649351
GO:0060976	coronary vasculature development	5/258	77/28943	0.00063419	Apln/Angpt1/Rxra/Fgf2/Smad6	5	77	0.0649351
GO:0010721	negative regulation of cell development	8/258	211/28943	0.000644669	Il1b/Sema3a/Nog/Spry4/Ldlr/Nkx6-2/Wnt7b/Ryk	8	211	0.0379147
GO:0008645	hexose transmembrane transport	6/258	117/28943	0.000648601	Il1b/Nr4a3/Slc2a4/Erbb3/Rtn2/Hk2	6	117	0.0512821
GO:0034766	negative regulation of ion transmembrane transport	6/258	117/28943	0.000648601	Gem/Rrad/Cav1/Ppp2ca/Grp/Calca	6	117	0.0512821
GO:0045444	fat cell differentiation	9/258	265/28943	0.000663149	Nr4a1/Egr2/Nr4a3/Slc2a4/Nr4a2/Klf4/Ero1a/Zbtb16/Smad6	9	265	0.0339623
GO:0071277	cellular response to calcium ion	5/258	78/28943	0.000672759	Fos/Junb/Fosb/Adcy8/Jund	5	78	0.0641026
GO:2000630	positive regulation of miRNA metabolic process	5/258	78/28943	0.000672759	Fos/Egr1/Klf4/Apln/Smad6	5	78	0.0641026
GO:0050878	regulation of body fluid levels	11/258	381/28943	0.000673945	Avp/Klf4/Cav1/Oxt/Apln/Usf2/Adcy6/Mertk/F2rl2/Xdh/F2rl3	11	381	0.0288714
GO:0015849	organic acid transport	10/258	322/28943	0.000675128	Il1b/Avp/Sstr4/Oxt/Grm2/Crabp1/Gfap/Spx/Slc25a2/Slc17a7	10	322	0.0310559
GO:0030198	extracellular matrix organization	10/258	322/28943	0.000675128	Adamts1/Slc39a8/Cav1/Ccn1/Adamts4/Mmp14/Ero1a/Gfap/Col23a1/Col17a1	10	322	0.0310559
GO:0043062	extracellular structure organization	10/258	323/28943	0.00069135	Adamts1/Slc39a8/Cav1/Ccn1/Adamts4/Mmp14/Ero1a/Gfap/Col23a1/Col17a1	10	323	0.0309598
GO:0043588	skin development	10/258	323/28943	0.00069135	Krt73/Klf4/Fosl2/Arrdc3/Gal/Apcdd1/Sox18/Inhba/Krt80/Ovol1	10	323	0.0309598
GO:0045229	external encapsulating structure organization	10/258	324/28943	0.000707893	Adamts1/Slc39a8/Cav1/Ccn1/Adamts4/Mmp14/Ero1a/Gfap/Col23a1/Col17a1	10	324	0.0308642
GO:0048002	antigen processing and presentation of peptide antigen	5/258	79/28943	0.000713057	Ifi30/H2-K1/Fcgr2b/H2-Q6/H2-Q7	5	79	0.0632911
GO:0032305	positive regulation of icosanoid secretion	3/258	20/28943	0.000713386	Il1b/Sstr4/Oxt	3	20	0.15
GO:0015749	monosaccharide transmembrane transport	6/258	120/28943	0.000740933	Il1b/Nr4a3/Slc2a4/Erbb3/Rtn2/Hk2	6	120	0.05
GO:0042692	muscle cell differentiation	12/258	449/28943	0.000764977	Sik1/Rarb/Dock1/Mmp14/Hdac9/Wnt7b/Rxra/Cd53/Cdk9/Smad6/Wfikkn2/Ccl8	12	449	0.0267261
GO:0010769	regulation of cell morphogenesis involved in differentiation	6/258	121/28943	0.000773864	Dock1/Spry4/Nedd9/Carmil1/Sgk1/Xlr3b	6	121	0.0495868
GO:0010631	epithelial cell migration	10/258	328/28943	0.000777367	Nr4a1/Sema3a/Dock1/Klf4/Plk2/Hdac9/Angpt1/Hspb1/Fgf2/Calca	10	328	0.0304878
GO:0019216	regulation of lipid metabolic process	11/258	388/28943	0.000781993	Il1b/Egr1/Nr4a3/Avp/Sik1/Cav1/Ccn1/Ldlr/Dgkz/Gal/Fgf2	11	388	0.0283505
GO:0030178	negative regulation of Wnt signaling pathway	7/258	168/28943	0.000806324	Egr1/Cav1/Nog/Amer1/Apcdd1/Nxn/Tle6	7	168	0.0416667
GO:0050768	negative regulation of neurogenesis	7/258	168/28943	0.000806324	Il1b/Sema3a/Nog/Ldlr/Nkx6-2/Wnt7b/Ryk	7	168	0.0416667
GO:0090132	epithelium migration	10/258	330/28943	0.000814154	Nr4a1/Sema3a/Dock1/Klf4/Plk2/Hdac9/Angpt1/Hspb1/Fgf2/Calca	10	330	0.030303
GO:0010563	negative regulation of phosphorus metabolic process	12/258	453/28943	0.000825906	Il1b/Dusp1/Dusp6/Cav1/Nog/Spry4/Angpt1/Hspb1/Ppp2ca/Socs3/Xdh/Smad6	12	453	0.0264901
GO:0045936	negative regulation of phosphate metabolic process	12/258	453/28943	0.000825906	Il1b/Dusp1/Dusp6/Cav1/Nog/Spry4/Angpt1/Hspb1/Ppp2ca/Socs3/Xdh/Smad6	12	453	0.0264901
GO:0090050	positive regulation of cell migration involved in sprouting angiogenesis	3/258	21/28943	0.000826822	Plk2/Hdac9/Fgf2	3	21	0.142857
GO:0090130	tissue migration	10/258	332/28943	0.000852361	Nr4a1/Sema3a/Dock1/Klf4/Plk2/Hdac9/Angpt1/Hspb1/Fgf2/Calca	10	332	0.0301205
GO:0070373	negative regulation of ERK1 and ERK2 cascade	5/258	83/28943	0.000892511	Dusp1/Klf4/Dusp6/Cav1/Spry4	5	83	0.060241
GO:0002040	sprouting angiogenesis	6/258	125/28943	0.000917039	Nr4a1/Klf4/Plk2/Hdac9/Angpt1/Fgf2	6	125	0.048
GO:0031398	positive regulation of protein ubiquitination	6/258	125/28943	0.000917039	Cav1/Arrdc3/Angpt1/Amer1/Ube2s/Cdk9	6	125	0.048
GO:0051961	negative regulation of nervous system development	7/258	172/28943	0.000925408	Il1b/Sema3a/Nog/Ldlr/Nkx6-2/Wnt7b/Ryk	7	172	0.0406977
GO:0048486	parasympathetic nervous system development	3/258	22/28943	0.000951095	Egr2/Sema3a/Phox2a	3	22	0.136364
GO:0035296	regulation of tube diameter	7/258	173/28943	0.00095724	Avp/Acta2/Cav1/Apln/Adcy6/Smad6/Calca	7	173	0.0404624
GO:0097746	blood vessel diameter maintenance	7/258	173/28943	0.00095724	Avp/Acta2/Cav1/Apln/Adcy6/Smad6/Calca	7	173	0.0404624
GO:0001649	osteoblast differentiation	8/258	225/28943	0.000977534	Junb/Rspo2/Nog/Ccn1/Wnt7b/Fgf2/Jund/Smad6	8	225	0.0355556
GO:0035150	regulation of tube size	7/258	174/28943	0.000989928	Avp/Acta2/Cav1/Apln/Adcy6/Smad6/Calca	7	174	0.0402299
GO:0032413	negative regulation of ion transmembrane transporter activity	5/258	85/28943	0.000993895	Gem/Rrad/Cav1/Ppp2ca/Grp	5	85	0.0588235
GO:0034219	carbohydrate transmembrane transport	6/258	127/28943	0.000995859	Il1b/Nr4a3/Slc2a4/Erbb3/Rtn2/Hk2	6	127	0.0472441
GO:0070374	positive regulation of ERK1 and ERK2 cascade	8/258	227/28943	0.00103464	Il1b/Cysltr2/Sstr4/Acta2/Angpt1/Fgf2/Gpr183/Ccl8	8	227	0.0352423
GO:0019882	antigen processing and presentation	6/258	128/28943	0.00103717	Ythdf1/Ifi30/H2-K1/Fcgr2b/H2-Q6/H2-Q7	6	128	0.046875
GO:0014015	positive regulation of gliogenesis	5/258	86/28943	0.00104768	Il1b/Egr2/Nog/Nkx6-2/Gfap	5	86	0.0581395
GO:0007625	grooming behavior	3/258	23/28943	0.00108659	Qrfp/Avp/Oxt	3	23	0.130435
GO:0031649	heat generation	3/258	23/28943	0.00108659	Il1b/Apln/Arrdc3	3	23	0.130435
GO:0043270	positive regulation of ion transport	10/258	343/28943	0.00108979	Il1b/Avp/Arc/Sstr4/Cav1/Oxt/Sgk1/Gal/Lrrc26/F2rl3	10	343	0.0291545
GO:0061138	morphogenesis of a branching epithelium	8/258	229/28943	0.00109438	Rspo2/Sema3a/Nog/Mmp14/Angpt1/Rxra/Fgf2/Socs3	8	229	0.0349345
GO:0051592	response to calcium ion	6/258	130/28943	0.00112373	Fos/Junb/Fosb/Cav1/Adcy8/Jund	6	130	0.0461538
GO:0030900	forebrain development	11/258	407/28943	0.00114987	Nr4a3/Btg2/Rarb/Nr4a2/Sema3a/Nog/Wnt7b/Fgf2/Ryk/Inhba/Tbr1	11	407	0.027027
GO:0007188	adenylate cyclase-modulating G protein-coupled receptor signaling pathway	8/258	231/28943	0.00115685	Sstr4/S1pr2/Adcy8/Arrdc3/Gpr37/Adcy6/Calca/Calcb	8	231	0.034632
GO:0032890	regulation of organic acid transport	5/258	88/28943	0.00116168	Il1b/Avp/Sstr4/Oxt/Grm2	5	88	0.0568182
GO:1902893	regulation of miRNA transcription	5/258	88/28943	0.00116168	Fos/Egr1/Klf4/Apln/Smad6	5	88	0.0568182
GO:2001258	negative regulation of cation channel activity	4/258	52/28943	0.00119353	Gem/Rrad/Cav1/Grp	4	52	0.0769231
GO:0010827	regulation of glucose transmembrane transport	5/258	89/28943	0.00122201	Il1b/Nr4a3/Erbb3/Rtn2/Hk2	5	89	0.0561798
GO:0046942	carboxylic acid transport	9/258	290/28943	0.00124792	Il1b/Abcc6/Avp/Sstr4/Oxt/Grm2/Gfap/Slc25a2/Slc17a7	9	290	0.0310345
GO:0007204	positive regulation of cytosolic calcium ion concentration	8/258	234/28943	0.00125585	Il1b/Avp/Cav1/Oxt/Adcy8/F2rl2/Calca/F2rl3	8	234	0.034188
GO:0043542	endothelial cell migration	8/258	234/28943	0.00125585	Nr4a1/Klf4/Plk2/Hdac9/Angpt1/Hspb1/Fgf2/Calca	8	234	0.034188
GO:2000027	regulation of animal organ morphogenesis	6/258	133/28943	0.00126383	Rspo2/Nog/Wnt7b/Fgf2/Apcdd1/Ryk	6	133	0.0451128
GO:0006835	dicarboxylic acid transport	5/258	90/28943	0.00128462	Il1b/Avp/Grm2/Gfap/Slc17a7	5	90	0.0555556
GO:0061614	miRNA transcription	5/258	90/28943	0.00128462	Fos/Egr1/Klf4/Apln/Smad6	5	90	0.0555556
GO:0003018	vascular process in circulatory system	8/258	235/28943	0.00129031	Avp/Acta2/Cav1/Apln/Angpt1/Adcy6/Smad6/Calca	8	235	0.0340426
GO:0006874	cellular calcium ion homeostasis	9/258	292/28943	0.00130857	Cav1/Adcy8/Ero1a/Kctd17/Fgf2/Calca/Ccl8/F2rl3/Calcb	9	292	0.0308219
GO:0014013	regulation of gliogenesis	6/258	135/28943	0.00136439	Il1b/Egr2/Nog/Ldlr/Nkx6-2/Gfap	6	135	0.0444444
GO:0021545	cranial nerve development	4/258	54/28943	0.00137499	Egr2/Sema3a/Erbb3/Phox2a	4	54	0.0740741
GO:0038066	p38MAPK cascade	4/258	54/28943	0.00137499	Il1b/Dusp1/Per1/Xdh	4	54	0.0740741
GO:0014048	regulation of glutamate secretion	3/258	25/28943	0.00139273	Il1b/Avp/Grm2	3	25	0.12
GO:0032303	regulation of icosanoid secretion	3/258	25/28943	0.00139273	Il1b/Sstr4/Oxt	3	25	0.12
GO:0071577	zinc ion transmembrane transport	3/258	25/28943	0.00139273	Slc39a8/Slc39a2/Slc30a3	3	25	0.12
GO:2000193	positive regulation of fatty acid transport	3/258	25/28943	0.00139273	Il1b/Sstr4/Oxt	3	25	0.12
GO:0015711	organic anion transport	10/258	356/28943	0.00143748	Il1b/Abcc6/Avp/Sstr4/Slc39a8/Oxt/Grm2/Gfap/Slc25a2/Slc17a7	10	356	0.0280899
GO:0032892	positive regulation of organic acid transport	4/258	55/28943	0.00147256	Il1b/Avp/Sstr4/Oxt	4	55	0.0727273
GO:0051480	regulation of cytosolic calcium ion concentration	4/258	55/28943	0.00147256	Cav1/Adcy8/Calca/Calcb	4	55	0.0727273
GO:0009991	response to extracellular stimulus	11/258	420/28943	0.00147585	Fos/Sik1/Bche/Nr4a2/Alpl/Ldlr/Rxra/Usf2/Cartpt/Eif4ebp1/Spx	11	420	0.0261905
GO:0043271	negative regulation of ion transport	7/258	187/28943	0.00150027	Il1b/Gem/Rrad/Cav1/Ppp2ca/Grp/Calca	7	187	0.0374332
GO:0043409	negative regulation of MAPK cascade	7/258	187/28943	0.00150027	Il1b/Dusp1/Klf4/Dusp6/Cav1/Spry4/Per1	7	187	0.0374332
GO:0045834	positive regulation of lipid metabolic process	7/258	188/28943	0.0015467	Il1b/Nr4a3/Avp/Ccn1/Ldlr/Dgkz/Fgf2	7	188	0.037234
GO:0009913	epidermal cell differentiation	8/258	242/28943	0.00155315	Krt73/Maff/Klf4/Fosl2/Sult2b1/Fgf2/Krt80/Ovol1	8	242	0.0330579
GO:0060047	heart contraction	8/258	242/28943	0.00155315	Kcnh6/Sema3a/Cav1/Oxt/Apln/Sptbn4/Calca/Spx	8	242	0.0330579
GO:0032410	negative regulation of transporter activity	5/258	94/28943	0.00155896	Gem/Rrad/Cav1/Ppp2ca/Grp	5	94	0.0531915
GO:0035813	regulation of renal sodium excretion	3/258	26/28943	0.00156408	Avp/Oxt/Spx	3	26	0.115385
GO:0043576	regulation of respiratory gaseous exchange	3/258	26/28943	0.00156408	Nr4a2/Grp/Phox2a	3	26	0.115385
GO:0002474	antigen processing and presentation of peptide antigen via MHC class I	4/258	56/28943	0.00157486	Ifi30/H2-K1/H2-Q6/H2-Q7	4	56	0.0714286
GO:0007389	pattern specification process	12/258	493/28943	0.00169099	Egr2/Arc/Btg2/Sema3a/Dnaaf1/Nog/Wnt7b/Rnf220/Fgf2/Zbtb16/Smad6/Tbr1	12	493	0.0243408
GO:0044344	cellular response to fibroblast growth factor stimulus	5/258	96/28943	0.00171122	Nr4a1/Nog/Apln/Spry4/Fgf2	5	96	0.0520833
GO:0009713	catechol-containing compound biosynthetic process	3/258	27/28943	0.00174807	Nr4a2/Hdc/Gpr37	3	27	0.111111
GO:0042423	catecholamine biosynthetic process	3/258	27/28943	0.00174807	Nr4a2/Hdc/Gpr37	3	27	0.111111
GO:2000647	negative regulation of stem cell proliferation	3/258	27/28943	0.00174807	Rarb/Fgf2/Ovol1	3	27	0.111111
GO:0051962	positive regulation of nervous system development	10/258	366/28943	0.00176227	Il1b/Egr2/Oxt/Nog/Nkx6-2/Sgk1/Fgf2/Gfap/Tle6/Xlr3b	10	366	0.0273224
GO:0050769	positive regulation of neurogenesis	9/258	305/28943	0.00176319	Il1b/Egr2/Nog/Nkx6-2/Sgk1/Fgf2/Gfap/Tle6/Xlr3b	9	305	0.0295082
GO:0140353	lipid export from cell	4/258	58/28943	0.00179409	Il1b/Oxt/Gal/Inhba	4	58	0.0689655
GO:0010632	regulation of epithelial cell migration	8/258	248/28943	0.00181073	Sema3a/Dock1/Klf4/Plk2/Hdac9/Angpt1/Hspb1/Fgf2	8	248	0.0322581
GO:0014902	myotube differentiation	6/258	143/28943	0.0018289	Sik1/Dock1/Mmp14/Hdac9/Cd53/Ccl8	6	143	0.041958
GO:0060828	regulation of canonical Wnt signaling pathway	8/258	249/28943	0.00185676	Egr1/Rspo2/Cav1/Nog/Amer1/Rnf220/Fgf2/Tle6	8	249	0.0321285
GO:0015908	fatty acid transport	5/258	98/28943	0.00187412	Il1b/Sstr4/Oxt/Crabp1/Spx	5	98	0.0510204
GO:0071774	response to fibroblast growth factor	5/258	98/28943	0.00187412	Nr4a1/Nog/Apln/Spry4/Fgf2	5	98	0.0510204
GO:0032868	response to insulin	8/258	250/28943	0.0019037	Il1b/Egr2/Egr1/Slc2a4/Hdac9/Sgk1/Eif4ebp1/Socs3	8	250	0.032
GO:1900024	regulation of substrate adhesion-dependent cell spreading	4/258	59/28943	0.00191126	Dock1/Spry4/Nedd9/Carmil1	4	59	0.0677966
GO:1903793	positive regulation of anion transport	4/258	59/28943	0.00191126	Il1b/Avp/Sstr4/Oxt	4	59	0.0677966
GO:0006882	cellular zinc ion homeostasis	3/258	28/28943	0.00194503	Slc39a8/Mt2/Slc30a3	3	28	0.107143
GO:0060713	labyrinthine layer morphogenesis	3/258	28/28943	0.00194503	Ccn1/Wnt7b/Socs3	3	28	0.107143
GO:2001257	regulation of cation channel activity	7/258	196/28943	0.00195966	Arc/Gem/Rrad/Cav1/Gal/Grp/Lrrc26	7	196	0.0357143
GO:1903320	regulation of protein modification by small protein conjugation or removal	8/258	252/28943	0.0020004	Egr1/Cav1/Arrdc3/Angpt1/Amer1/Ube2s/Cdk9/Nxn	8	252	0.031746
GO:0002065	columnar/cuboidal epithelial cell differentiation	6/258	146/28943	0.00203088	Rarb/Klf4/Cav1/Nkx6-2/Rxra/Fgf2	6	146	0.0410959
GO:0031641	regulation of myelination	4/258	60/28943	0.00203362	Egr2/Rarb/Nkx6-2/Rxra	4	60	0.0666667
GO:0055078	sodium ion homeostasis	4/258	60/28943	0.00203362	Avp/Oxt/Sgk1/Spx	4	60	0.0666667
GO:0071715	icosanoid transport	4/258	60/28943	0.00203362	Il1b/Abcc6/Sstr4/Oxt	4	60	0.0666667
GO:0002028	regulation of sodium ion transport	5/258	100/28943	0.00204807	Sik1/Per1/Sgk1/Sptbn4/Grp	5	100	0.05
GO:0014910	regulation of smooth muscle cell migration	5/258	100/28943	0.00204807	Egr1/Nr4a3/Adamts1/S1pr2/Cav1	5	100	0.05
GO:0007162	negative regulation of cell adhesion	9/258	313/28943	0.00210064	Dusp1/Klf4/Erbb3/Spry4/Mmp14/Angpt1/Hspb1/Lgals1/Acp5	9	313	0.028754
GO:0003015	heart process	8/258	254/28943	0.00210093	Kcnh6/Sema3a/Cav1/Oxt/Apln/Sptbn4/Calca/Spx	8	254	0.0314961
GO:1903322	positive regulation of protein modification by small protein conjugation or removal	6/258	147/28943	0.00210181	Cav1/Arrdc3/Angpt1/Amer1/Ube2s/Cdk9	6	147	0.0408163
GO:0032370	positive regulation of lipid transport	5/258	101/28943	0.00213934	Il1b/Sstr4/Cav1/Oxt/Gal	5	101	0.0495049
GO:0045185	maintenance of protein location	5/258	101/28943	0.00213934	Cav1/Adcy6/Tmsb15l/Hk2/Nrros	5	101	0.0495049
GO:0035812	renal sodium excretion	3/258	29/28943	0.00215528	Avp/Oxt/Spx	3	29	0.103448
GO:0048384	retinoic acid receptor signaling pathway	3/258	29/28943	0.00215528	Rarb/Esrrg/Rxra	3	29	0.103448
GO:0055069	zinc ion homeostasis	3/258	29/28943	0.00215528	Slc39a8/Mt2/Slc30a3	3	29	0.103448
GO:0043407	negative regulation of MAP kinase activity	4/258	61/28943	0.00216129	Il1b/Dusp1/Cav1/Spry4	4	61	0.0655738
GO:2000628	regulation of miRNA metabolic process	5/258	102/28943	0.00223354	Fos/Egr1/Klf4/Apln/Smad6	5	102	0.0490196
GO:0035176	social behavior	4/258	62/28943	0.00229438	Il1b/Avp/Oxt/Grp	4	62	0.0645161
GO:0045744	negative regulation of G protein-coupled receptor signaling pathway	4/258	62/28943	0.00229438	Sstr4/Apln/Arrdc3/Calca	4	62	0.0645161
GO:0045778	positive regulation of ossification	4/258	62/28943	0.00229438	Oxt/Ccn1/Rxra/Zbtb16	4	62	0.0645161
GO:0060711	labyrinthine layer development	4/258	62/28943	0.00229438	Junb/Ccn1/Wnt7b/Socs3	4	62	0.0645161
GO:0010770	positive regulation of cell morphogenesis involved in differentiation	5/258	103/28943	0.00233072	Dock1/Nedd9/Carmil1/Sgk1/Xlr3b	5	103	0.0485437
GO:0007411	axon guidance	8/258	259/28943	0.0023697	Egr2/Nr4a3/Sema3a/Nog/Wnt7b/Ythdf1/Ryk/Tbr1	8	259	0.030888
GO:0021602	cranial nerve morphogenesis	3/258	30/28943	0.0023791	Egr2/Sema3a/Phox2a	3	30	0.1
GO:0031333	negative regulation of protein-containing complex assembly	6/258	151/28943	0.00240441	Carmil1/Sgk1/Svil/Tmsb15l/Eif4ebp1/Smad6	6	151	0.0397351
GO:0097485	neuron projection guidance	8/258	260/28943	0.00242655	Egr2/Nr4a3/Sema3a/Nog/Wnt7b/Ythdf1/Ryk/Tbr1	8	260	0.0307692
GO:0006584	catecholamine metabolic process	4/258	63/28943	0.00243301	Nr4a2/Hdc/Gpr37/Sult1a1	4	63	0.0634921
GO:0009712	catechol-containing compound metabolic process	4/258	63/28943	0.00243301	Nr4a2/Hdc/Gpr37/Sult1a1	4	63	0.0634921
GO:0044706	multi-multicellular organism process	7/258	204/28943	0.00245331	Junb/Oxt/Rxra/Tekt4/Tle6/H2-Q7/Calca	7	204	0.0343137
GO:0006816	calcium ion transport	11/258	449/28943	0.00248012	Srl/Gem/Rrad/Cav1/Ero1a/Fgf2/Ppp2ca/Catsper2/Calca/Ccl8/F2rl3	11	449	0.0244989
GO:0006829	zinc ion transport	3/258	31/28943	0.0026168	Slc39a8/Slc39a2/Slc30a3	3	31	0.0967742
GO:0035767	endothelial cell chemotaxis	3/258	31/28943	0.0026168	Nr4a1/Hspb1/Fgf2	3	31	0.0967742
GO:0042634	regulation of hair cycle	3/258	31/28943	0.0026168	Per1/Gal/Inhba	3	31	0.0967742
GO:0044062	regulation of excretion	3/258	31/28943	0.0026168	Avp/Oxt/Spx	3	31	0.0967742
GO:0030203	glycosaminoglycan metabolic process	5/258	106/28943	0.00264071	Il1b/Csgalnact2/Angpt1/Fgf2/Pglyrp1	5	106	0.0471698
GO:0070588	calcium ion transmembrane transport	9/258	325/28943	0.00270141	Gem/Rrad/Cav1/Ero1a/Fgf2/Ppp2ca/Catsper2/Calca/F2rl3	9	325	0.0276923
GO:0051703	biological process involved in intraspecies interaction between organisms	4/258	65/28943	0.00272733	Il1b/Avp/Oxt/Grp	4	65	0.0615385
GO:0007626	locomotory behavior	8/258	266/28943	0.00279047	Qrfp/Egr1/Avp/Nr4a2/Adcy8/Arrdc3/Gpr37/Sptbn4	8	266	0.0300752
GO:0008643	carbohydrate transport	6/258	156/28943	0.00282742	Il1b/Nr4a3/Slc2a4/Erbb3/Rtn2/Hk2	6	156	0.0384615
GO:0090263	positive regulation of canonical Wnt signaling pathway	5/258	108/28943	0.0028633	Rspo2/Cav1/Amer1/Rnf220/Fgf2	5	108	0.0462963
GO:0021953	central nervous system neuron differentiation	7/258	210/28943	0.00288248	Btg2/Nr4a2/Sema3a/Sptbn4/Inhba/Tbr1/Phox2a	7	210	0.0333333
GO:0034446	substrate adhesion-dependent cell spreading	5/258	109/28943	0.00297955	Dock1/Spry4/Nedd9/Carmil1/Mertk	5	109	0.0458716
GO:0042310	vasoconstriction	5/258	109/28943	0.00297955	Avp/Acta2/Cav1/Apln/Smad6	5	109	0.0458716
GO:1901016	regulation of potassium ion transmembrane transporter activity	4/258	67/28943	0.00304516	Cav1/Gal/Grp/Lrrc26	4	67	0.0597015
GO:0010595	positive regulation of endothelial cell migration	5/258	110/28943	0.00309916	Plk2/Hdac9/Angpt1/Hspb1/Fgf2	5	110	0.0454545
GO:2000243	positive regulation of reproductive process	5/258	110/28943	0.00309916	Sema3a/Oxt/Tac2/Inhba/Ovol1	5	110	0.0454545
GO:0002478	antigen processing and presentation of exogenous peptide antigen	3/258	33/28943	0.00313491	Ifi30/H2-K1/Fcgr2b	3	33	0.0909091
GO:0002486	antigen processing and presentation of endogenous peptide antigen via MHC class I via ER pathway, TAP-independent	3/258	33/28943	0.00313491	H2-K1/H2-Q6/H2-Q7	3	33	0.0909091
GO:0040036	regulation of fibroblast growth factor receptor signaling pathway	3/258	33/28943	0.00313491	Nog/Apln/Spry4	3	33	0.0909091
GO:0060669	embryonic placenta morphogenesis	3/258	33/28943	0.00313491	Ccn1/Wnt7b/Socs3	3	33	0.0909091
GO:1904706	negative regulation of vascular associated smooth muscle cell proliferation	3/258	33/28943	0.00313491	S1pr2/Cav1/Apln	3	33	0.0909091
GO:0010634	positive regulation of epithelial cell migration	6/258	160/28943	0.00320409	Dock1/Plk2/Hdac9/Angpt1/Hspb1/Fgf2	6	160	0.0375
GO:0010977	negative regulation of neuron projection development	6/258	160/28943	0.00320409	Sema3a/Adcy6/Ryk/Gfap/H2-K1/Lgals1	6	160	0.0375
GO:0007584	response to nutrient	4/258	68/28943	0.00321317	Bche/Alpl/Rxra/Usf2	4	68	0.0588235
GO:0014909	smooth muscle cell migration	5/258	111/28943	0.00322219	Egr1/Nr4a3/Adamts1/S1pr2/Cav1	5	111	0.045045
GO:0099175	regulation of postsynapse organization	5/258	111/28943	0.00322219	Arc/Zdhhc15/Abhd17a/Fcgr2b/Xlr3b	5	111	0.045045
GO:0006865	amino acid transport	6/258	161/28943	0.00330384	Il1b/Avp/Grm2/Gfap/Slc25a2/Slc17a7	6	161	0.0372671
GO:0045667	regulation of osteoblast differentiation	6/258	161/28943	0.00330384	Nog/Ccn1/Wnt7b/Fgf2/Jund/Smad6	6	161	0.0372671
GO:0006898	receptor-mediated endocytosis	8/258	274/28943	0.00334045	Arc/Cav1/Apln/Ldlr/Angpt1/Cd14/Fcgr2b/Calca	8	274	0.0291971
GO:0051216	cartilage development	7/258	216/28943	0.00336697	Rspo2/Rarb/Nog/Ccn1/Wnt7b/Fgf2/Zbtb16	7	216	0.0324074
GO:0006940	regulation of smooth muscle contraction	4/258	69/28943	0.00338738	Cav1/Oxt/Calca/Spx	4	69	0.057971
GO:0003357	noradrenergic neuron differentiation	2/258	10/28943	0.00339778	Rnf220/Phox2a	2	10	0.2
GO:0021612	facial nerve structural organization	2/258	10/28943	0.00339778	Egr2/Sema3a	2	10	0.2
GO:0035811	negative regulation of urine volume	2/258	10/28943	0.00339778	Oxt/Adcy6	2	10	0.2
GO:0043615	astrocyte cell migration	2/258	10/28943	0.00339778	Apcdd1/Gpr183	2	10	0.2
GO:0060710	chorio-allantoic fusion	2/258	10/28943	0.00339778	Ccn1/Wnt7b	2	10	0.2
GO:0090527	actin filament reorganization	2/258	10/28943	0.00339778	Nedd9/Whamm	2	10	0.2
GO:0097501	stress response to metal ion	2/258	10/28943	0.00339778	Mt2/Slc30a3	2	10	0.2
GO:0098700	neurotransmitter loading into synaptic vesicle	2/258	10/28943	0.00339778	Slc18a3/Slc17a7	2	10	0.2
GO:1903596	regulation of gap junction assembly	2/258	10/28943	0.00339778	Il1b/Cav1	2	10	0.2
GO:0002476	antigen processing and presentation of endogenous peptide antigen via MHC class Ib	3/258	34/28943	0.00341586	H2-K1/H2-Q6/H2-Q7	3	34	0.0882353
GO:0002484	antigen processing and presentation of endogenous peptide antigen via MHC class I via ER pathway	3/258	34/28943	0.00341586	H2-K1/H2-Q6/H2-Q7	3	34	0.0882353
GO:0014047	glutamate secretion	3/258	34/28943	0.00341586	Il1b/Avp/Grm2	3	34	0.0882353
GO:0001823	mesonephros development	5/258	113/28943	0.00347875	Rarb/Nog/Fgf2/Zbtb16/Smad6	5	113	0.0442478
GO:0031396	regulation of protein ubiquitination	7/258	218/28943	0.00354153	Cav1/Arrdc3/Angpt1/Amer1/Ube2s/Cdk9/Nxn	7	218	0.0321101
GO:0001667	ameboidal-type cell migration	11/258	471/28943	0.00356323	Nr4a1/Sema3a/Dock1/Klf4/Acta2/Plk2/Hdac9/Angpt1/Hspb1/Fgf2/Calca	11	471	0.0233546
GO:0015800	acidic amino acid transport	4/258	70/28943	0.00356792	Il1b/Avp/Grm2/Slc17a7	4	70	0.0571429
GO:0032507	maintenance of protein location in cell	4/258	70/28943	0.00356792	Cav1/Adcy6/Tmsb15l/Hk2	4	70	0.0571429
GO:0001666	response to hypoxia	7/258	219/28943	0.00363135	Egr1/Slc2a4/Nr4a2/Fosl2/Cav1/Eif4ebp1/Wtip	7	219	0.0319635
GO:0002428	antigen processing and presentation of peptide antigen via MHC class Ib	3/258	35/28943	0.00371174	H2-K1/H2-Q6/H2-Q7	3	35	0.0857143
GO:0014002	astrocyte development	3/258	35/28943	0.00371174	Il1b/Ldlr/Gfap	3	35	0.0857143
GO:0032104	regulation of response to extracellular stimulus	3/258	35/28943	0.00371174	Rxra/Cartpt/Spx	3	35	0.0857143
GO:0032107	regulation of response to nutrient levels	3/258	35/28943	0.00371174	Rxra/Cartpt/Spx	3	35	0.0857143
GO:0035116	embryonic hindlimb morphogenesis	3/258	35/28943	0.00371174	Rspo2/Rarb/Zbtb16	3	35	0.0857143
GO:0060986	endocrine hormone secretion	4/258	71/28943	0.00375487	Il1b/Apln/Gal/Inhba	4	71	0.056338
GO:0043393	regulation of protein binding	7/258	221/28943	0.00381619	Cav1/Nog/Plk2/Angpt1/Ppp2ca/Mark3/Wfikkn2	7	221	0.0316742
GO:0051098	regulation of binding	10/258	408/28943	0.00383327	Klf4/Cav1/Nog/Plk2/Angpt1/Rnf220/Cdk9/Ppp2ca/Mark3/Wfikkn2	10	408	0.0245098
GO:0021536	diencephalon development	4/258	72/28943	0.00394836	Nr4a2/Sema3a/Nog/Fgf2	4	72	0.0555556
GO:0008045	motor neuron axon guidance	3/258	36/28943	0.00402277	Egr2/Sema3a/Nog	3	36	0.0833333
GO:0033273	response to vitamin	3/258	36/28943	0.00402277	Bche/Alpl/Rxra	3	36	0.0833333
GO:0048710	regulation of astrocyte differentiation	3/258	36/28943	0.00402277	Il1b/Nog/Ldlr	3	36	0.0833333
GO:0006939	smooth muscle contraction	5/258	117/28943	0.00403539	Acta2/Cav1/Oxt/Calca/Spx	5	117	0.042735
GO:0010586	miRNA metabolic process	5/258	117/28943	0.00403539	Fos/Egr1/Klf4/Apln/Smad6	5	117	0.042735
GO:0032602	chemokine production	5/258	117/28943	0.00403539	Il1b/Egr1/Klf4/Ccn1/Slamf9	5	117	0.042735
GO:0032652	regulation of interleukin-1 production	5/258	117/28943	0.00403539	Egr1/Ccn1/Hspb1/Calca/Acp5	5	117	0.042735
GO:0044070	regulation of anion transport	5/258	117/28943	0.00403539	Il1b/Avp/Sstr4/Oxt/Grm2	5	117	0.042735
GO:0051952	regulation of amine transport	5/258	117/28943	0.00403539	Il1b/Avp/Oxt/Cartpt/Grm2	5	117	0.042735
GO:0006171	cAMP biosynthetic process	2/258	11/28943	0.0041285	Adcy8/Adcy6	2	11	0.181818
GO:0045924	regulation of female receptivity	2/258	11/28943	0.0041285	Avp/Oxt	2	11	0.181818
GO:0070493	thrombin-activated receptor signaling pathway	2/258	11/28943	0.0041285	F2rl2/F2rl3	2	11	0.181818
GO:1904383	response to sodium phosphate	2/258	11/28943	0.0041285	Abcc6/Alpl	2	11	0.181818
GO:2001280	positive regulation of unsaturated fatty acid biosynthetic process	2/258	11/28943	0.0041285	Il1b/Avp	2	11	0.181818
GO:0045428	regulation of nitric oxide biosynthetic process	4/258	73/28943	0.00414848	Il1b/Klf4/Cav1/Acp5	4	73	0.0547945
GO:0048168	regulation of neuronal synaptic plasticity	4/258	73/28943	0.00414848	Egr1/Arc/Nog/Fcgr2b	4	73	0.0547945
GO:0048662	negative regulation of smooth muscle cell proliferation	4/258	73/28943	0.00414848	S1pr2/Klf4/Cav1/Apln	4	73	0.0547945
GO:0061035	regulation of cartilage development	4/258	73/28943	0.00414848	Rarb/Nog/Ccn1/Zbtb16	4	73	0.0547945
GO:0010810	regulation of cell-substrate adhesion	7/258	225/28943	0.00420721	Dock1/Spry4/Ccn1/Nedd9/Mmp14/Carmil1/Lgals1	7	225	0.0311111
GO:1904062	regulation of cation transmembrane transport	10/258	414/28943	0.00424356	Arc/Gem/Rrad/Cav1/Gal/Ppp2ca/Grp/Calca/Lrrc26/F2rl3	10	414	0.0241546
GO:0071248	cellular response to metal ion	6/258	170/28943	0.00430873	Fos/Junb/Fosb/Adcy8/Jund/Mt2	6	170	0.0352941
GO:0045686	negative regulation of glial cell differentiation	3/258	37/28943	0.0043492	Nog/Ldlr/Nkx6-2	3	37	0.0810811
GO:2000191	regulation of fatty acid transport	3/258	37/28943	0.0043492	Il1b/Sstr4/Oxt	3	37	0.0810811
GO:0032732	positive regulation of interleukin-1 production	4/258	74/28943	0.00435534	Egr1/Ccn1/Hspb1/Calca	4	74	0.0540541
GO:0055067	monovalent inorganic cation homeostasis	6/258	171/28943	0.00443289	Avp/Slc9a7/Oxt/Slc9a8/Sgk1/Spx	6	171	0.0350877
GO:0045446	endothelial cell differentiation	5/258	120/28943	0.00449266	Il1b/Apold1/S1pr2/Sox18/Xdh	5	120	0.0416667
GO:0030595	leukocyte chemotaxis	7/258	228/28943	0.00451984	Il1b/Dusp1/Itga9/Gpr183/Slamf9/Calca/Ccl8	7	228	0.0307018
GO:0006869	lipid transport	10/258	419/28943	0.00461131	Il1b/Sstr4/Cav1/Oxt/Ldlr/Gal/Crabp1/Inhba/Slc43a3/Spx	10	419	0.0238663
GO:0051482	positive regulation of cytosolic calcium ion concentration involved in phospholipase C-activating G protein-coupled signaling pathway	3/258	38/28943	0.00469124	F2rl2/Calca/F2rl3	3	38	0.0789474
GO:0000082	G1/S transition of mitotic cell cycle	7/258	230/28943	0.00473779	Adamts1/Klf4/Plk2/Dgkz/Ppp2ca/Eif4ebp1/Inhba	7	230	0.0304348
GO:0014706	striated muscle tissue development	8/258	291/28943	0.00478651	Sik1/Rarb/Nog/Erbb3/Hdac9/Angpt1/Rxra/Fgf2	8	291	0.0274914
GO:0032677	regulation of interleukin-8 production	4/258	76/28943	0.0047897	Il1b/Klf4/Cd14/Calca	4	76	0.0526316
GO:0021700	developmental maturation	9/258	355/28943	0.00480611	Nr4a2/Zdhhc15/Gal/Sptbn4/Sox18/Catsper2/Zbtb16/Calca/Slc17a7	9	355	0.0253521
GO:0006022	aminoglycan metabolic process	5/258	122/28943	0.00481727	Il1b/Csgalnact2/Angpt1/Fgf2/Pglyrp1	5	122	0.0409836
GO:0007498	mesoderm development	5/258	122/28943	0.00481727	Nr4a3/Nog/Ppp2ca/Inhba/Ovol1	5	122	0.0409836
GO:0015837	amine transport	5/258	122/28943	0.00481727	Il1b/Avp/Oxt/Cartpt/Grm2	5	122	0.0409836
GO:0021782	glial cell development	5/258	122/28943	0.00481727	Il1b/Ldlr/Nkx6-2/Gfap/Nrros	5	122	0.0409836
GO:0014842	regulation of skeletal muscle satellite cell proliferation	2/258	12/28943	0.00492517	Angpt1/Fgf2	2	12	0.166667
GO:0016188	synaptic vesicle maturation	2/258	12/28943	0.00492517	Zdhhc15/Slc17a7	2	12	0.166667
GO:0021561	facial nerve development	2/258	12/28943	0.00492517	Egr2/Sema3a	2	12	0.166667
GO:0021610	facial nerve morphogenesis	2/258	12/28943	0.00492517	Egr2/Sema3a	2	12	0.166667
GO:0031392	regulation of prostaglandin biosynthetic process	2/258	12/28943	0.00492517	Il1b/Avp	2	12	0.166667
GO:0035331	negative regulation of hippo signaling	2/258	12/28943	0.00492517	Mark3/Wtip	2	12	0.166667
GO:0060439	trachea morphogenesis	2/258	12/28943	0.00492517	Rspo2/Wnt7b	2	12	0.166667
GO:0060536	cartilage morphogenesis	2/258	12/28943	0.00492517	Rspo2/Wnt7b	2	12	0.166667
GO:0051896	regulation of protein kinase B signaling	6/258	175/28943	0.00495604	Klf4/Angpt1/Fgf2/Ppp2ca/Grm2/Xdh	6	175	0.0342857
GO:0032412	regulation of ion transmembrane transporter activity	8/258	293/28943	0.00498398	Arc/Gem/Rrad/Cav1/Gal/Ppp2ca/Grp/Lrrc26	8	293	0.0273038
GO:0030316	osteoclast differentiation	5/258	123/28943	0.00498567	Fos/Junb/Cartpt/Gpr183/Calca	5	123	0.0406504
GO:0032637	interleukin-8 production	4/258	77/28943	0.0050174	Il1b/Klf4/Cd14/Calca	4	77	0.0519481
GO:0080164	regulation of nitric oxide metabolic process	4/258	77/28943	0.0050174	Il1b/Klf4/Cav1/Acp5	4	77	0.0519481
GO:0002475	antigen processing and presentation via MHC class Ib	3/258	39/28943	0.00504909	H2-K1/H2-Q6/H2-Q7	3	39	0.0769231
GO:0060674	placenta blood vessel development	3/258	39/28943	0.00504909	Junb/Ccn1/Socs3	3	39	0.0769231
GO:0097254	renal tubular secretion	3/258	39/28943	0.00504909	Avp/Oxt/Spx	3	39	0.0769231
GO:0010594	regulation of endothelial cell migration	6/258	176/28943	0.00509362	Klf4/Plk2/Hdac9/Angpt1/Hspb1/Fgf2	6	176	0.0340909
GO:1905954	positive regulation of lipid localization	5/258	124/28943	0.0051582	Il1b/Sstr4/Cav1/Oxt/Gal	5	124	0.0403226
GO:0040013	negative regulation of locomotion	9/258	360/28943	0.00525538	S1pr2/Dusp1/Sema3a/Klf4/Cav1/Nog/Arrdc3/Fgf2/Ryk	9	360	0.025
GO:0030902	hindbrain development	6/258	178/28943	0.00537716	Egr2/Nog/Fgf2/Fcgr2b/Tbr1/Phox2a	6	178	0.0337079
GO:0002931	response to ischemia	3/258	40/28943	0.00542296	Egr1/Cav1/Hk2	3	40	0.075
GO:0019884	antigen processing and presentation of exogenous antigen	3/258	40/28943	0.00542296	Ifi30/H2-K1/Fcgr2b	3	40	0.075
GO:1901020	negative regulation of calcium ion transmembrane transporter activity	3/258	40/28943	0.00542296	Gem/Rrad/Ppp2ca	3	40	0.075
GO:1904707	positive regulation of vascular associated smooth muscle cell proliferation	3/258	40/28943	0.00542296	Nr4a3/Adamts1/Fgf2	3	40	0.075
GO:0045669	positive regulation of osteoblast differentiation	4/258	79/28943	0.00549434	Ccn1/Wnt7b/Fgf2/Jund	4	79	0.0506329
GO:0014812	muscle cell migration	5/258	126/28943	0.00551586	Egr1/Nr4a3/Adamts1/S1pr2/Cav1	5	126	0.0396825
GO:0006820	anion transport	11/258	500/28943	0.00553758	Il1b/Ano2/Abcc6/Avp/Sstr4/Slc39a8/Oxt/Grm2/Gfap/Slc25a2/Slc17a7	11	500	0.022
GO:0003012	muscle system process	10/258	432/28943	0.00568566	Nr4a1/Nr4a3/Srl/Klf4/Acta2/Cav1/Oxt/Cdk9/Calca/Spx	10	432	0.0231481
GO:0018958	phenol-containing compound metabolic process	5/258	127/28943	0.00570111	Nr4a2/Hdc/Gpr37/Crym/Sult1a1	5	127	0.0393701
GO:0003157	endocardium development	2/258	13/28943	0.00578658	Angpt1/Sox18	2	13	0.153846
GO:0021604	cranial nerve structural organization	2/258	13/28943	0.00578658	Egr2/Sema3a	2	13	0.153846
GO:0031652	positive regulation of heat generation	2/258	13/28943	0.00578658	Il1b/Apln	2	13	0.153846
GO:0042532	negative regulation of tyrosine phosphorylation of STAT protein	2/258	13/28943	0.00578658	Cav1/Socs3	2	13	0.153846
GO:0042590	antigen processing and presentation of exogenous peptide antigen via MHC class I	2/258	13/28943	0.00578658	Ifi30/H2-K1	2	13	0.153846
GO:0060394	negative regulation of pathway-restricted SMAD protein phosphorylation	2/258	13/28943	0.00578658	Nog/Smad6	2	13	0.153846
GO:0070932	histone H3 deacetylation	2/258	13/28943	0.00578658	Hdac9/Per1	2	13	0.153846
GO:1901841	regulation of high voltage-gated calcium channel activity	2/258	13/28943	0.00578658	Gem/Rrad	2	13	0.153846
GO:1902667	regulation of axon guidance	2/258	13/28943	0.00578658	Ythdf1/Tbr1	2	13	0.153846
GO:0002483	antigen processing and presentation of endogenous peptide antigen	3/258	41/28943	0.00581304	H2-K1/H2-Q6/H2-Q7	3	41	0.0731707
GO:0019885	antigen processing and presentation of endogenous peptide antigen via MHC class I	3/258	41/28943	0.00581304	H2-K1/H2-Q6/H2-Q7	3	41	0.0731707
GO:0045766	positive regulation of angiogenesis	6/258	182/28943	0.00597867	Il1b/Cysltr2/Klf4/Hspb1/Fgf2/Hk2	6	182	0.032967
GO:1904018	positive regulation of vasculature development	6/258	182/28943	0.00597867	Il1b/Cysltr2/Klf4/Hspb1/Fgf2/Hk2	6	182	0.032967
GO:0008543	fibroblast growth factor receptor signaling pathway	4/258	81/28943	0.00600064	Nog/Apln/Spry4/Fgf2	4	81	0.0493827
GO:0051090	regulation of DNA-binding transcription factor activity	10/258	436/28943	0.0060528	Il1b/Sik1/Klf4/Cav1/Adcy8/Rnf220/Trim12a/Fcgr2b/Hr/Nlrc5	10	436	0.0229358
GO:0022898	regulation of transmembrane transporter activity	8/258	303/28943	0.00606657	Arc/Gem/Rrad/Cav1/Gal/Ppp2ca/Grp/Lrrc26	8	303	0.0264026
GO:0003014	renal system process	5/258	129/28943	0.00608469	Avp/Oxt/Adcy6/Slc15a2/Spx	5	129	0.0387597
GO:0007369	gastrulation	6/258	183/28943	0.00613641	Nr4a3/Dusp1/Klf4/Nog/Apln/Inhba	6	183	0.0327869
GO:0060485	mesenchyme development	8/258	304/28943	0.00618392	Il1b/Sema3a/Nog/Erbb3/Wnt7b/Rxra/Amer1/Ppp2ca	8	304	0.0263158
GO:0001706	endoderm formation	3/258	42/28943	0.0062195	Dusp1/Nog/Inhba	3	42	0.0714286
GO:0002711	positive regulation of T cell mediated immunity	4/258	82/28943	0.00626504	Il1b/H2-K1/H2-Q6/H2-Q7	4	82	0.0487805
GO:0009880	embryonic pattern specification	4/258	83/28943	0.00653707	Sema3a/Nog/Zbtb16/Smad6	4	83	0.0481928
GO:0009309	amine biosynthetic process	3/258	43/28943	0.00664252	Nr4a2/Hdc/Gpr37	3	43	0.0697674
GO:0042401	cellular biogenic amine biosynthetic process	3/258	43/28943	0.00664252	Nr4a2/Hdc/Gpr37	3	43	0.0697674
GO:0098801	regulation of renal system process	3/258	43/28943	0.00664252	Avp/Oxt/Spx	3	43	0.0697674
GO:1900026	positive regulation of substrate adhesion-dependent cell spreading	3/258	43/28943	0.00664252	Dock1/Nedd9/Carmil1	3	43	0.0697674
GO:0045765	regulation of angiogenesis	8/258	308/28943	0.00667069	Il1b/Cysltr2/Adamts1/Klf4/Plk2/Hspb1/Fgf2/Hk2	8	308	0.025974
GO:0010459	negative regulation of heart rate	2/258	14/28943	0.00671152	Sptbn4/Spx	2	14	0.142857
GO:0032099	negative regulation of appetite	2/258	14/28943	0.00671152	Cartpt/Spx	2	14	0.142857
GO:0042487	regulation of odontogenesis of dentin-containing tooth	2/258	14/28943	0.00671152	Rspo2/Apcdd1	2	14	0.142857
GO:0046058	cAMP metabolic process	2/258	14/28943	0.00671152	Adcy8/Adcy6	2	14	0.142857
GO:0060180	female mating behavior	2/258	14/28943	0.00671152	Avp/Oxt	2	14	0.142857
GO:0106072	negative regulation of adenylate cyclase-activating G protein-coupled receptor signaling pathway	2/258	14/28943	0.00671152	Sstr4/Arrdc3	2	14	0.142857
GO:1903817	negative regulation of voltage-gated potassium channel activity	2/258	14/28943	0.00671152	Cav1/Grp	2	14	0.142857
GO:2001279	regulation of unsaturated fatty acid biosynthetic process	2/258	14/28943	0.00671152	Il1b/Avp	2	14	0.142857
GO:0036293	response to decreased oxygen levels	7/258	246/28943	0.00677802	Egr1/Slc2a4/Nr4a2/Fosl2/Cav1/Eif4ebp1/Wtip	7	246	0.0284553
GO:0007612	learning	6/258	187/28943	0.00679779	Btg2/Bche/Nog/Sgk1/Ythdf1/Tbr1	6	187	0.0320856
GO:0032272	negative regulation of protein polymerization	4/258	84/28943	0.00681681	Carmil1/Sgk1/Svil/Tmsb15l	4	84	0.047619
GO:1903510	mucopolysaccharide metabolic process	4/258	84/28943	0.00681681	Il1b/Csgalnact2/Angpt1/Fgf2	4	84	0.047619
GO:0052547	regulation of peptidase activity	10/258	445/28943	0.00694648	Nr4a1/Avp/Klf4/Cav1/Ccn1/Ppp2ca/Serpina3n/Xdh/Wfikkn2/Serpina3g	10	445	0.0224719
GO:0010830	regulation of myotube differentiation	3/258	44/28943	0.00708226	Sik1/Mmp14/Hdac9	3	44	0.0681818
GO:0019883	antigen processing and presentation of endogenous antigen	3/258	44/28943	0.00708226	H2-K1/H2-Q6/H2-Q7	3	44	0.0681818
GO:0006809	nitric oxide biosynthetic process	4/258	85/28943	0.00710436	Il1b/Klf4/Cav1/Acp5	4	85	0.0470588
GO:0014855	striated muscle cell proliferation	4/258	85/28943	0.00710436	Nog/Angpt1/Rxra/Fgf2	4	85	0.0470588
GO:0046323	glucose import	4/258	85/28943	0.00710436	Slc2a4/Erbb3/Rtn2/Hk2	4	85	0.0470588
GO:0048167	regulation of synaptic plasticity	9/258	378/28943	0.00714747	Egr1/Arc/Nog/Adcy8/Plk2/Ythdf1/Grm2/Gfap/Fcgr2b	9	378	0.0238095
GO:1901342	regulation of vasculature development	8/258	312/28943	0.00718595	Il1b/Cysltr2/Adamts1/Klf4/Plk2/Hspb1/Fgf2/Hk2	8	312	0.025641
GO:0044703	multi-organism reproductive process	6/258	190/28943	0.00732668	Junb/Oxt/Rxra/Tle6/H2-Q7/Calca	6	190	0.0315789
GO:0090090	negative regulation of canonical Wnt signaling pathway	5/258	135/28943	0.00734388	Egr1/Cav1/Nog/Amer1/Tle6	5	135	0.037037
GO:0006814	sodium ion transport	7/258	250/28943	0.00737687	Sik1/Slc9a7/Per1/Sgk1/Sptbn4/Grp/Slc17a7	7	250	0.028
GO:0098657	import into cell	7/258	250/28943	0.00737687	Kcnk5/Slc9a7/Slc39a8/Cav1/Gfap/Slc15a2/Spx	7	250	0.028
GO:0019229	regulation of vasoconstriction	4/258	86/28943	0.00739981	Avp/Cav1/Apln/Smad6	4	86	0.0465116
GO:0001935	endothelial cell proliferation	6/258	191/28943	0.0075094	Nr4a1/Cav1/Apln/Fgf2/Xdh/Calca	6	191	0.0314136
GO:0051898	negative regulation of protein kinase B signaling	3/258	45/28943	0.00753887	Klf4/Ppp2ca/Xdh	3	45	0.0666667
GO:0016358	dendrite development	8/258	315/28943	0.00759171	Arc/Sema3a/Plk2/Zdhhc15/Gpr37/Sgk1/Fcgr2b/Xlr3b	8	315	0.0253968
GO:0014841	skeletal muscle satellite cell proliferation	2/258	15/28943	0.00769879	Angpt1/Fgf2	2	15	0.133333
GO:0032096	negative regulation of response to food	2/258	15/28943	0.00769879	Cartpt/Spx	2	15	0.133333
GO:0032105	negative regulation of response to extracellular stimulus	2/258	15/28943	0.00769879	Cartpt/Spx	2	15	0.133333
GO:0032108	negative regulation of response to nutrient levels	2/258	15/28943	0.00769879	Cartpt/Spx	2	15	0.133333
GO:0032308	positive regulation of prostaglandin secretion	2/258	15/28943	0.00769879	Il1b/Oxt	2	15	0.133333
GO:0048708	astrocyte differentiation	4/258	87/28943	0.00770324	Il1b/Nog/Ldlr/Gfap	4	87	0.045977
GO:0042303	molting cycle	5/258	137/28943	0.00780113	Per1/Gal/Apcdd1/Sox18/Inhba	5	137	0.0364963
GO:0042633	hair cycle	5/258	137/28943	0.00780113	Per1/Gal/Apcdd1/Sox18/Inhba	5	137	0.0364963
GO:0007286	spermatid development	7/258	253/28943	0.00785107	Rfx2/Drc7/Xlr3a/Catsper2/Xlr3b/Calca/Xlr4c	7	253	0.027668
GO:0032409	regulation of transporter activity	8/258	317/28943	0.00787164	Arc/Gem/Rrad/Cav1/Gal/Ppp2ca/Grp/Lrrc26	8	317	0.0252366
GO:0032640	tumor necrosis factor production	6/258	193/28943	0.00788468	Ccn1/Angpt1/Hspb1/Cd14/Slamf9/Acp5	6	193	0.0310881
GO:0030279	negative regulation of ossification	3/258	46/28943	0.00801251	Kremen2/Smad6/Calca	3	46	0.0652174
GO:0071542	dopaminergic neuron differentiation	3/258	46/28943	0.00801251	Rspo2/Nr4a2/Ryk	3	46	0.0652174
GO:0021675	nerve development	4/258	88/28943	0.00801475	Egr2/Sema3a/Erbb3/Phox2a	4	88	0.0454545
GO:0003158	endothelium development	5/258	138/28943	0.00803702	Il1b/Apold1/S1pr2/Sox18/Xdh	5	138	0.0362319
GO:0008277	regulation of G protein-coupled receptor signaling pathway	5/258	138/28943	0.00803702	Sstr4/Apln/Arrdc3/Grp/Calca	5	138	0.0362319
GO:0031644	regulation of nervous system process	6/258	194/28943	0.0080773	Egr2/Avp/S1pr2/Oxt/Cartpt/Spx	6	194	0.0309278
GO:0051099	positive regulation of binding	6/258	194/28943	0.0080773	Klf4/Cav1/Plk2/Cdk9/Ppp2ca/Mark3	6	194	0.0309278
GO:0031667	response to nutrient levels	9/258	387/28943	0.00827014	Sik1/Bche/Alpl/Ldlr/Rxra/Usf2/Cartpt/Eif4ebp1/Spx	9	387	0.0232558
GO:1901654	response to ketone	6/258	195/28943	0.00827329	Cav1/Oxt/Adcy8/Sgk1/Adcy6/Eif4ebp1	6	195	0.0307692
GO:0071706	tumor necrosis factor superfamily cytokine production	6/258	196/28943	0.00847266	Ccn1/Angpt1/Hspb1/Cd14/Slamf9/Acp5	6	196	0.0306122
GO:0044843	cell cycle G1/S phase transition	7/258	257/28943	0.00851789	Adamts1/Klf4/Plk2/Dgkz/Ppp2ca/Eif4ebp1/Inhba	7	257	0.0272374
GO:0030177	positive regulation of Wnt signaling pathway	5/258	140/28943	0.00852356	Rspo2/Cav1/Amer1/Rnf220/Fgf2	5	140	0.0357143
GO:0031623	receptor internalization	5/258	140/28943	0.00852356	Arc/Cav1/Apln/Angpt1/Calca	5	140	0.0357143
GO:0014857	regulation of skeletal muscle cell proliferation	2/258	16/28943	0.00874721	Angpt1/Fgf2	2	16	0.125
GO:0016264	gap junction assembly	2/258	16/28943	0.00874721	Il1b/Cav1	2	16	0.125
GO:0031987	locomotion involved in locomotory behavior	2/258	16/28943	0.00874721	Arrdc3/Gpr37	2	16	0.125
GO:0035970	peptidyl-threonine dephosphorylation	2/258	16/28943	0.00874721	Dusp1/Ppp2ca	2	16	0.125
GO:0042159	lipoprotein catabolic process	2/258	16/28943	0.00874721	Ldlr/Abhd17a	2	16	0.125
GO:0042416	dopamine biosynthetic process	2/258	16/28943	0.00874721	Nr4a2/Gpr37	2	16	0.125
GO:0042541	hemoglobin biosynthetic process	2/258	16/28943	0.00874721	Klf4/Inhba	2	16	0.125
GO:0043084	penile erection	2/258	16/28943	0.00874721	Avp/Oxt	2	16	0.125
GO:0098739	import across plasma membrane	6/258	198/28943	0.00888173	Kcnk5/Slc9a7/Slc39a8/Cav1/Gfap/Slc15a2	6	198	0.030303
GO:0048608	reproductive structure development	8/258	324/28943	0.00891283	Adamts1/Sema3a/Nog/Angpt1/Rxra/Mertk/Inhba/Adam1a	8	324	0.0246914
GO:0046209	nitric oxide metabolic process	4/258	91/28943	0.00899852	Il1b/Klf4/Cav1/Acp5	4	91	0.043956
GO:0050766	positive regulation of phagocytosis	4/258	91/28943	0.00899852	Il1b/Mertk/Fcgr2b/C4b	4	91	0.043956
GO:0002701	negative regulation of production of molecular mediator of immune response	3/258	48/28943	0.00901138	Angpt1/Fcgr2b/Acp5	3	48	0.0625
GO:0035137	hindlimb morphogenesis	3/258	48/28943	0.00901138	Rspo2/Rarb/Zbtb16	3	48	0.0625
GO:0045923	positive regulation of fatty acid metabolic process	3/258	48/28943	0.00901138	Il1b/Nr4a3/Avp	3	48	0.0625
GO:0071385	cellular response to glucocorticoid stimulus	3/258	48/28943	0.00901138	Sstr4/Sgk1/Eif4ebp1	3	48	0.0625
GO:0002697	regulation of immune effector process	10/258	464/28943	0.00916711	Il1b/Nr4a3/Angpt1/H2-K1/Fcgr2b/Pglyrp1/C4b/H2-Q6/H2-Q7/Acp5	10	464	0.0215517
GO:0007281	germ cell development	9/258	395/28943	0.0093765	Rfx2/Drc7/Xlr3a/Catsper2/Dmrtb1/Zbtb16/Xlr3b/Calca/Xlr4c	9	395	0.0227848
GO:1903169	regulation of calcium ion transmembrane transport	6/258	201/28943	0.00952157	Gem/Rrad/Cav1/Ppp2ca/Calca/F2rl3	6	201	0.0298507
GO:0030901	midbrain development	3/258	49/28943	0.00953688	Fgf2/Ryk/Phox2a	3	49	0.0612245
GO:0061458	reproductive system development	8/258	328/28943	0.00955223	Adamts1/Sema3a/Nog/Angpt1/Rxra/Mertk/Inhba/Adam1a	8	328	0.0243902
GO:0048515	spermatid differentiation	7/258	263/28943	0.00959498	Rfx2/Drc7/Xlr3a/Catsper2/Xlr3b/Calca/Xlr4c	7	263	0.026616
GO:0030512	negative regulation of transforming growth factor beta receptor signaling pathway	4/258	93/28943	0.00969624	Cav1/Nrros/Smad6/Wfikkn2	4	93	0.0430108
GO:1901379	regulation of potassium ion transmembrane transport	4/258	93/28943	0.00969624	Cav1/Gal/Grp/Lrrc26	4	93	0.0430108
GO:2001057	reactive nitrogen species metabolic process	4/258	93/28943	0.00969624	Il1b/Klf4/Cav1/Acp5	4	93	0.0430108
GO:0002695	negative regulation of leukocyte activation	6/258	202/28943	0.00974197	Ldlr/Hspb1/Gal/Mertk/Fcgr2b/Pglyrp1	6	202	0.029703
GO:0032306	regulation of prostaglandin secretion	2/258	17/28943	0.00985564	Il1b/Oxt	2	17	0.117647
GO:0032604	granulocyte macrophage colony-stimulating factor production	2/258	17/28943	0.00985564	Il1b/Slamf9	2	17	0.117647
GO:0042711	maternal behavior	2/258	17/28943	0.00985564	Avp/Oxt	2	17	0.117647
GO:0042756	drinking behavior	2/258	17/28943	0.00985564	Oxt/Apln	2	17	0.117647
GO:0048143	astrocyte activation	2/258	17/28943	0.00985564	Il1b/Ldlr	2	17	0.117647
GO:2001028	positive regulation of endothelial cell chemotaxis	2/258	17/28943	0.00985564	Hspb1/Fgf2	2	17	0.117647
GO:1901214	regulation of neuron death	9/258	399/28943	0.00996999	Il1b/Fos/Egr1/Nr4a3/Btg2/Nr4a2/Erbb3/Angpt1/Fcgr2b	9	399	0.0225564
GO:0010876	lipid localization	10/258	470/28943	0.00997065	Il1b/Sstr4/Cav1/Oxt/Ldlr/Gal/Crabp1/Inhba/Slc43a3/Spx	10	470	0.0212766
GO:0030098	lymphocyte differentiation	10/258	471/28943	0.0101096	Il1b/Egr1/Mmp14/Hdac9/Hspb1/Mertk/Lgals1/Gpr183/Zbtb16/Pglyrp1	10	471	0.0212314
GO:0032872	regulation of stress-activated MAPK cascade	6/258	204/28943	0.0101936	Il1b/Dusp1/Wnt7b/Per1/Fcgr2b/Xdh	6	204	0.0294118
GO:0050728	negative regulation of inflammatory response	5/258	147/28943	0.0103867	Ldlr/Socs3/Fcgr2b/Pglyrp1/Acp5	5	147	0.0340136
GO:0090101	negative regulation of transmembrane receptor protein serine/threonine kinase signaling pathway	5/258	147/28943	0.0103867	Cav1/Nog/Nrros/Smad6/Wfikkn2	5	147	0.0340136
GO:0120161	regulation of cold-induced thermogenesis	5/258	147/28943	0.0103867	Alpl/Cav1/Oxt/Esrrg/Arrdc3	5	147	0.0340136
GO:0046890	regulation of lipid biosynthetic process	6/258	205/28943	0.010425	Il1b/Egr1/Avp/Sik1/Ccn1/Ldlr	6	205	0.0292683
GO:0021537	telencephalon development	7/258	268/28943	0.010566	Nr4a3/Btg2/Rarb/Sema3a/Ryk/Inhba/Tbr1	7	268	0.0261194
GO:0051146	striated muscle cell differentiation	8/258	334/28943	0.0105746	Sik1/Rarb/Dock1/Mmp14/Hdac9/Rxra/Cd53/Ccl8	8	334	0.0239521
GO:0001916	positive regulation of T cell mediated cytotoxicity	3/258	51/28943	0.0106406	H2-K1/H2-Q6/H2-Q7	3	51	0.0588235
GO:0021879	forebrain neuron differentiation	3/258	51/28943	0.0106406	Sema3a/Inhba/Tbr1	3	51	0.0588235
GO:0032309	icosanoid secretion	3/258	51/28943	0.0106406	Il1b/Sstr4/Oxt	3	51	0.0588235
GO:0051048	negative regulation of secretion	6/258	206/28943	0.01066	Il1b/Oxt/Erbb3/Cartpt/Rhbdf1/Spx	6	206	0.0291262
GO:0061351	neural precursor cell proliferation	6/258	206/28943	0.01066	Il1b/Btg2/Rarb/Nog/Wnt7b/Fgf2	6	206	0.0291262
GO:0002367	cytokine production involved in immune response	5/258	148/28943	0.0106738	Il1b/Nr4a3/Angpt1/Slamf9/Acp5	5	148	0.0337838
GO:0032651	regulation of interleukin-1 beta production	4/258	96/28943	0.0108072	Egr1/Ccn1/Hspb1/Acp5	4	96	0.0416667
GO:0070302	regulation of stress-activated protein kinase signaling cascade	6/258	207/28943	0.0108988	Il1b/Dusp1/Wnt7b/Per1/Fcgr2b/Xdh	6	207	0.0289855
GO:0106106	cold-induced thermogenesis	5/258	149/28943	0.0109663	Alpl/Cav1/Oxt/Esrrg/Arrdc3	5	149	0.033557
GO:0035330	regulation of hippo signaling	2/258	18/28943	0.0110229	Mark3/Wtip	2	18	0.111111
GO:0042308	negative regulation of protein import into nucleus	2/258	18/28943	0.0110229	Angpt1/Ppp2ca	2	18	0.111111
GO:0055012	ventricular cardiac muscle cell differentiation	2/258	18/28943	0.0110229	Rarb/Rxra	2	18	0.111111
GO:0060746	parental behavior	2/258	18/28943	0.0110229	Avp/Oxt	2	18	0.111111
GO:0070486	leukocyte aggregation	2/258	18/28943	0.0110229	Il1b/Nr4a3	2	18	0.111111
GO:0099173	postsynapse organization	6/258	208/28943	0.0111413	Arc/Zdhhc15/Dgkz/Abhd17a/Fcgr2b/Xlr3b	6	208	0.0288462
GO:0048738	cardiac muscle tissue development	7/258	271/28943	0.0111819	Sik1/Rarb/Nog/Erbb3/Angpt1/Rxra/Fgf2	7	271	0.0258303
GO:0021954	central nervous system neuron development	4/258	97/28943	0.011195	Btg2/Nr4a2/Sema3a/Sptbn4	4	97	0.0412371
GO:0007588	excretion	3/258	52/28943	0.0112189	Avp/Oxt/Spx	3	52	0.0576923
GO:0061028	establishment of endothelial barrier	3/258	52/28943	0.0112189	Il1b/S1pr2/Sox18	3	52	0.0576923
GO:0071384	cellular response to corticosteroid stimulus	3/258	52/28943	0.0112189	Sstr4/Sgk1/Eif4ebp1	3	52	0.0576923
GO:0007178	transmembrane receptor protein serine/threonine kinase signaling pathway	9/258	407/28943	0.0112415	Fos/Egr1/Cav1/Nog/Ccn1/Inhba/Nrros/Smad6/Wfikkn2	9	407	0.022113
GO:0022604	regulation of cell morphogenesis	8/258	338/28943	0.0112998	Arc/Dock1/Spry4/Nedd9/Carmil1/Sgk1/Wtip/Xlr3b	8	338	0.0236686
GO:0044403	biological process involved in symbiotic interaction	7/258	272/28943	0.0113928	Avp/Cav1/Cdk9/Lgals1/Trim12a/Pglyrp1/Ccl8	7	272	0.0257353
GO:0050803	regulation of synapse structure or activity	7/258	272/28943	0.0113928	Arc/Oxt/Zdhhc15/Abhd17a/Fcgr2b/Xlr3b/Slc17a7	7	272	0.0257353
GO:0003206	cardiac chamber morphogenesis	5/258	151/28943	0.0115677	Adamts1/Nog/Ccn1/Rxra/Smad6	5	151	0.0331126
GO:0120162	positive regulation of cold-induced thermogenesis	4/258	98/28943	0.0115916	Alpl/Cav1/Oxt/Esrrg	4	98	0.0408163
GO:0034764	positive regulation of transmembrane transport	7/258	273/28943	0.0116066	Nr4a3/Arc/Cav1/Erbb3/Gal/Lrrc26/F2rl3	7	273	0.025641
GO:0090092	regulation of transmembrane receptor protein serine/threonine kinase signaling pathway	7/258	273/28943	0.0116066	Cav1/Nog/Ccn1/Inhba/Nrros/Smad6/Wfikkn2	7	273	0.025641
GO:0006024	glycosaminoglycan biosynthetic process	3/258	53/28943	0.0118152	Il1b/Csgalnact2/Angpt1	3	53	0.0566038
GO:0007520	myoblast fusion	3/258	53/28943	0.0118152	Dock1/Cd53/Ccl8	3	53	0.0566038
GO:0045907	positive regulation of vasoconstriction	3/258	53/28943	0.0118152	Avp/Cav1/Smad6	3	53	0.0566038
GO:0046189	phenol-containing compound biosynthetic process	3/258	53/28943	0.0118152	Nr4a2/Hdc/Gpr37	3	53	0.0566038
GO:0051954	positive regulation of amine transport	3/258	53/28943	0.0118152	Avp/Oxt/Cartpt	3	53	0.0566038
GO:0051955	regulation of amino acid transport	3/258	53/28943	0.0118152	Il1b/Avp/Grm2	3	53	0.0566038
GO:1903202	negative regulation of oxidative stress-induced cell death	3/258	53/28943	0.0118152	Nr4a3/Gpr37/Hspb1	3	53	0.0566038
GO:0051258	protein polymerization	7/258	274/28943	0.0118234	Cav1/Carmil1/Sgk1/Ube2s/Svil/Tmsb15l/Map7d3	7	274	0.0255474
GO:0043281	regulation of cysteine-type endopeptidase activity involved in apoptotic process	6/258	211/28943	0.0118918	Nr4a1/Avp/Klf4/Ccn1/Ppp2ca/Xdh	6	211	0.028436
GO:0007159	leukocyte cell-cell adhesion	9/258	411/28943	0.0119211	Il1b/Nr4a3/Slc39a8/Klf4/Cav1/Hspb1/Lgals1/Zbtb16/Calca	9	411	0.0218978
GO:0032869	cellular response to insulin stimulus	6/258	212/28943	0.0121497	Il1b/Slc2a4/Hdac9/Sgk1/Eif4ebp1/Socs3	6	212	0.0283019
GO:0021756	striatum development	2/258	19/28943	0.0122479	Rarb/Inhba	2	19	0.105263
GO:0032570	response to progesterone	2/258	19/28943	0.0122479	Cav1/Oxt	2	19	0.105263
GO:0033605	positive regulation of catecholamine secretion	2/258	19/28943	0.0122479	Oxt/Cartpt	2	19	0.105263
GO:0040037	negative regulation of fibroblast growth factor receptor signaling pathway	2/258	19/28943	0.0122479	Apln/Spry4	2	19	0.105263
GO:0045779	negative regulation of bone resorption	2/258	19/28943	0.0122479	Cartpt/Calca	2	19	0.105263
GO:0086011	membrane repolarization during action potential	2/258	19/28943	0.0122479	Kcnh6/Cav1	2	19	0.105263
GO:0106070	regulation of adenylate cyclase-activating G protein-coupled receptor signaling pathway	2/258	19/28943	0.0122479	Sstr4/Arrdc3	2	19	0.105263
GO:1900452	regulation of long-term synaptic depression	2/258	19/28943	0.0122479	Arc/Adcy8	2	19	0.105263
GO:1901550	regulation of endothelial cell development	2/258	19/28943	0.0122479	Il1b/S1pr2	2	19	0.105263
GO:1901741	positive regulation of myoblast fusion	2/258	19/28943	0.0122479	Cd53/Ccl8	2	19	0.105263
GO:1902074	response to salt	2/258	19/28943	0.0122479	Abcc6/Alpl	2	19	0.105263
GO:1903140	regulation of establishment of endothelial barrier	2/258	19/28943	0.0122479	Il1b/S1pr2	2	19	0.105263
GO:0031345	negative regulation of cell projection organization	6/258	213/28943	0.0124115	Sema3a/Adcy6/Ryk/Gfap/H2-K1/Lgals1	6	213	0.028169
GO:0045687	positive regulation of glial cell differentiation	3/258	54/28943	0.0124293	Il1b/Egr2/Nkx6-2	3	54	0.0555556
GO:0048483	autonomic nervous system development	3/258	54/28943	0.0124293	Egr2/Sema3a/Phox2a	3	54	0.0555556
GO:0045017	glycerolipid biosynthetic process	6/258	214/28943	0.0126772	Sik1/Ldlr/Pi4kb/Dgkz/Fgf2/Socs3	6	214	0.0280374
GO:0007200	phospholipase C-activating G protein-coupled receptor signaling pathway	4/258	101/28943	0.0128353	F2rl2/Grp/Calca/F2rl3	4	101	0.039604
GO:0032092	positive regulation of protein binding	4/258	101/28943	0.0128353	Cav1/Plk2/Ppp2ca/Mark3	4	101	0.039604
GO:0043502	regulation of muscle adaptation	4/258	101/28943	0.0128353	Nr4a3/Srl/Klf4/Cdk9	4	101	0.039604
GO:0072073	kidney epithelium development	5/258	155/28943	0.012837	Rarb/Nog/Wnt7b/Fgf2/Smad6	5	155	0.0322581
GO:0055081	anion homeostasis	3/258	55/28943	0.0130614	Abcc6/Alpl/Grm2	3	55	0.0545455
GO:0010565	regulation of cellular ketone metabolic process	5/258	156/28943	0.0131684	Il1b/Egr1/Nr4a3/Avp/Cav1	5	156	0.0320513
GO:0097061	dendritic spine organization	4/258	102/28943	0.013268	Arc/Zdhhc15/Fcgr2b/Xlr3b	4	102	0.0392157
GO:0032368	regulation of lipid transport	5/258	157/28943	0.0135056	Il1b/Sstr4/Cav1/Oxt/Gal	5	157	0.0318471
GO:0002031	G protein-coupled receptor internalization	2/258	20/28943	0.0135295	Apln/Calca	2	20	0.1
GO:0002407	dendritic cell chemotaxis	2/258	20/28943	0.0135295	Gpr183/Slamf9	2	20	0.1
GO:0014856	skeletal muscle cell proliferation	2/258	20/28943	0.0135295	Angpt1/Fgf2	2	20	0.1
GO:0019886	antigen processing and presentation of exogenous peptide antigen via MHC class II	2/258	20/28943	0.0135295	Ifi30/Fcgr2b	2	20	0.1
GO:0045019	negative regulation of nitric oxide biosynthetic process	2/258	20/28943	0.0135295	Cav1/Acp5	2	20	0.1
GO:0048712	negative regulation of astrocyte differentiation	2/258	20/28943	0.0135295	Nog/Ldlr	2	20	0.1
GO:0055062	phosphate ion homeostasis	2/258	20/28943	0.0135295	Abcc6/Alpl	2	20	0.1
GO:0072506	trivalent inorganic anion homeostasis	2/258	20/28943	0.0135295	Abcc6/Alpl	2	20	0.1
GO:1904406	negative regulation of nitric oxide metabolic process	2/258	20/28943	0.0135295	Cav1/Acp5	2	20	0.1
GO:1904754	positive regulation of vascular associated smooth muscle cell migration	2/258	20/28943	0.0135295	Nr4a3/Adamts1	2	20	0.1
GO:1905564	positive regulation of vascular endothelial cell proliferation	2/258	20/28943	0.0135295	Apln/Fgf2	2	20	0.1
GO:0007409	axonogenesis	10/258	493/28943	0.0135574	Egr2/Nr4a3/Nr4a2/Sema3a/Nog/Wnt7b/Ythdf1/Sptbn4/Ryk/Tbr1	10	493	0.020284
GO:0051047	positive regulation of secretion	9/258	420/28943	0.013562	Il1b/Avp/Sstr4/Oxt/Apln/Adcy8/Pcsk1/Gal/Cartpt	9	420	0.0214286
GO:0001938	positive regulation of endothelial cell proliferation	4/258	103/28943	0.0137099	Nr4a1/Cav1/Apln/Fgf2	4	103	0.038835
GO:0050795	regulation of behavior	4/258	103/28943	0.0137099	Qrfp/Nr4a3/Arrdc3/Grp	4	103	0.038835
GO:0045604	regulation of epidermal cell differentiation	3/258	56/28943	0.0137116	Maff/Sult2b1/Fgf2	3	56	0.0535714
GO:0061001	regulation of dendritic spine morphogenesis	3/258	56/28943	0.0137116	Arc/Zdhhc15/Xlr3b	3	56	0.0535714
GO:1900271	regulation of long-term synaptic potentiation	3/258	56/28943	0.0137116	Arc/Adcy8/Ythdf1	3	56	0.0535714
GO:0035265	organ growth	6/258	218/28943	0.0137802	Rspo2/Rarb/Dusp6/Nog/Rxra/Fgf2	6	218	0.0275229
GO:0003007	heart morphogenesis	7/258	283/28943	0.0139073	Adamts1/Dnaaf1/Nog/Ccn1/Angpt1/Rxra/Smad6	7	283	0.024735
GO:0030510	regulation of BMP signaling pathway	4/258	104/28943	0.0141611	Cav1/Nog/Ccn1/Smad6	4	104	0.0384615
GO:0046718	viral entry into host cell	4/258	104/28943	0.0141611	Avp/Cav1/Lgals1/Trim12a	4	104	0.0384615
GO:0030514	negative regulation of BMP signaling pathway	3/258	57/28943	0.0143799	Cav1/Nog/Smad6	3	57	0.0526316
GO:0044060	regulation of endocrine process	3/258	57/28943	0.0143799	Apln/Gal/Inhba	3	57	0.0526316
GO:0052372	modulation by symbiont of entry into host	3/258	57/28943	0.0143799	Cav1/Lgals1/Trim12a	3	57	0.0526316
GO:0019217	regulation of fatty acid metabolic process	4/258	105/28943	0.0146216	Il1b/Nr4a3/Avp/Cav1	4	105	0.0380952
GO:0042176	regulation of protein catabolic process	8/258	355/28943	0.0147971	Il1b/Cav1/Ldlr/Plk2/Amer1/Ppp2ca/Gfap/Rhbdf1	8	355	0.0225352
GO:0032310	prostaglandin secretion	2/258	21/28943	0.0148667	Il1b/Oxt	2	21	0.0952381
GO:0046851	negative regulation of bone remodeling	2/258	21/28943	0.0148667	Cartpt/Calca	2	21	0.0952381
GO:0051797	regulation of hair follicle development	2/258	21/28943	0.0148667	Gal/Inhba	2	21	0.0952381
GO:0061469	regulation of type B pancreatic cell proliferation	2/258	21/28943	0.0148667	Nr4a1/Nr4a3	2	21	0.0952381
GO:1901386	negative regulation of voltage-gated calcium channel activity	2/258	21/28943	0.0148667	Gem/Rrad	2	21	0.0952381
GO:0072006	nephron development	5/258	161/28943	0.0149125	Egr1/Nog/Wnt7b/Angpt1/Fgf2	5	161	0.0310559
GO:0001914	regulation of T cell mediated cytotoxicity	3/258	58/28943	0.0150664	H2-K1/H2-Q6/H2-Q7	3	58	0.0517241
GO:0014014	negative regulation of gliogenesis	3/258	58/28943	0.0150664	Nog/Ldlr/Nkx6-2	3	58	0.0517241
GO:0032757	positive regulation of interleukin-8 production	3/258	58/28943	0.0150664	Il1b/Cd14/Calca	3	58	0.0517241
GO:0001704	formation of primary germ layer	4/258	106/28943	0.0150914	Nr4a3/Dusp1/Nog/Inhba	4	106	0.0377358
GO:0072091	regulation of stem cell proliferation	4/258	106/28943	0.0150914	Rarb/Fgf2/Sox18/Ovol1	4	106	0.0377358
GO:0001657	ureteric bud development	4/258	107/28943	0.0155707	Rarb/Nog/Fgf2/Smad6	4	107	0.0373832
GO:0021761	limbic system development	4/258	107/28943	0.0155707	Nr4a3/Btg2/Sema3a/Tbr1	4	107	0.0373832
GO:0071901	negative regulation of protein serine/threonine kinase activity	4/258	107/28943	0.0155707	Il1b/Dusp1/Cav1/Spry4	4	107	0.0373832
GO:0035637	multicellular organismal signaling	5/258	163/28943	0.0156513	Avp/Kcnh6/Cav1/Cartpt/Sptbn4	5	163	0.0306748
GO:0051701	biological process involved in interaction with host	5/258	163/28943	0.0156513	Avp/Cav1/Lgals1/Trim12a/Pglyrp1	5	163	0.0306748
GO:0043523	regulation of neuron apoptotic process	7/258	290/28943	0.0157009	Il1b/Egr1/Nr4a3/Btg2/Nr4a2/Erbb3/Angpt1	7	290	0.0241379
GO:0050866	negative regulation of cell activation	6/258	225/28943	0.0158687	Ldlr/Hspb1/Gal/Mertk/Fcgr2b/Pglyrp1	6	225	0.0266667
GO:2000241	regulation of reproductive process	6/258	225/28943	0.0158687	Sema3a/Oxt/Rxra/Tac2/Inhba/Ovol1	6	225	0.0266667
GO:0006576	cellular biogenic amine metabolic process	4/258	108/28943	0.0160594	Nr4a2/Hdc/Gpr37/Sult1a1	4	108	0.037037
GO:0044409	entry into host	4/258	108/28943	0.0160594	Avp/Cav1/Lgals1/Trim12a	4	108	0.037037
GO:0052548	regulation of endopeptidase activity	8/258	361/28943	0.0162015	Nr4a1/Avp/Klf4/Ccn1/Ppp2ca/Serpina3n/Xdh/Serpina3g	8	361	0.0221607
GO:0001975	response to amphetamine	2/258	22/28943	0.0162582	Nr4a1/Nr4a2	2	22	0.0909091
GO:0006907	pinocytosis	2/258	22/28943	0.0162582	Cav1/Carmil1	2	22	0.0909091
GO:0010522	regulation of calcium ion transport into cytosol	2/258	22/28943	0.0162582	Cav1/Calca	2	22	0.0909091
GO:0045606	positive regulation of epidermal cell differentiation	2/258	22/28943	0.0162582	Sult2b1/Fgf2	2	22	0.0909091
GO:0048532	anatomical structure arrangement	2/258	22/28943	0.0162582	Egr2/Sema3a	2	22	0.0909091
GO:0060438	trachea development	2/258	22/28943	0.0162582	Rspo2/Wnt7b	2	22	0.0909091
GO:0097398	cellular response to interleukin-17	2/258	22/28943	0.0162582	Il1b/Socs3	2	22	0.0909091
GO:1903672	positive regulation of sprouting angiogenesis	2/258	22/28943	0.0162582	Klf4/Fgf2	2	22	0.0909091
GO:2000209	regulation of anoikis	2/258	22/28943	0.0162582	Sik1/Cav1	2	22	0.0909091
GO:1990845	adaptive thermogenesis	5/258	165/28943	0.0164143	Alpl/Cav1/Oxt/Esrrg/Arrdc3	5	165	0.030303
GO:0002548	monocyte chemotaxis	3/258	60/28943	0.0164942	Dusp1/Calca/Ccl8	3	60	0.05
GO:0006023	aminoglycan biosynthetic process	3/258	60/28943	0.0164942	Il1b/Csgalnact2/Angpt1	3	60	0.05
GO:0007595	lactation	3/258	60/28943	0.0164942	Cav1/Usf2/Xdh	3	60	0.05
GO:0035924	cellular response to vascular endothelial growth factor stimulus	3/258	60/28943	0.0164942	Nr4a1/Hspb1/Xdh	3	60	0.05
GO:0050922	negative regulation of chemotaxis	3/258	60/28943	0.0164942	Dusp1/Sema3a/Ryk	3	60	0.05
GO:0048661	positive regulation of smooth muscle cell proliferation	4/258	109/28943	0.0165577	Egr1/Nr4a3/Adamts1/Fgf2	4	109	0.0366972
GO:0060349	bone morphogenesis	4/258	109/28943	0.0165577	Rarb/Alpl/Mmp14/Acp5	4	109	0.0366972
GO:0032642	regulation of chemokine production	4/258	110/28943	0.0170656	Il1b/Egr1/Klf4/Ccn1	4	110	0.0363636
GO:0046889	positive regulation of lipid biosynthetic process	4/258	110/28943	0.0170656	Il1b/Avp/Ccn1/Ldlr	4	110	0.0363636
GO:0072163	mesonephric epithelium development	4/258	110/28943	0.0170656	Rarb/Nog/Fgf2/Smad6	4	110	0.0363636
GO:0072164	mesonephric tubule development	4/258	110/28943	0.0170656	Rarb/Nog/Fgf2/Smad6	4	110	0.0363636
GO:1903532	positive regulation of secretion by cell	8/258	365/28943	0.0171897	Il1b/Avp/Oxt/Apln/Adcy8/Pcsk1/Gal/Cartpt	8	365	0.0219178
GO:0006937	regulation of muscle contraction	5/258	167/28943	0.0172015	Nr4a1/Cav1/Oxt/Calca/Spx	5	167	0.0299401
GO:0010812	negative regulation of cell-substrate adhesion	3/258	61/28943	0.0172355	Spry4/Mmp14/Lgals1	3	61	0.0491803
GO:0031663	lipopolysaccharide-mediated signaling pathway	3/258	61/28943	0.0172355	Il1b/Cd14/Trim12a	3	61	0.0491803
GO:0051346	negative regulation of hydrolase activity	8/258	366/28943	0.0174434	Nr4a1/Avp/Klf4/Hdac9/Serpina3n/Gchfr/Wfikkn2/Serpina3g	8	366	0.0218579
GO:0002709	regulation of T cell mediated immunity	4/258	111/28943	0.0175831	Il1b/H2-K1/H2-Q6/H2-Q7	4	111	0.036036
GO:0106027	neuron projection organization	4/258	111/28943	0.0175831	Arc/Zdhhc15/Fcgr2b/Xlr3b	4	111	0.036036
GO:0048015	phosphatidylinositol-mediated signaling	5/258	168/28943	0.0176044	Klf4/Erbb3/Pi4kb/Angpt1/Fgf2	5	168	0.0297619
GO:0001818	negative regulation of cytokine production	7/258	297/28943	0.0176531	Klf4/Hdac9/Angpt1/Mertk/Fcgr2b/Pglyrp1/Acp5	7	297	0.023569
GO:0016202	regulation of striated muscle tissue development	2/258	23/28943	0.0177031	Erbb3/Hdac9	2	23	0.0869565
GO:0020027	hemoglobin metabolic process	2/258	23/28943	0.0177031	Klf4/Inhba	2	23	0.0869565
GO:0030728	ovulation	2/258	23/28943	0.0177031	Adamts1/Inhba	2	23	0.0869565
GO:0032095	regulation of response to food	2/258	23/28943	0.0177031	Cartpt/Spx	2	23	0.0869565
GO:0042053	regulation of dopamine metabolic process	2/258	23/28943	0.0177031	Nr4a2/Gpr37	2	23	0.0869565
GO:0042481	regulation of odontogenesis	2/258	23/28943	0.0177031	Rspo2/Apcdd1	2	23	0.0869565
GO:0046426	negative regulation of receptor signaling pathway via JAK-STAT	2/258	23/28943	0.0177031	Cav1/Socs3	2	23	0.0869565
GO:0070498	interleukin-1-mediated signaling pathway	2/258	23/28943	0.0177031	Il1b/Egr1	2	23	0.0869565
GO:2001026	regulation of endothelial cell chemotaxis	2/258	23/28943	0.0177031	Hspb1/Fgf2	2	23	0.0869565
GO:0021872	forebrain generation of neurons	3/258	62/28943	0.0179952	Sema3a/Inhba/Tbr1	3	62	0.0483871
GO:0032731	positive regulation of interleukin-1 beta production	3/258	62/28943	0.0179952	Egr1/Ccn1/Hspb1	3	62	0.0483871
GO:0050679	positive regulation of epithelial cell proliferation	6/258	232/28943	0.0181667	Nr4a1/Nr4a3/Cav1/Nog/Apln/Fgf2	6	232	0.0258621
GO:0071695	anatomical structure maturation	7/258	299/28943	0.018241	Nr4a2/Gal/Sptbn4/Sox18/Catsper2/Zbtb16/Calca	7	299	0.0234114
GO:0050678	regulation of epithelial cell proliferation	9/258	442/28943	0.0182727	Nr4a1/Nr4a3/Gkn3/Cav1/Nog/Apln/Fgf2/Xdh/Ovol1	9	442	0.020362
GO:2000045	regulation of G1/S transition of mitotic cell cycle	5/258	170/28943	0.0184288	Adamts1/Klf4/Dgkz/Ppp2ca/Inhba	5	170	0.0294118
GO:0030004	cellular monovalent inorganic cation homeostasis	4/258	113/28943	0.0186472	Avp/Slc9a7/Slc9a8/Sgk1	4	113	0.0353982
GO:0031532	actin cytoskeleton reorganization	4/258	113/28943	0.0186472	S1pr2/Nedd9/Carmil1/Whamm	4	113	0.0353982
GO:1902106	negative regulation of leukocyte differentiation	4/258	113/28943	0.0186472	Hspb1/Cartpt/Pglyrp1/Calca	4	113	0.0353982
GO:0042698	ovulation cycle	3/258	63/28943	0.0187734	Egr1/Adamts1/Inhba	3	63	0.047619
GO:0045682	regulation of epidermis development	3/258	63/28943	0.0187734	Maff/Sult2b1/Fgf2	3	63	0.047619
GO:0048017	inositol lipid-mediated signaling	5/258	171/28943	0.0188503	Klf4/Erbb3/Pi4kb/Angpt1/Fgf2	5	171	0.0292398
GO:0051250	negative regulation of lymphocyte activation	5/258	171/28943	0.0188503	Hspb1/Gal/Mertk/Fcgr2b/Pglyrp1	5	171	0.0292398
GO:0030099	myeloid cell differentiation	9/258	445/28943	0.018997	Fos/Junb/Slc25a40/Cartpt/Inhba/Gpr183/Zbtb16/Nrros/Calca	9	445	0.0202247
GO:0043266	regulation of potassium ion transport	4/258	114/28943	0.0191939	Cav1/Gal/Grp/Lrrc26	4	114	0.0350877
GO:0050886	endocrine process	4/258	114/28943	0.0191939	Il1b/Apln/Gal/Inhba	4	114	0.0350877
GO:0002495	antigen processing and presentation of peptide antigen via MHC class II	2/258	24/28943	0.0192004	Ifi30/Fcgr2b	2	24	0.0833333
GO:0003181	atrioventricular valve morphogenesis	2/258	24/28943	0.0192004	Ccn1/Smad6	2	24	0.0833333
GO:0009190	cyclic nucleotide biosynthetic process	2/258	24/28943	0.0192004	Adcy8/Adcy6	2	24	0.0833333
GO:0014075	response to amine	2/258	24/28943	0.0192004	Nr4a1/Nr4a2	2	24	0.0833333
GO:0048485	sympathetic nervous system development	2/258	24/28943	0.0192004	Sema3a/Phox2a	2	24	0.0833333
GO:0052652	cyclic purine nucleotide metabolic process	2/258	24/28943	0.0192004	Adcy8/Adcy6	2	24	0.0833333
GO:1901017	negative regulation of potassium ion transmembrane transporter activity	2/258	24/28943	0.0192004	Cav1/Grp	2	24	0.0833333
GO:0007565	female pregnancy	5/258	172/28943	0.0192782	Junb/Rxra/Tle6/H2-Q7/Calca	5	172	0.0290698
GO:0014911	positive regulation of smooth muscle cell migration	3/258	64/28943	0.0195699	Egr1/Nr4a3/Adamts1	3	64	0.046875
GO:0060393	regulation of pathway-restricted SMAD protein phosphorylation	3/258	64/28943	0.0195699	Nog/Inhba/Smad6	3	64	0.046875
GO:0061077	chaperone-mediated protein folding	3/258	64/28943	0.0195699	Dnajb1/Ero1a/Hspb1	3	64	0.046875
GO:0030100	regulation of endocytosis	6/258	236/28943	0.0195774	Arc/Cav1/Apln/Angpt1/Cd14/Slc17a7	6	236	0.0254237
GO:0030324	lung development	6/258	236/28943	0.0195774	Rspo2/Dnaaf1/Nog/Mmp14/Wnt7b/Fgf2	6	236	0.0254237
GO:0070482	response to oxygen levels	7/258	305/28943	0.0200869	Egr1/Slc2a4/Nr4a2/Fosl2/Cav1/Eif4ebp1/Wtip	7	305	0.0229508
GO:0001936	regulation of endothelial cell proliferation	5/258	174/28943	0.020153	Nr4a1/Cav1/Apln/Fgf2/Xdh	5	174	0.0287356
GO:0070997	neuron death	9/258	450/28943	0.0202502	Il1b/Fos/Egr1/Nr4a3/Btg2/Nr4a2/Erbb3/Angpt1/Fcgr2b	9	450	0.02
GO:0001942	hair follicle development	4/258	116/28943	0.0203169	Gal/Apcdd1/Sox18/Inhba	4	116	0.0344828
GO:0060840	artery development	4/258	116/28943	0.0203169	Egr2/Nog/Ldlr/Smad6	4	116	0.0344828
GO:0070534	protein K63-linked ubiquitination	3/258	65/28943	0.0203848	Ube2s/Ube2t/Trim12a	3	65	0.0461538
GO:0048511	rhythmic process	7/258	306/28943	0.0204068	Egr1/Adamts1/Sik1/Per1/Dbp/Cartpt/Inhba	7	306	0.0228758
GO:0042552	myelination	5/258	175/28943	0.0205999	Egr2/Rarb/Ugt8a/Nkx6-2/Rxra	5	175	0.0285714
GO:0030323	respiratory tube development	6/258	239/28943	0.0206832	Rspo2/Dnaaf1/Nog/Mmp14/Wnt7b/Fgf2	6	239	0.0251046
GO:0042445	hormone metabolic process	6/258	239/28943	0.0206832	Egr1/Pcsk1/Gal/Crabp1/Crym/Sult1a1	6	239	0.0251046
GO:0007620	copulation	2/258	25/28943	0.0207489	Avp/Oxt	2	25	0.08
GO:0010866	regulation of triglyceride biosynthetic process	2/258	25/28943	0.0207489	Sik1/Ldlr	2	25	0.08
GO:0015732	prostaglandin transport	2/258	25/28943	0.0207489	Il1b/Oxt	2	25	0.08
GO:0021544	subpallium development	2/258	25/28943	0.0207489	Rarb/Inhba	2	25	0.08
GO:0034114	regulation of heterotypic cell-cell adhesion	2/258	25/28943	0.0207489	Il1b/Klf4	2	25	0.08
GO:0036303	lymph vessel morphogenesis	2/258	25/28943	0.0207489	Fgf2/Sox18	2	25	0.08
GO:0042069	regulation of catecholamine metabolic process	2/258	25/28943	0.0207489	Nr4a2/Gpr37	2	25	0.08
GO:0048857	neural nucleus development	2/258	25/28943	0.0207489	Fgf2/Phox2a	2	25	0.08
GO:0097396	response to interleukin-17	2/258	25/28943	0.0207489	Il1b/Socs3	2	25	0.08
GO:1901032	negative regulation of response to reactive oxygen species	2/258	25/28943	0.0207489	Nr4a3/Gpr37	2	25	0.08
GO:1901739	regulation of myoblast fusion	2/258	25/28943	0.0207489	Cd53/Ccl8	2	25	0.08
GO:1903206	negative regulation of hydrogen peroxide-induced cell death	2/258	25/28943	0.0207489	Nr4a3/Gpr37	2	25	0.08
GO:1903707	negative regulation of hemopoiesis	4/258	117/28943	0.0208932	Hspb1/Cartpt/Pglyrp1/Calca	4	117	0.034188
GO:0030509	BMP signaling pathway	5/258	176/28943	0.0210533	Egr1/Cav1/Nog/Ccn1/Smad6	5	176	0.0284091
GO:0071496	cellular response to external stimulus	7/258	308/28943	0.0210572	Fos/Sik1/Nr4a2/Cav1/Rxra/Usf2/Cartpt	7	308	0.0227273
GO:0032835	glomerulus development	3/258	66/28943	0.0212183	Egr1/Nog/Angpt1	3	66	0.0454545
GO:0045776	negative regulation of blood pressure	3/258	66/28943	0.0212183	Oxt/Apln/Calca	3	66	0.0454545
GO:0051310	metaphase plate congression	3/258	66/28943	0.0212183	Gem/Cenpq/Spag5	3	66	0.0454545
GO:0060038	cardiac muscle cell proliferation	3/258	66/28943	0.0212183	Nog/Rxra/Fgf2	3	66	0.0454545
GO:0060688	regulation of morphogenesis of a branching structure	3/258	66/28943	0.0212183	Il1b/Nog/Rxra	3	66	0.0454545
GO:0042060	wound healing	8/258	380/28943	0.0212836	Acta2/Cav1/Nog/Ccn1/Fgf2/Mertk/F2rl2/F2rl3	8	380	0.0210526
GO:0071241	cellular response to inorganic substance	6/258	241/28943	0.0214434	Fos/Junb/Fosb/Adcy8/Jund/Mt2	6	241	0.0248963
GO:0001892	embryonic placenta development	4/258	118/28943	0.0214795	Junb/Ccn1/Wnt7b/Socs3	4	118	0.0338983
GO:0007272	ensheathment of neurons	5/258	178/28943	0.0219796	Egr2/Rarb/Ugt8a/Nkx6-2/Rxra	5	178	0.0280899
GO:0008366	axon ensheathment	5/258	178/28943	0.0219796	Egr2/Rarb/Ugt8a/Nkx6-2/Rxra	5	178	0.0280899
GO:0001707	mesoderm formation	3/258	67/28943	0.0220701	Nr4a3/Nog/Inhba	3	67	0.0447761
GO:0043903	regulation of biological process involved in symbiotic interaction	3/258	67/28943	0.0220701	Cav1/Lgals1/Trim12a	3	67	0.0447761
GO:0050891	multicellular organismal water homeostasis	3/258	67/28943	0.0220701	Avp/Klf4/Adcy6	3	67	0.0447761
GO:0060350	endochondral bone morphogenesis	3/258	67/28943	0.0220701	Rarb/Alpl/Mmp14	3	67	0.0447761
GO:0022404	molting cycle process	4/258	119/28943	0.0220758	Gal/Apcdd1/Sox18/Inhba	4	119	0.0336134
GO:0022405	hair cycle process	4/258	119/28943	0.0220758	Gal/Apcdd1/Sox18/Inhba	4	119	0.0336134
GO:2000106	regulation of leukocyte apoptotic process	4/258	119/28943	0.0220758	Nr4a3/Tsc22d3/Mertk/Fcgr2b	4	119	0.0336134
GO:0097529	myeloid leukocyte migration	6/258	243/28943	0.0222224	Il1b/Dusp1/Mmp14/Itga9/Calca/Ccl8	6	243	0.0246914
GO:2000116	regulation of cysteine-type endopeptidase activity	6/258	243/28943	0.0222224	Nr4a1/Avp/Klf4/Ccn1/Ppp2ca/Xdh	6	243	0.0246914
GO:0002504	antigen processing and presentation of peptide or polysaccharide antigen via MHC class II	2/258	26/28943	0.0223476	Ifi30/Fcgr2b	2	26	0.0769231
GO:0003084	positive regulation of systemic arterial blood pressure	2/258	26/28943	0.0223476	Avp/Spx	2	26	0.0769231
GO:0032098	regulation of appetite	2/258	26/28943	0.0223476	Cartpt/Spx	2	26	0.0769231
GO:0045684	positive regulation of epidermis development	2/258	26/28943	0.0223476	Sult2b1/Fgf2	2	26	0.0769231
GO:0071276	cellular response to cadmium ion	2/258	26/28943	0.0223476	Fos/Mt2	2	26	0.0769231
GO:0097164	ammonium ion metabolic process	2/258	26/28943	0.0223476	Bche/Hdc	2	26	0.0769231
GO:1904893	negative regulation of receptor signaling pathway via STAT	2/258	26/28943	0.0223476	Cav1/Socs3	2	26	0.0769231
GO:0030336	negative regulation of cell migration	7/258	312/28943	0.0224009	S1pr2/Dusp1/Sema3a/Klf4/Cav1/Nog/Fgf2	7	312	0.0224359
GO:1902904	negative regulation of supramolecular fiber organization	5/258	179/28943	0.0224524	Ldlr/Carmil1/Sgk1/Svil/Tmsb15l	5	179	0.027933
GO:0031348	negative regulation of defense response	6/258	244/28943	0.022619	Ldlr/Socs3/Fcgr2b/Pglyrp1/Nlrc5/Acp5	6	244	0.0245902
GO:0051403	stress-activated MAPK cascade	6/258	244/28943	0.022619	Il1b/Dusp1/Wnt7b/Per1/Fcgr2b/Xdh	6	244	0.0245902
GO:0008306	associative learning	4/258	120/28943	0.0226821	Btg2/Nog/Sgk1/Tbr1	4	120	0.0333333
GO:0098773	skin epidermis development	4/258	120/28943	0.0226821	Gal/Apcdd1/Sox18/Inhba	4	120	0.0333333
GO:0050900	leukocyte migration	8/258	385/28943	0.0227899	Il1b/Dusp1/Mmp14/Itga9/Gpr183/Slamf9/Calca/Ccl8	8	385	0.0207792
GO:0001890	placenta development	5/258	180/28943	0.0229319	Junb/Ccn1/Wnt7b/Rxra/Socs3	5	180	0.0277778
GO:0030837	negative regulation of actin filament polymerization	3/258	68/28943	0.0229404	Carmil1/Svil/Tmsb15l	3	68	0.0441176
GO:0050433	regulation of catecholamine secretion	3/258	68/28943	0.0229404	Oxt/Cartpt/Grm2	3	68	0.0441176
GO:0060389	pathway-restricted SMAD protein phosphorylation	3/258	68/28943	0.0229404	Nog/Inhba/Smad6	3	68	0.0441176
GO:0061082	myeloid leukocyte cytokine production	3/258	68/28943	0.0229404	Il1b/Nr4a3/Acp5	3	68	0.0441176
GO:0031668	cellular response to extracellular stimulus	6/258	245/28943	0.0230203	Fos/Sik1/Nr4a2/Rxra/Usf2/Cartpt	6	245	0.0244898
GO:0072593	reactive oxygen species metabolic process	6/258	245/28943	0.0230203	Ccn1/Hbb-bt/Hk2/Xdh/Nrros/Acp5	6	245	0.0244898
GO:0044106	cellular amine metabolic process	4/258	121/28943	0.0232985	Nr4a2/Hdc/Gpr37/Sult1a1	4	121	0.0330579
GO:0002573	myeloid leukocyte differentiation	6/258	246/28943	0.0234263	Fos/Junb/Cartpt/Gpr183/Nrros/Calca	6	246	0.0243902
GO:0046324	regulation of glucose import	3/258	69/28943	0.0238292	Erbb3/Rtn2/Hk2	3	69	0.0434783
GO:0060425	lung morphogenesis	3/258	69/28943	0.0238292	Rspo2/Nog/Wnt7b	3	69	0.0434783
GO:0098659	inorganic cation import across plasma membrane	4/258	122/28943	0.023925	Kcnk5/Slc9a7/Slc39a8/Cav1	4	122	0.0327869
GO:0099587	inorganic ion import across plasma membrane	4/258	122/28943	0.023925	Kcnk5/Slc9a7/Slc39a8/Cav1	4	122	0.0327869
GO:0006862	nucleotide transport	2/258	27/28943	0.0239955	Abcc6/Epg5	2	27	0.0740741
GO:0035809	regulation of urine volume	2/258	27/28943	0.0239955	Oxt/Adcy6	2	27	0.0740741
GO:0036336	dendritic cell migration	2/258	27/28943	0.0239955	Gpr183/Slamf9	2	27	0.0740741
GO:0045723	positive regulation of fatty acid biosynthetic process	2/258	27/28943	0.0239955	Il1b/Avp	2	27	0.0740741
GO:0046823	negative regulation of nucleocytoplasmic transport	2/258	27/28943	0.0239955	Angpt1/Ppp2ca	2	27	0.0740741
GO:0048843	negative regulation of axon extension involved in axon guidance	2/258	27/28943	0.0239955	Sema3a/Ryk	2	27	0.0740741
GO:0051016	barbed-end actin filament capping	2/258	27/28943	0.0239955	Carmil1/Svil	2	27	0.0740741
GO:0051443	positive regulation of ubiquitin-protein transferase activity	2/258	27/28943	0.0239955	Arrdc3/Ube2s	2	27	0.0740741
GO:0051969	regulation of transmission of nerve impulse	2/258	27/28943	0.0239955	Avp/Cartpt	2	27	0.0740741
GO:0060143	positive regulation of syncytium formation by plasma membrane fusion	2/258	27/28943	0.0239955	Cd53/Ccl8	2	27	0.0740741
GO:0060252	positive regulation of glial cell proliferation	2/258	27/28943	0.0239955	Il1b/Gfap	2	27	0.0740741
GO:0060716	labyrinthine layer blood vessel development	2/258	27/28943	0.0239955	Junb/Ccn1	2	27	0.0740741
GO:0072012	glomerulus vasculature development	2/258	27/28943	0.0239955	Egr1/Angpt1	2	27	0.0740741
GO:0072567	chemokine (C-X-C motif) ligand 2 production	2/258	27/28943	0.0239955	Klf4/Ccn1	2	27	0.0740741
GO:1901018	positive regulation of potassium ion transmembrane transporter activity	2/258	27/28943	0.0239955	Gal/Lrrc26	2	27	0.0740741
GO:2000341	regulation of chemokine (C-X-C motif) ligand 2 production	2/258	27/28943	0.0239955	Klf4/Ccn1	2	27	0.0740741
GO:0007548	sex differentiation	7/258	317/28943	0.0241627	Adamts1/Sema3a/Angpt1/Mertk/Inhba/Adam1a/Dmrtb1	7	317	0.022082
GO:0050764	regulation of phagocytosis	4/258	123/28943	0.0245616	Il1b/Mertk/Fcgr2b/C4b	4	123	0.0325203
GO:0060419	heart growth	4/258	123/28943	0.0245616	Dusp6/Nog/Rxra/Fgf2	4	123	0.0325203
GO:0000768	syncytium formation by plasma membrane fusion	3/258	70/28943	0.0247364	Dock1/Cd53/Ccl8	3	70	0.0428571
GO:0061337	cardiac conduction	3/258	70/28943	0.0247364	Kcnh6/Cav1/Sptbn4	3	70	0.0428571
GO:0140253	cell-cell fusion	3/258	70/28943	0.0247364	Dock1/Cd53/Ccl8	3	70	0.0428571
GO:0150076	neuroinflammatory response	3/258	70/28943	0.0247364	Il1b/Adcy8/Ldlr	3	70	0.0428571
GO:0071674	mononuclear cell migration	5/258	184/28943	0.0249158	Dusp1/Gpr183/Slamf9/Calca/Ccl8	5	184	0.0271739
GO:0097553	calcium ion transmembrane import into cytosol	5/258	185/28943	0.0254284	Cav1/Ero1a/Fgf2/Calca/F2rl3	5	185	0.027027
GO:0001913	T cell mediated cytotoxicity	3/258	71/28943	0.0256621	H2-K1/H2-Q6/H2-Q7	3	71	0.0422535
GO:0048332	mesoderm morphogenesis	3/258	71/28943	0.0256621	Nr4a3/Nog/Inhba	3	71	0.0422535
GO:0003171	atrioventricular valve development	2/258	28/28943	0.0256917	Ccn1/Smad6	2	28	0.0714286
GO:0031670	cellular response to nutrient	2/258	28/28943	0.0256917	Rxra/Usf2	2	28	0.0714286
GO:0034063	stress granule assembly	2/258	28/28943	0.0256917	Ythdf1/Grb7	2	28	0.0714286
GO:0045822	negative regulation of heart contraction	2/258	28/28943	0.0256917	Sptbn4/Spx	2	28	0.0714286
GO:0048634	regulation of muscle organ development	2/258	28/28943	0.0256917	Erbb3/Hdac9	2	28	0.0714286
GO:0061437	renal system vasculature development	2/258	28/28943	0.0256917	Egr1/Angpt1	2	28	0.0714286
GO:0061440	kidney vasculature development	2/258	28/28943	0.0256917	Egr1/Angpt1	2	28	0.0714286
GO:2000177	regulation of neural precursor cell proliferation	4/258	125/28943	0.0258653	Il1b/Btg2/Nog/Fgf2	4	125	0.032
GO:0032680	regulation of tumor necrosis factor production	5/258	186/28943	0.0259477	Ccn1/Angpt1/Hspb1/Cd14/Acp5	5	186	0.0268817
GO:0035051	cardiocyte differentiation	5/258	186/28943	0.0259477	Sik1/Rarb/Rxra/Sox18/Smad6	5	186	0.0268817
GO:0048813	dendrite morphogenesis	5/258	186/28943	0.0259477	Arc/Sema3a/Zdhhc15/Sgk1/Xlr3b	5	186	0.0268817
GO:0071772	response to BMP	5/258	187/28943	0.0264738	Egr1/Cav1/Nog/Ccn1/Smad6	5	187	0.026738
GO:0071773	cellular response to BMP stimulus	5/258	187/28943	0.0264738	Egr1/Cav1/Nog/Ccn1/Smad6	5	187	0.026738
GO:1905952	regulation of lipid localization	5/258	187/28943	0.0264738	Il1b/Sstr4/Cav1/Oxt/Gal	5	187	0.026738
GO:0002718	regulation of cytokine production involved in immune response	4/258	126/28943	0.0265325	Il1b/Nr4a3/Angpt1/Acp5	4	126	0.031746
GO:0006949	syncytium formation	3/258	72/28943	0.0266062	Dock1/Cd53/Ccl8	3	72	0.0416667
GO:0007585	respiratory gaseous exchange by respiratory system	3/258	72/28943	0.0266062	Nr4a2/Grp/Phox2a	3	72	0.0416667
GO:0032922	circadian regulation of gene expression	3/258	72/28943	0.0266062	Egr1/Per1/Cartpt	3	72	0.0416667
GO:0055008	cardiac muscle tissue morphogenesis	3/258	72/28943	0.0266062	Nog/Angpt1/Rxra	3	72	0.0416667
GO:2000134	negative regulation of G1/S transition of mitotic cell cycle	3/258	72/28943	0.0266062	Klf4/Dgkz/Inhba	3	72	0.0416667
GO:0031098	stress-activated protein kinase signaling cascade	6/258	254/28943	0.0268488	Il1b/Dusp1/Wnt7b/Per1/Fcgr2b/Xdh	6	254	0.023622
GO:0060291	long-term synaptic potentiation	6/258	254/28943	0.0268488	Arc/Nog/Adcy8/Plk2/Ythdf1/Gfap	6	254	0.023622
GO:0010951	negative regulation of endopeptidase activity	5/258	188/28943	0.0270067	Nr4a1/Avp/Klf4/Serpina3n/Serpina3g	5	188	0.0265957
GO:0110148	biomineralization	5/258	188/28943	0.0270067	Abcc6/Rspo2/Alpl/Ccn1/Rxra	5	188	0.0265957
GO:2000146	negative regulation of cell motility	7/258	325/28943	0.027176	S1pr2/Dusp1/Sema3a/Klf4/Cav1/Nog/Fgf2	7	325	0.0215385
GO:0009308	amine metabolic process	4/258	127/28943	0.02721	Nr4a2/Hdc/Gpr37/Sult1a1	4	127	0.0314961
GO:0044000	movement in host	4/258	127/28943	0.02721	Avp/Cav1/Lgals1/Trim12a	4	127	0.0314961
GO:0045807	positive regulation of endocytosis	4/258	127/28943	0.02721	Cav1/Apln/Angpt1/Cd14	4	127	0.0314961
GO:0001780	neutrophil homeostasis	2/258	29/28943	0.0274352	Mertk/Fcgr2b	2	29	0.0689655
GO:0001919	regulation of receptor recycling	2/258	29/28943	0.0274352	Ldlr/Tbc1d16	2	29	0.0689655
GO:0007350	blastoderm segmentation	2/258	29/28943	0.0274352	Sema3a/Nog	2	29	0.0689655
GO:0034104	negative regulation of tissue remodeling	2/258	29/28943	0.0274352	Cartpt/Calca	2	29	0.0689655
GO:0043153	entrainment of circadian clock by photoperiod	2/258	29/28943	0.0274352	Sik1/Per1	2	29	0.0689655
GO:1900745	positive regulation of p38MAPK cascade	2/258	29/28943	0.0274352	Il1b/Xdh	2	29	0.0689655
GO:1901380	negative regulation of potassium ion transmembrane transport	2/258	29/28943	0.0274352	Cav1/Grp	2	29	0.0689655
GO:0030534	adult behavior	5/258	189/28943	0.0275464	Nr4a3/Nr4a2/Cartpt/Sptbn4/Grm2	5	189	0.026455
GO:1903555	regulation of tumor necrosis factor superfamily cytokine production	5/258	189/28943	0.0275464	Ccn1/Angpt1/Hspb1/Cd14/Acp5	5	189	0.026455
GO:0060997	dendritic spine morphogenesis	3/258	73/28943	0.0275686	Arc/Zdhhc15/Xlr3b	3	73	0.0410959
GO:1905330	regulation of morphogenesis of an epithelium	3/258	73/28943	0.0275686	Nog/Rxra/Fgf2	3	73	0.0410959
GO:0043500	muscle adaptation	4/258	128/28943	0.0278977	Nr4a3/Srl/Klf4/Cdk9	4	128	0.03125
GO:0001885	endothelial cell development	3/258	74/28943	0.0285495	Il1b/S1pr2/Sox18	3	74	0.0405405
GO:0010633	negative regulation of epithelial cell migration	3/258	74/28943	0.0285495	Sema3a/Klf4/Fgf2	3	74	0.0405405
GO:0045109	intermediate filament organization	3/258	74/28943	0.0285495	Krt73/Gfap/Krt80	3	74	0.0405405
GO:0050432	catecholamine secretion	3/258	74/28943	0.0285495	Oxt/Cartpt/Grm2	3	74	0.0405405
GO:0060761	negative regulation of response to cytokine stimulus	3/258	74/28943	0.0285495	Klf4/Cav1/Nlrc5	3	74	0.0405405
GO:0003073	regulation of systemic arterial blood pressure	4/258	129/28943	0.0285957	Avp/Apln/Calca/Spx	4	129	0.0310078
GO:0042476	odontogenesis	4/258	129/28943	0.0285957	Rspo2/Wnt7b/Apcdd1/Inhba	4	129	0.0310078
GO:0060996	dendritic spine development	4/258	129/28943	0.0285957	Arc/Plk2/Zdhhc15/Xlr3b	4	129	0.0310078
GO:2000278	regulation of DNA biosynthetic process	4/258	129/28943	0.0285957	Dusp1/Klf4/Fgf2/Rfc4	4	129	0.0310078
GO:0043122	regulation of I-kappaB kinase/NF-kappaB signaling	5/258	191/28943	0.0286462	Il1b/Angpt1/Per1/Hspb1/Trim12a	5	191	0.026178
GO:0048754	branching morphogenesis of an epithelial tube	5/258	191/28943	0.0286462	Rspo2/Nog/Mmp14/Angpt1/Fgf2	5	191	0.026178
GO:1904064	positive regulation of cation transmembrane transport	5/258	191/28943	0.0286462	Arc/Cav1/Gal/Lrrc26/F2rl3	5	191	0.026178
GO:0051402	neuron apoptotic process	7/258	329/28943	0.0287746	Il1b/Egr1/Nr4a3/Btg2/Nr4a2/Erbb3/Angpt1	7	329	0.0212766
GO:0060348	bone development	6/258	259/28943	0.0291479	Rarb/Alpl/Mmp14/Amer1/Zbtb16/Acp5	6	259	0.023166
GO:0001516	prostaglandin biosynthetic process	2/258	30/28943	0.0292249	Il1b/Avp	2	30	0.0666667
GO:0002029	desensitization of G protein-coupled receptor signaling pathway	2/258	30/28943	0.0292249	Apln/Calca	2	30	0.0666667
GO:0009648	photoperiodism	2/258	30/28943	0.0292249	Sik1/Per1	2	30	0.0666667
GO:0022401	negative adaptation of signaling pathway	2/258	30/28943	0.0292249	Apln/Calca	2	30	0.0666667
GO:0046457	prostanoid biosynthetic process	2/258	30/28943	0.0292249	Il1b/Avp	2	30	0.0666667
GO:1903523	negative regulation of blood circulation	2/258	30/28943	0.0292249	Sptbn4/Spx	2	30	0.0666667
GO:1905562	regulation of vascular endothelial cell proliferation	2/258	30/28943	0.0292249	Apln/Fgf2	2	30	0.0666667
GO:0007566	embryo implantation	3/258	75/28943	0.0295487	Rxra/H2-Q7/Calca	3	75	0.04
GO:0030104	water homeostasis	3/258	75/28943	0.0295487	Avp/Klf4/Adcy6	3	75	0.04
GO:0048645	animal organ formation	3/258	75/28943	0.0295487	Nog/Fgf2/Tbr1	3	75	0.04
GO:0034655	nucleobase-containing compound catabolic process	8/258	405/28943	0.0295687	Btg2/Fastkd5/Entpd3/Ythdf1/Gtpbp2/Nrde2/Dnase1l1/Xdh	8	405	0.0197531
GO:0018105	peptidyl-serine phosphorylation	7/258	332/28943	0.0300146	Avp/Cav1/Plk2/Angpt1/Sgk1/Sptbn4/Mark3	7	332	0.0210843
GO:0030282	bone mineralization	4/258	131/28943	0.0300227	Rspo2/Alpl/Ccn1/Rxra	4	131	0.0305344
GO:0045926	negative regulation of growth	6/258	261/28943	0.0301028	Sema3a/Rrad/Nog/Ryk/Inhba/Osgin1	6	261	0.0229885
GO:0048705	skeletal system morphogenesis	6/258	261/28943	0.0301028	Rarb/Alpl/Nog/Mmp14/Ryk/Acp5	6	261	0.0229885
GO:0051453	regulation of intracellular pH	3/258	76/28943	0.0305662	Avp/Slc9a7/Slc9a8	3	76	0.0394737
GO:0010466	negative regulation of peptidase activity	6/258	262/28943	0.0305878	Nr4a1/Avp/Klf4/Serpina3n/Wfikkn2/Serpina3g	6	262	0.0229008
GO:0001776	leukocyte homeostasis	4/258	132/28943	0.0307518	Tsc22d3/Mertk/Fcgr2b/Gpr183	4	132	0.030303
GO:0043524	negative regulation of neuron apoptotic process	5/258	195/28943	0.0309283	Nr4a3/Btg2/Nr4a2/Erbb3/Angpt1	5	195	0.025641
GO:1902806	regulation of cell cycle G1/S phase transition	5/258	195/28943	0.0309283	Adamts1/Klf4/Dgkz/Ppp2ca/Inhba	5	195	0.025641
GO:0002026	regulation of the force of heart contraction	2/258	31/28943	0.0310599	Cav1/Apln	2	31	0.0645161
GO:0003085	negative regulation of systemic arterial blood pressure	2/258	31/28943	0.0310599	Apln/Calca	2	31	0.0645161
GO:0006027	glycosaminoglycan catabolic process	2/258	31/28943	0.0310599	Fgf2/Pglyrp1	2	31	0.0645161
GO:0009649	entrainment of circadian clock	2/258	31/28943	0.0310599	Sik1/Per1	2	31	0.0645161
GO:0010623	programmed cell death involved in cell development	2/258	31/28943	0.0310599	Il1b/Fgf2	2	31	0.0645161
GO:0043276	anoikis	2/258	31/28943	0.0310599	Sik1/Cav1	2	31	0.0645161
GO:0051923	sulfation	2/258	31/28943	0.0310599	Sult2b1/Sult1a1	2	31	0.0645161
GO:0060561	apoptotic process involved in morphogenesis	2/258	31/28943	0.0310599	Ccn1/Wnt7b	2	31	0.0645161
GO:0061036	positive regulation of cartilage development	2/258	31/28943	0.0310599	Ccn1/Zbtb16	2	31	0.0645161
GO:0070979	protein K11-linked ubiquitination	2/258	31/28943	0.0310599	Ube2s/Ube2t	2	31	0.0645161
GO:0101023	vascular endothelial cell proliferation	2/258	31/28943	0.0310599	Apln/Fgf2	2	31	0.0645161
GO:1901889	negative regulation of cell junction assembly	2/258	31/28943	0.0310599	Il1b/Mmp14	2	31	0.0645161
GO:1902883	negative regulation of response to oxidative stress	2/258	31/28943	0.0310599	Nr4a3/Gpr37	2	31	0.0645161
GO:2000178	negative regulation of neural precursor cell proliferation	2/258	31/28943	0.0310599	Il1b/Btg2	2	31	0.0645161
GO:0050806	positive regulation of synaptic transmission	7/258	335/28943	0.0312901	Arc/Oxt/Nog/Adcy8/Plk2/Ythdf1/Gfap	7	335	0.0208955
GO:1901216	positive regulation of neuron death	4/258	133/28943	0.0314912	Il1b/Fos/Egr1/Fcgr2b	4	133	0.0300752
GO:0050807	regulation of synapse organization	6/258	264/28943	0.0315731	Arc/Oxt/Zdhhc15/Abhd17a/Fcgr2b/Xlr3b	6	264	0.0227273
GO:0002090	regulation of receptor internalization	3/258	77/28943	0.0316019	Arc/Apln/Angpt1	3	77	0.038961
GO:0014065	phosphatidylinositol 3-kinase signaling	4/258	134/28943	0.032241	Klf4/Erbb3/Angpt1/Fgf2	4	134	0.0298507
GO:0038034	signal transduction in absence of ligand	3/258	78/28943	0.0326559	Il1b/Erbb3/Inhba	3	78	0.0384615
GO:0061097	regulation of protein tyrosine kinase activity	3/258	78/28943	0.0326559	Cav1/Erbb3/Nedd9	3	78	0.0384615
GO:0097192	extrinsic apoptotic signaling pathway in absence of ligand	3/258	78/28943	0.0326559	Il1b/Erbb3/Inhba	3	78	0.0384615
GO:0043405	regulation of MAP kinase activity	5/258	198/28943	0.0327127	Il1b/Dusp1/Cav1/Spry4/Fgf2	5	198	0.0252525
GO:0001893	maternal placenta development	2/258	32/28943	0.0329394	Junb/Rxra	2	32	0.0625
GO:0001945	lymph vessel development	2/258	32/28943	0.0329394	Fgf2/Sox18	2	32	0.0625
GO:0002313	mature B cell differentiation involved in immune response	2/258	32/28943	0.0329394	Lgals1/Gpr183	2	32	0.0625
GO:0023058	adaptation of signaling pathway	2/258	32/28943	0.0329394	Apln/Calca	2	32	0.0625
GO:0031295	T cell costimulation	2/258	32/28943	0.0329394	Cav1/Lgals1	2	32	0.0625
GO:0051085	chaperone cofactor-dependent protein refolding	2/258	32/28943	0.0329394	Dnajb1/Ero1a	2	32	0.0625
GO:1904752	regulation of vascular associated smooth muscle cell migration	2/258	32/28943	0.0329394	Nr4a3/Adamts1	2	32	0.0625
GO:1905898	positive regulation of response to endoplasmic reticulum stress	2/258	32/28943	0.0329394	Cav1/Fcgr2b	2	32	0.0625
GO:0035601	protein deacylation	4/258	135/28943	0.0330012	Hdac9/Per1/Abhd17a/Tbr1	4	135	0.0296296
GO:0098732	macromolecule deacylation	4/258	135/28943	0.0330012	Hdac9/Per1/Abhd17a/Tbr1	4	135	0.0296296
GO:0060541	respiratory system development	6/258	267/28943	0.0330895	Rspo2/Dnaaf1/Nog/Mmp14/Wnt7b/Fgf2	6	267	0.0224719
GO:0003205	cardiac chamber development	5/258	199/28943	0.0333215	Adamts1/Nog/Ccn1/Rxra/Smad6	5	199	0.0251256
GO:0062197	cellular response to chemical stress	7/258	340/28943	0.0334959	Fos/Nr4a3/Slc2a4/Nr4a2/Cav1/Gpr37/Hspb1	7	340	0.0205882
GO:0032886	regulation of microtubule-based process	6/258	268/28943	0.0336053	Dnaaf1/Cav1/Plk2/Sgk1/Tac2/Spag5	6	268	0.0223881
GO:0045453	bone resorption	3/258	79/28943	0.0337281	Cartpt/Calca/Acp5	3	79	0.0379747
GO:0071347	cellular response to interleukin-1	3/258	79/28943	0.0337281	Il1b/Egr1/Ccl8	3	79	0.0379747
GO:1903201	regulation of oxidative stress-induced cell death	3/258	79/28943	0.0337281	Nr4a3/Gpr37/Hspb1	3	79	0.0379747
GO:0015931	nucleobase-containing compound transport	5/258	200/28943	0.0339373	Abcc6/Arc/Epg5/Nrde2/Nxf2	5	200	0.025
GO:0030308	negative regulation of cell growth	5/258	200/28943	0.0339373	Sema3a/Rrad/Ryk/Inhba/Osgin1	5	200	0.025
GO:0045732	positive regulation of protein catabolic process	5/258	200/28943	0.0339373	Il1b/Cav1/Ldlr/Plk2/Amer1	5	200	0.025
GO:0051303	establishment of chromosome localization	3/258	80/28943	0.0348184	Gem/Cenpq/Spag5	3	80	0.0375
GO:2000107	negative regulation of leukocyte apoptotic process	3/258	80/28943	0.0348184	Tsc22d3/Mertk/Fcgr2b	3	80	0.0375
GO:2000573	positive regulation of DNA biosynthetic process	3/258	80/28943	0.0348184	Klf4/Fgf2/Rfc4	3	80	0.0375
GO:0009187	cyclic nucleotide metabolic process	2/258	33/28943	0.0348622	Adcy8/Adcy6	2	33	0.0606061
GO:0021952	central nervous system projection neuron axonogenesis	2/258	33/28943	0.0348622	Nr4a2/Sptbn4	2	33	0.0606061
GO:0048841	regulation of axon extension involved in axon guidance	2/258	33/28943	0.0348622	Sema3a/Ryk	2	33	0.0606061
GO:0050996	positive regulation of lipid catabolic process	2/258	33/28943	0.0348622	Il1b/Ldlr	2	33	0.0606061
GO:0050999	regulation of nitric-oxide synthase activity	2/258	33/28943	0.0348622	Il1b/Cav1	2	33	0.0606061
GO:0060740	prostate gland epithelium morphogenesis	2/258	33/28943	0.0348622	Nog/Rxra	2	33	0.0606061
GO:0061037	negative regulation of cartilage development	2/258	33/28943	0.0348622	Rarb/Nog	2	33	0.0606061
GO:0051091	positive regulation of DNA-binding transcription factor activity	6/258	271/28943	0.0351839	Il1b/Cav1/Adcy8/Rnf220/Trim12a/Fcgr2b	6	271	0.0221402
GO:0006469	negative regulation of protein kinase activity	5/258	202/28943	0.0351901	Il1b/Dusp1/Cav1/Spry4/Hspb1	5	202	0.0247525
GO:0007179	transforming growth factor beta receptor signaling pathway	5/258	202/28943	0.0351901	Fos/Cav1/Nrros/Smad6/Wfikkn2	5	202	0.0247525
GO:0010811	positive regulation of cell-substrate adhesion	4/258	138/28943	0.0353445	Dock1/Ccn1/Nedd9/Carmil1	4	138	0.0289855
GO:0017015	regulation of transforming growth factor beta receptor signaling pathway	4/258	138/28943	0.0353445	Cav1/Nrros/Smad6/Wfikkn2	4	138	0.0289855
GO:0032874	positive regulation of stress-activated MAPK cascade	4/258	138/28943	0.0353445	Il1b/Wnt7b/Fcgr2b/Xdh	4	138	0.0289855
GO:0048771	tissue remodeling	5/258	203/28943	0.0358271	Cav1/Mmp14/Cartpt/Calca/Acp5	5	203	0.0246305
GO:0060249	anatomical structure homeostasis	7/258	346/28943	0.036277	Slc39a8/Cav1/Angpt1/Cartpt/Calca/Acp5/Slc17a7	7	346	0.0202312
GO:0002092	positive regulation of receptor internalization	2/258	34/28943	0.0368276	Apln/Angpt1	2	34	0.0588235
GO:0031294	lymphocyte costimulation	2/258	34/28943	0.0368276	Cav1/Lgals1	2	34	0.0588235
GO:0035929	steroid hormone secretion	2/258	34/28943	0.0368276	Gal/Inhba	2	34	0.0588235
GO:0060306	regulation of membrane repolarization	2/258	34/28943	0.0368276	Kcnh6/Cav1	2	34	0.0588235
GO:0060402	calcium ion transport into cytosol	2/258	34/28943	0.0368276	Cav1/Calca	2	34	0.0588235
GO:0060512	prostate gland morphogenesis	2/258	34/28943	0.0368276	Nog/Rxra	2	34	0.0588235
GO:1903205	regulation of hydrogen peroxide-induced cell death	2/258	34/28943	0.0368276	Nr4a3/Gpr37	2	34	0.0588235
GO:0002698	negative regulation of immune effector process	4/258	140/28943	0.0369589	Angpt1/Fcgr2b/Pglyrp1/Acp5	4	140	0.0285714
GO:0070304	positive regulation of stress-activated protein kinase signaling cascade	4/258	140/28943	0.0369589	Il1b/Wnt7b/Fcgr2b/Xdh	4	140	0.0285714
GO:0043279	response to alkaloid	3/258	82/28943	0.0370531	Bche/Adcy8/Grm2	3	82	0.0365854
GO:1902807	negative regulation of cell cycle G1/S phase transition	3/258	82/28943	0.0370531	Klf4/Dgkz/Inhba	3	82	0.0365854
GO:0048736	appendage development	5/258	205/28943	0.0371223	Rspo2/Rarb/Nog/Zbtb16/Kremen2	5	205	0.0243902
GO:0060173	limb development	5/258	205/28943	0.0371223	Rspo2/Rarb/Nog/Zbtb16/Kremen2	5	205	0.0243902
GO:1902105	regulation of leukocyte differentiation	7/258	349/28943	0.0377231	Fos/Mmp14/Hspb1/Cartpt/Zbtb16/Pglyrp1/Calca	7	349	0.0200573
GO:0032271	regulation of protein polymerization	5/258	206/28943	0.0377805	Cav1/Carmil1/Sgk1/Svil/Tmsb15l	5	206	0.0242718
GO:1903844	regulation of cellular response to transforming growth factor beta stimulus	4/258	141/28943	0.0377818	Cav1/Nrros/Smad6/Wfikkn2	4	141	0.0283688
GO:0032722	positive regulation of chemokine production	3/258	83/28943	0.0381975	Il1b/Egr1/Ccn1	3	83	0.0361446
GO:0046785	microtubule polymerization	3/258	83/28943	0.0381975	Cav1/Sgk1/Map7d3	3	83	0.0361446
GO:0002700	regulation of production of molecular mediator of immune response	5/258	207/28943	0.0384459	Il1b/Nr4a3/Angpt1/Fcgr2b/Acp5	5	207	0.0241546
GO:0051224	negative regulation of protein transport	4/258	142/28943	0.0386152	Il1b/Angpt1/Ppp2ca/Rhbdf1	4	142	0.028169
GO:0001958	endochondral ossification	2/258	35/28943	0.0388346	Alpl/Mmp14	2	35	0.0571429
GO:0002719	negative regulation of cytokine production involved in immune response	2/258	35/28943	0.0388346	Angpt1/Acp5	2	35	0.0571429
GO:0003209	cardiac atrium morphogenesis	2/258	35/28943	0.0388346	Nog/Ccn1	2	35	0.0571429
GO:0035025	positive regulation of Rho protein signal transduction	2/258	35/28943	0.0388346	F2rl2/F2rl3	2	35	0.0571429
GO:0035335	peptidyl-tyrosine dephosphorylation	2/258	35/28943	0.0388346	Dusp1/Dusp6	2	35	0.0571429
GO:0036075	replacement ossification	2/258	35/28943	0.0388346	Alpl/Mmp14	2	35	0.0571429
GO:0042908	xenobiotic transport	2/258	35/28943	0.0388346	Abcc6/Slc15a2	2	35	0.0571429
GO:0045987	positive regulation of smooth muscle contraction	2/258	35/28943	0.0388346	Oxt/Spx	2	35	0.0571429
GO:0060142	regulation of syncytium formation by plasma membrane fusion	2/258	35/28943	0.0388346	Cd53/Ccl8	2	35	0.0571429
GO:0090218	positive regulation of lipid kinase activity	2/258	35/28943	0.0388346	Dgkz/Fgf2	2	35	0.0571429
GO:0030641	regulation of cellular pH	3/258	84/28943	0.0393597	Avp/Slc9a7/Slc9a8	3	84	0.0357143
GO:0043154	negative regulation of cysteine-type endopeptidase activity involved in apoptotic process	3/258	84/28943	0.0393597	Nr4a1/Avp/Klf4	3	84	0.0357143
GO:0060191	regulation of lipase activity	3/258	84/28943	0.0393597	Ccn1/Hdac9/Fgf2	3	84	0.0357143
GO:0030326	embryonic limb morphogenesis	4/258	143/28943	0.039459	Rspo2/Rarb/Nog/Zbtb16	4	143	0.027972
GO:0035113	embryonic appendage morphogenesis	4/258	143/28943	0.039459	Rspo2/Rarb/Nog/Zbtb16	4	143	0.027972
GO:0018209	peptidyl-serine modification	7/258	354/28943	0.0402166	Avp/Cav1/Plk2/Angpt1/Sgk1/Sptbn4/Mark3	7	354	0.019774
GO:0045670	regulation of osteoclast differentiation	3/258	85/28943	0.0405398	Fos/Cartpt/Calca	3	85	0.0352941
GO:0050000	chromosome localization	3/258	85/28943	0.0405398	Gem/Cenpq/Spag5	3	85	0.0352941
GO:0060411	cardiac septum morphogenesis	3/258	85/28943	0.0405398	Nog/Ccn1/Smad6	3	85	0.0352941
GO:0001779	natural killer cell differentiation	2/258	36/28943	0.0408824	Mertk/Pglyrp1	2	36	0.0555556
GO:0010043	response to zinc ion	2/258	36/28943	0.0408824	Mt2/Slc30a3	2	36	0.0555556
GO:0010719	negative regulation of epithelial to mesenchymal transition	2/258	36/28943	0.0408824	Nog/Ppp2ca	2	36	0.0555556
GO:0014912	negative regulation of smooth muscle cell migration	2/258	36/28943	0.0408824	S1pr2/Cav1	2	36	0.0555556
GO:0043537	negative regulation of blood vessel endothelial cell migration	2/258	36/28943	0.0408824	Klf4/Fgf2	2	36	0.0555556
GO:0048169	regulation of long-term neuronal synaptic plasticity	2/258	36/28943	0.0408824	Egr1/Fcgr2b	2	36	0.0555556
GO:0048240	sperm capacitation	2/258	36/28943	0.0408824	Catsper2/Calca	2	36	0.0555556
GO:0060415	muscle tissue morphogenesis	3/258	86/28943	0.0417376	Nog/Angpt1/Rxra	3	86	0.0348837
GO:0045862	positive regulation of proteolysis	7/258	357/28943	0.0417632	Il1b/Cav1/Ccn1/Mmp14/Plk2/Ppp2ca/Xdh	7	357	0.0196078
GO:1904950	negative regulation of establishment of protein localization	4/258	146/28943	0.0420535	Il1b/Angpt1/Ppp2ca/Rhbdf1	4	146	0.0273973
GO:1903706	regulation of hemopoiesis	8/258	435/28943	0.0421581	Fos/Mmp14/Hspb1/Cartpt/Inhba/Zbtb16/Pglyrp1/Calca	8	435	0.0183908
GO:0034249	negative regulation of cellular amide metabolic process	5/258	213/28943	0.0425885	Btg2/Ythdf1/Rtn2/Eif4ebp1/Grb7	5	213	0.0234742
GO:0034767	positive regulation of ion transmembrane transport	5/258	213/28943	0.0425885	Arc/Cav1/Gal/Lrrc26/F2rl3	5	213	0.0234742
GO:0046700	heterocycle catabolic process	8/258	436/28943	0.0426305	Btg2/Fastkd5/Entpd3/Ythdf1/Gtpbp2/Nrde2/Dnase1l1/Xdh	8	436	0.0183486
GO:0006639	acylglycerol metabolic process	4/258	147/28943	0.0429393	Sik1/Cav1/Ldlr/Dgkz	4	147	0.0272109
GO:0060759	regulation of response to cytokine stimulus	4/258	147/28943	0.0429393	Klf4/Cav1/Angpt1/Nlrc5	4	147	0.0272109
GO:0072089	stem cell proliferation	4/258	147/28943	0.0429393	Rarb/Fgf2/Sox18/Ovol1	4	147	0.0272109
GO:1901655	cellular response to ketone	4/258	147/28943	0.0429393	Adcy8/Sgk1/Adcy6/Eif4ebp1	4	147	0.0272109
GO:0033687	osteoblast proliferation	2/258	37/28943	0.04297	Junb/Ccn1	2	37	0.0540541
GO:0035329	hippo signaling	2/258	37/28943	0.04297	Mark3/Wtip	2	37	0.0540541
GO:0044342	type B pancreatic cell proliferation	2/258	37/28943	0.04297	Nr4a1/Nr4a3	2	37	0.0540541
GO:0045671	negative regulation of osteoclast differentiation	2/258	37/28943	0.04297	Cartpt/Calca	2	37	0.0540541
GO:0048846	axon extension involved in axon guidance	2/258	37/28943	0.04297	Sema3a/Ryk	2	37	0.0540541
GO:0051084	'de novo' post-translational protein folding	2/258	37/28943	0.04297	Dnajb1/Ero1a	2	37	0.0540541
GO:0060071	Wnt signaling pathway, planar cell polarity pathway	2/258	37/28943	0.04297	Wnt7b/Ryk	2	37	0.0540541
GO:0061384	heart trabecula morphogenesis	2/258	37/28943	0.04297	Adamts1/Nog	2	37	0.0540541
GO:1902284	neuron projection extension involved in neuron projection guidance	2/258	37/28943	0.04297	Sema3a/Ryk	2	37	0.0540541
GO:1904738	vascular associated smooth muscle cell migration	2/258	37/28943	0.04297	Nr4a3/Adamts1	2	37	0.0540541
GO:0002456	T cell mediated immunity	4/258	148/28943	0.0438355	Il1b/H2-K1/H2-Q6/H2-Q7	4	148	0.027027
GO:0071887	leukocyte apoptotic process	4/258	148/28943	0.0438355	Nr4a3/Tsc22d3/Mertk/Fcgr2b	4	148	0.027027
GO:0003281	ventricular septum development	3/258	88/28943	0.0441863	Nog/Ccn1/Smad6	3	88	0.0340909
GO:0006638	neutral lipid metabolic process	4/258	149/28943	0.0447423	Sik1/Cav1/Ldlr/Dgkz	4	149	0.0268456
GO:0006458	'de novo' protein folding	2/258	38/28943	0.0450966	Dnajb1/Ero1a	2	38	0.0526316
GO:0036474	cell death in response to hydrogen peroxide	2/258	38/28943	0.0450966	Nr4a3/Gpr37	2	38	0.0526316
GO:0046686	response to cadmium ion	2/258	38/28943	0.0450966	Fos/Mt2	2	38	0.0526316
GO:0095500	acetylcholine receptor signaling pathway	2/258	38/28943	0.0450966	Ly6a/Ly6c1	2	38	0.0526316
GO:0046328	regulation of JNK cascade	4/258	150/28943	0.0456595	Il1b/Wnt7b/Per1/Fcgr2b	4	150	0.0266667
GO:0044270	cellular nitrogen compound catabolic process	8/258	443/28943	0.0460356	Btg2/Fastkd5/Entpd3/Ythdf1/Gtpbp2/Nrde2/Dnase1l1/Xdh	8	443	0.0180587
GO:0003341	cilium movement	5/258	218/28943	0.0462386	Dnaaf1/Drc7/Tac2/Tekt4/Catsper2	5	218	0.0229358
GO:0030522	intracellular receptor signaling pathway	5/258	218/28943	0.0462386	Rarb/Esrrg/Per1/Rxra/Slc15a2	5	218	0.0229358
GO:0071453	cellular response to oxygen levels	4/258	151/28943	0.0465871	Egr1/Slc2a4/Cav1/Eif4ebp1	4	151	0.0264901
GO:0097306	cellular response to alcohol	4/258	151/28943	0.0465871	Adcy8/Sgk1/Adcy6/Inhba	4	151	0.0264901
GO:1900407	regulation of cellular response to oxidative stress	3/258	90/28943	0.046705	Nr4a3/Gpr37/Hspb1	3	90	0.0333333
GO:0034329	cell junction assembly	8/258	445/28943	0.0470404	Il1b/Cav1/Oxt/Ugt8a/Mmp14/Whamm/Xlr3b/Col17a1	8	445	0.0179775
GO:0050727	regulation of inflammatory response	7/258	367/28943	0.0471958	Il1b/Ldlr/Lgals1/Socs3/Fcgr2b/Pglyrp1/Acp5	7	367	0.0190736
GO:0021983	pituitary gland development	2/258	39/28943	0.0472613	Nog/Fgf2	2	39	0.0512821
GO:0033238	regulation of cellular amine metabolic process	2/258	39/28943	0.0472613	Nr4a2/Gpr37	2	39	0.0512821
GO:0051125	regulation of actin nucleation	2/258	39/28943	0.0472613	Carmil1/Whamm	2	39	0.0512821
GO:0086091	regulation of heart rate by cardiac conduction	2/258	39/28943	0.0472613	Kcnh6/Cav1	2	39	0.0512821
GO:0003231	cardiac ventricle development	4/258	152/28943	0.0475253	Nog/Ccn1/Rxra/Smad6	4	152	0.0263158
GO:0046660	female sex differentiation	4/258	152/28943	0.0475253	Adamts1/Angpt1/Mertk/Inhba	4	152	0.0263158
GO:0062012	regulation of small molecule metabolic process	7/258	368/28943	0.0477627	Il1b/Egr1/Nr4a3/Avp/Sik1/Cav1/Ldlr	7	368	0.0190217
GO:0001912	positive regulation of leukocyte mediated cytotoxicity	3/258	91/28943	0.0479905	H2-K1/H2-Q6/H2-Q7	3	91	0.032967
GO:0051937	catecholamine transport	3/258	91/28943	0.0479905	Oxt/Cartpt/Grm2	3	91	0.032967
GO:0060420	regulation of heart growth	3/258	91/28943	0.0479905	Dusp6/Nog/Fgf2	3	91	0.032967
GO:0048469	cell maturation	5/258	221/28943	0.0485154	Nr4a2/Sptbn4/Sox18/Catsper2/Calca	5	221	0.0226244
GO:1903828	negative regulation of protein localization	5/258	221/28943	0.0485154	Il1b/Angpt1/Abhd17a/Ppp2ca/Rhbdf1	5	221	0.0226244
GO:0015850	organic hydroxy compound transport	6/258	294/28943	0.0488747	Cav1/Oxt/Ldlr/Gal/Cartpt/Grm2	6	294	0.0204082
GO:0007623	circadian rhythm	5/258	222/28943	0.0492889	Egr1/Sik1/Per1/Dbp/Cartpt	5	222	0.0225225
GO:1901888	regulation of cell junction assembly	5/258	222/28943	0.0492889	Il1b/Cav1/Oxt/Mmp14/Xlr3b	5	222	0.0225225
GO:0045638	negative regulation of myeloid cell differentiation	3/258	92/28943	0.0492932	Cartpt/Zbtb16/Calca	3	92	0.0326087
GO:2001259	positive regulation of cation channel activity	3/258	92/28943	0.0492932	Arc/Gal/Lrrc26	3	92	0.0326087
GO:0002824	positive regulation of adaptive immune response based on somatic recombination of immune receptors built from immunoglobulin superfamily domains	4/258	154/28943	0.0494328	Il1b/H2-K1/H2-Q6/H2-Q7	4	154	0.025974
GO:0001881	receptor recycling	2/258	40/28943	0.0494634	Ldlr/Tbc1d16	2	40	0.05
GO:0006026	aminoglycan catabolic process	2/258	40/28943	0.0494634	Fgf2/Pglyrp1	2	40	0.05
GO:0019432	triglyceride biosynthetic process	2/258	40/28943	0.0494634	Sik1/Ldlr	2	40	0.05
GO:0030212	hyaluronan metabolic process	2/258	40/28943	0.0494634	Il1b/Fgf2	2	40	0.05
GO:0032094	response to food	2/258	40/28943	0.0494634	Cartpt/Spx	2	40	0.05
GO:0043267	negative regulation of potassium ion transport	2/258	40/28943	0.0494634	Cav1/Grp	2	40	0.05
GO:1903670	regulation of sprouting angiogenesis	2/258	40/28943	0.0494634	Klf4/Fgf2	2	40	0.05
GO:1905145	cellular response to acetylcholine	2/258	40/28943	0.0494634	Ly6a/Ly6c1	2	40	0.05
GO:1905332	positive regulation of morphogenesis of an epithelium	2/258	40/28943	0.0494634	Nog/Fgf2	2	40	0.05
GO:1903037	regulation of leukocyte cell-cell adhesion	7/258	371/28943	0.0494895	Il1b/Nr4a3/Klf4/Cav1/Hspb1/Lgals1/Zbtb16	7	371	0.0188679
GO:0002822	regulation of adaptive immune response based on somatic recombination of immune receptors built from immunoglobulin superfamily domains	5/258	223/28943	0.0500695	Il1b/H2-K1/Fcgr2b/H2-Q6/H2-Q7	5	223	0.0224215
GO:0044772	mitotic cell cycle phase transition	8/258	451/28943	0.0501403	Adamts1/Klf4/Plk2/Dgkz/Ube2s/Ppp2ca/Eif4ebp1/Inhba	8	451	0.0177384
GO:0051924	regulation of calcium ion transport	6/258	296/28943	0.0502004	Gem/Rrad/Cav1/Ppp2ca/Calca/F2rl3	6	296	0.0202703
GO:0045104	intermediate filament cytoskeleton organization	3/258	93/28943	0.0506131	Krt73/Gfap/Krt80	3	93	0.0322581
GO:0034248	regulation of cellular amide metabolic process	8/258	453/28943	0.0512024	Btg2/Ccn1/Per1/Rxra/Ythdf1/Rtn2/Eif4ebp1/Grb7	8	453	0.01766
GO:0002335	mature B cell differentiation	2/258	41/28943	0.0517018	Lgals1/Gpr183	2	41	0.0487805
GO:0003230	cardiac atrium development	2/258	41/28943	0.0517018	Nog/Ccn1	2	41	0.0487805
GO:0006636	unsaturated fatty acid biosynthetic process	2/258	41/28943	0.0517018	Il1b/Avp	2	41	0.0487805
GO:0006953	acute-phase response	2/258	41/28943	0.0517018	Il1b/Serpina3n	2	41	0.0487805
GO:0010613	positive regulation of cardiac muscle hypertrophy	2/258	41/28943	0.0517018	Nr4a3/Cdk9	2	41	0.0487805
GO:0048520	positive regulation of behavior	2/258	41/28943	0.0517018	Nr4a3/Grp	2	41	0.0487805
GO:0051693	actin filament capping	2/258	41/28943	0.0517018	Carmil1/Svil	2	41	0.0487805
GO:0060259	regulation of feeding behavior	2/258	41/28943	0.0517018	Qrfp/Nr4a3	2	41	0.0487805
GO:1901031	regulation of response to reactive oxygen species	2/258	41/28943	0.0517018	Nr4a3/Gpr37	2	41	0.0487805
GO:0042475	odontogenesis of dentin-containing tooth	3/258	94/28943	0.0519501	Rspo2/Wnt7b/Apcdd1	3	94	0.0319149
GO:0045103	intermediate filament-based process	3/258	94/28943	0.0519501	Krt73/Gfap/Krt80	3	94	0.0319149
GO:0048644	muscle organ morphogenesis	3/258	94/28943	0.0519501	Nog/Angpt1/Rxra	3	94	0.0319149
GO:0022612	gland morphogenesis	4/258	157/28943	0.0523723	Sema3a/Cav1/Nog/Rxra	4	157	0.0254777
GO:0051147	regulation of muscle cell differentiation	4/258	157/28943	0.0523723	Sik1/Mmp14/Hdac9/Cdk9	4	157	0.0254777
GO:0033673	negative regulation of kinase activity	5/258	226/28943	0.0524551	Il1b/Dusp1/Cav1/Spry4/Hspb1	5	226	0.0221239
GO:0045637	regulation of myeloid cell differentiation	5/258	226/28943	0.0524551	Fos/Cartpt/Inhba/Zbtb16/Calca	5	226	0.0221239
GO:0019439	aromatic compound catabolic process	8/258	458/28943	0.0539209	Btg2/Fastkd5/Entpd3/Ythdf1/Gtpbp2/Nrde2/Dnase1l1/Xdh	8	458	0.0174672
GO:0003352	regulation of cilium movement	2/258	42/28943	0.053976	Dnaaf1/Tac2	2	42	0.047619
GO:0010092	specification of animal organ identity	2/258	42/28943	0.053976	Fgf2/Tbr1	2	42	0.047619
GO:0014037	Schwann cell differentiation	2/258	42/28943	0.053976	Egr2/Erbb3	2	42	0.047619
GO:0014742	positive regulation of muscle hypertrophy	2/258	42/28943	0.053976	Nr4a3/Cdk9	2	42	0.047619
GO:0038084	vascular endothelial growth factor signaling pathway	2/258	42/28943	0.053976	Hspb1/Xdh	2	42	0.047619
GO:0051452	intracellular pH reduction	2/258	42/28943	0.053976	Avp/Slc9a7	2	42	0.047619
GO:0090175	regulation of establishment of planar polarity	2/258	42/28943	0.053976	Wnt7b/Ryk	2	42	0.047619
GO:1900181	negative regulation of protein localization to nucleus	2/258	42/28943	0.053976	Angpt1/Ppp2ca	2	42	0.047619
GO:1901381	positive regulation of potassium ion transmembrane transport	2/258	42/28943	0.053976	Gal/Lrrc26	2	42	0.047619
GO:0001558	regulation of cell growth	8/258	459/28943	0.0544755	Avp/Sema3a/Rrad/Mmp14/Sgk1/Ryk/Inhba/Osgin1	8	459	0.0174292
GO:0007044	cell-substrate junction assembly	3/258	96/28943	0.0546749	Mmp14/Whamm/Col17a1	3	96	0.03125
GO:0010717	regulation of epithelial to mesenchymal transition	3/258	96/28943	0.0546749	Il1b/Nog/Ppp2ca	3	96	0.03125
GO:0070555	response to interleukin-1	3/258	96/28943	0.0546749	Il1b/Egr1/Ccl8	3	96	0.03125
GO:2000117	negative regulation of cysteine-type endopeptidase activity	3/258	96/28943	0.0546749	Nr4a1/Avp/Klf4	3	96	0.03125
GO:0002708	positive regulation of lymphocyte mediated immunity	4/258	160/28943	0.0554053	Il1b/H2-K1/H2-Q6/H2-Q7	4	160	0.025
GO:0007249	I-kappaB kinase/NF-kappaB signaling	5/258	230/28943	0.0557376	Il1b/Angpt1/Per1/Hspb1/Trim12a	5	230	0.0217391
GO:0046486	glycerolipid metabolic process	7/258	382/28943	0.0561576	Sik1/Cav1/Ldlr/Pi4kb/Dgkz/Fgf2/Socs3	7	382	0.0183246
GO:0010453	regulation of cell fate commitment	2/258	43/28943	0.0562849	Nkx6-2/Fgf2	2	43	0.0465116
GO:0046627	negative regulation of insulin receptor signaling pathway	2/258	43/28943	0.0562849	Il1b/Socs3	2	43	0.0465116
GO:0050919	negative chemotaxis	2/258	43/28943	0.0562849	Sema3a/Ryk	2	43	0.0465116
GO:1905144	response to acetylcholine	2/258	43/28943	0.0562849	Ly6a/Ly6c1	2	43	0.0465116
GO:0002821	positive regulation of adaptive immune response	4/258	161/28943	0.0564369	Il1b/H2-K1/H2-Q6/H2-Q7	4	161	0.0248447
GO:0031349	positive regulation of defense response	6/258	305/28943	0.056438	Il1b/Ldlr/Lgals1/Trim12a/Grp/Nlrc5	6	305	0.0196721
GO:0002706	regulation of lymphocyte mediated immunity	5/258	231/28943	0.0565764	Il1b/H2-K1/Fcgr2b/H2-Q6/H2-Q7	5	231	0.021645
GO:0009914	hormone transport	7/258	383/28943	0.0567902	Il1b/Apln/Adcy8/Gal/Cartpt/Crym/Inhba	7	383	0.0182768
GO:0032091	negative regulation of protein binding	3/258	98/28943	0.0574669	Cav1/Nog/Wfikkn2	3	98	0.0306122
GO:0042632	cholesterol homeostasis	3/258	98/28943	0.0574669	Cav1/Ldlr/Hdac9	3	98	0.0306122
GO:0009755	hormone-mediated signaling pathway	4/258	163/28943	0.0585312	Rarb/Per1/Sgk1/Rxra	4	163	0.0245399
GO:0033135	regulation of peptidyl-serine phosphorylation	4/258	163/28943	0.0585312	Avp/Cav1/Angpt1/Sptbn4	4	163	0.0245399
GO:0046883	regulation of hormone secretion	6/258	308/28943	0.0586165	Il1b/Apln/Adcy8/Gal/Cartpt/Inhba	6	308	0.0194805
GO:0034314	Arp2/3 complex-mediated actin nucleation	2/258	44/28943	0.0586279	Carmil1/Whamm	2	44	0.0454545
GO:0048147	negative regulation of fibroblast proliferation	2/258	44/28943	0.0586279	Cav1/Ifi30	2	44	0.0454545
GO:0050918	positive chemotaxis	2/258	44/28943	0.0586279	Wnt7b/Angpt1	2	44	0.0454545
GO:0019226	transmission of nerve impulse	3/258	99/28943	0.0588878	Avp/Cartpt/Sptbn4	3	99	0.030303
GO:0048864	stem cell development	3/258	99/28943	0.0588878	Sema3a/Wnt7b/Fgf2	3	99	0.030303
GO:0055092	sterol homeostasis	3/258	99/28943	0.0588878	Cav1/Ldlr/Hdac9	3	99	0.030303
GO:1901019	regulation of calcium ion transmembrane transporter activity	3/258	99/28943	0.0588878	Gem/Rrad/Ppp2ca	3	99	0.030303
GO:1902882	regulation of response to oxidative stress	3/258	99/28943	0.0588878	Nr4a3/Gpr37/Hspb1	3	99	0.030303
GO:0016575	histone deacetylation	3/258	100/28943	0.0603253	Hdac9/Per1/Tbr1	3	100	0.03
GO:0030879	mammary gland development	4/258	165/28943	0.0606665	Cav1/Usf2/Fgf2/Xdh	4	165	0.0242424
GO:0060294	cilium movement involved in cell motility	4/258	165/28943	0.0606665	Drc7/Tac2/Tekt4/Catsper2	4	165	0.0242424
GO:1902903	regulation of supramolecular fiber organization	7/258	389/28943	0.0606787	Cav1/Ldlr/Carmil1/Sgk1/Svil/Tmsb15l/Whamm	7	389	0.0179949
GO:0016925	protein sumoylation	2/258	45/28943	0.0610041	Egr2/Egr1	2	45	0.0444444
GO:0031952	regulation of protein autophosphorylation	2/258	45/28943	0.0610041	Cav1/Ppp2ca	2	45	0.0444444
GO:0061098	positive regulation of protein tyrosine kinase activity	2/258	45/28943	0.0610041	Erbb3/Nedd9	2	45	0.0444444
GO:0086009	membrane repolarization	2/258	45/28943	0.0610041	Kcnh6/Cav1	2	45	0.0444444
GO:1902742	apoptotic process involved in development	2/258	45/28943	0.0610041	Ccn1/Wnt7b	2	45	0.0444444
GO:2001239	regulation of extrinsic apoptotic signaling pathway in absence of ligand	2/258	45/28943	0.0610041	Il1b/Inhba	2	45	0.0444444
GO:0006661	phosphatidylinositol biosynthetic process	3/258	101/28943	0.061779	Pi4kb/Fgf2/Socs3	3	101	0.029703
GO:0006885	regulation of pH	3/258	101/28943	0.061779	Avp/Slc9a7/Slc9a8	3	101	0.029703
GO:0014066	regulation of phosphatidylinositol 3-kinase signaling	3/258	101/28943	0.061779	Klf4/Angpt1/Fgf2	3	101	0.029703
GO:0032147	activation of protein kinase activity	3/258	101/28943	0.061779	Adcy8/Angpt1/Calca	3	101	0.029703
GO:0036473	cell death in response to oxidative stress	3/258	101/28943	0.061779	Nr4a3/Gpr37/Hspb1	3	101	0.029703
GO:0031343	positive regulation of cell killing	3/258	102/28943	0.0632491	H2-K1/H2-Q6/H2-Q7	3	102	0.0294118
GO:0060395	SMAD protein signal transduction	3/258	102/28943	0.0632491	Fos/Inhba/Smad6	3	102	0.0294118
GO:0150115	cell-substrate junction organization	3/258	102/28943	0.0632491	Mmp14/Whamm/Col17a1	3	102	0.0294118
GO:0021955	central nervous system neuron axonogenesis	2/258	46/28943	0.0634128	Nr4a2/Sptbn4	2	46	0.0434783
GO:0030225	macrophage differentiation	2/258	46/28943	0.0634128	Nrros/Calca	2	46	0.0434783
GO:0030501	positive regulation of bone mineralization	2/258	46/28943	0.0634128	Ccn1/Rxra	2	46	0.0434783
GO:0030517	negative regulation of axon extension	2/258	46/28943	0.0634128	Sema3a/Ryk	2	46	0.0434783
GO:0032768	regulation of monooxygenase activity	2/258	46/28943	0.0634128	Il1b/Cav1	2	46	0.0434783
GO:0035136	forelimb morphogenesis	2/258	46/28943	0.0634128	Rspo2/Zbtb16	2	46	0.0434783
GO:1903115	regulation of actin filament-based movement	2/258	46/28943	0.0634128	Acta2/Cav1	2	46	0.0434783
GO:0002819	regulation of adaptive immune response	5/258	239/28943	0.0635476	Il1b/H2-K1/Fcgr2b/H2-Q6/H2-Q7	5	239	0.0209205
GO:0046474	glycerophospholipid biosynthetic process	4/258	168/28943	0.063946	Pi4kb/Dgkz/Fgf2/Socs3	4	168	0.0238095
GO:0030593	neutrophil chemotaxis	3/258	103/28943	0.0647352	Il1b/Itga9/Ccl8	3	103	0.0291262
GO:0046330	positive regulation of JNK cascade	3/258	103/28943	0.0647352	Il1b/Wnt7b/Fcgr2b	3	103	0.0291262
GO:0071383	cellular response to steroid hormone stimulus	4/258	169/28943	0.0650596	Sstr4/Per1/Sgk1/Eif4ebp1	4	169	0.0236686
GO:0008406	gonad development	5/258	241/28943	0.0653627	Adamts1/Sema3a/Angpt1/Inhba/Adam1a	5	241	0.0207469
GO:0042180	cellular ketone metabolic process	5/258	241/28943	0.0653627	Il1b/Egr1/Nr4a3/Avp/Cav1	5	241	0.0207469
GO:0045930	negative regulation of mitotic cell cycle	5/258	241/28943	0.0653627	Btg2/Klf4/Dgkz/Inhba/Ovol1	5	241	0.0207469
GO:2001234	negative regulation of apoptotic signaling pathway	5/258	241/28943	0.0653627	Il1b/Avp/Nr4a2/Nog/Hspb1	5	241	0.0207469
GO:0006936	muscle contraction	6/258	317/28943	0.0654505	Nr4a1/Acta2/Cav1/Oxt/Calca/Spx	6	317	0.0189274
GO:0009410	response to xenobiotic stimulus	6/258	317/28943	0.0654505	Il1b/Fos/Bche/Grm2/Sult1a1/Inhba	6	317	0.0189274
GO:0003179	heart valve morphogenesis	2/258	47/28943	0.0658533	Ccn1/Smad6	2	47	0.0425532
GO:0030835	negative regulation of actin filament depolymerization	2/258	47/28943	0.0658533	Carmil1/Svil	2	47	0.0425532
GO:0042417	dopamine metabolic process	2/258	47/28943	0.0658533	Nr4a2/Gpr37	2	47	0.0425532
GO:0060135	maternal process involved in female pregnancy	2/258	47/28943	0.0658533	Junb/Rxra	2	47	0.0425532
GO:0043433	negative regulation of DNA-binding transcription factor activity	4/258	170/28943	0.0661832	Sik1/Klf4/Hr/Nlrc5	4	170	0.0235294
GO:0051153	regulation of striated muscle cell differentiation	3/258	104/28943	0.0662374	Sik1/Mmp14/Hdac9	3	104	0.0288462
GO:0071560	cellular response to transforming growth factor beta stimulus	5/258	242/28943	0.0662811	Fos/Cav1/Nrros/Smad6/Wfikkn2	5	242	0.0206612
GO:0006836	neurotransmitter transport	5/258	243/28943	0.0672067	Nr4a1/Syn3/Gfap/Slc18a3/Slc17a7	5	243	0.0205761
GO:0046849	bone remodeling	3/258	105/28943	0.0677555	Cartpt/Calca/Acp5	3	105	0.0285714
GO:0072080	nephron tubule development	3/258	105/28943	0.0677555	Nog/Wnt7b/Fgf2	3	105	0.0285714
GO:0002699	positive regulation of immune effector process	6/258	320/28943	0.0678281	Il1b/Nr4a3/H2-K1/C4b/H2-Q6/H2-Q7	6	320	0.01875
GO:0032873	negative regulation of stress-activated MAPK cascade	2/258	48/28943	0.0683247	Dusp1/Per1	2	48	0.0416667
GO:0042304	regulation of fatty acid biosynthetic process	2/258	48/28943	0.0683247	Il1b/Avp	2	48	0.0416667
GO:0048010	vascular endothelial growth factor receptor signaling pathway	2/258	48/28943	0.0683247	Angpt1/Hspb1	2	48	0.0416667
GO:0070303	negative regulation of stress-activated protein kinase signaling cascade	2/258	48/28943	0.0683247	Dusp1/Per1	2	48	0.0416667
GO:0090317	negative regulation of intracellular protein transport	2/258	48/28943	0.0683247	Angpt1/Ppp2ca	2	48	0.0416667
GO:1900077	negative regulation of cellular response to insulin stimulus	2/258	48/28943	0.0683247	Il1b/Socs3	2	48	0.0416667
GO:1901385	regulation of voltage-gated calcium channel activity	2/258	48/28943	0.0683247	Gem/Rrad	2	48	0.0416667
GO:0048732	gland development	8/258	483/28943	0.0688894	Sema3a/Dnaaf1/Cav1/Nog/Rxra/Usf2/Fgf2/Xdh	8	483	0.0165631
GO:2001233	regulation of apoptotic signaling pathway	7/258	401/28943	0.0689357	Il1b/Avp/Nr4a2/Cav1/Nog/Hspb1/Inhba	7	401	0.0174564
GO:0002064	epithelial cell development	5/258	245/28943	0.0690795	Il1b/Rarb/S1pr2/Fosl2/Sox18	5	245	0.0204082
GO:0045137	development of primary sexual characteristics	5/258	245/28943	0.0690795	Adamts1/Sema3a/Angpt1/Inhba/Adam1a	5	245	0.0204082
GO:0048762	mesenchymal cell differentiation	5/258	245/28943	0.0690795	Il1b/Sema3a/Nog/Amer1/Ppp2ca	5	245	0.0204082
GO:1901361	organic cyclic compound catabolic process	8/258	484/28943	0.0695363	Btg2/Fastkd5/Entpd3/Ythdf1/Gtpbp2/Nrde2/Dnase1l1/Xdh	8	484	0.0165289
GO:0001539	cilium or flagellum-dependent cell motility	4/258	173/28943	0.0696145	Drc7/Tac2/Tekt4/Catsper2	4	173	0.0231214
GO:0001678	cellular glucose homeostasis	4/258	173/28943	0.0696145	Adcy8/Ppp2ca/Cartpt/Hk2	4	173	0.0231214
GO:0060285	cilium-dependent cell motility	4/258	173/28943	0.0696145	Drc7/Tac2/Tekt4/Catsper2	4	173	0.0231214
GO:0071559	response to transforming growth factor beta	5/258	246/28943	0.0700267	Fos/Cav1/Nrros/Smad6/Wfikkn2	5	246	0.0203252
GO:0050830	defense response to Gram-positive bacterium	4/258	174/28943	0.0707783	Il1b/Mpeg1/Pglyrp1/Acp5	4	174	0.0229885
GO:0010762	regulation of fibroblast migration	2/258	49/28943	0.0708263	Acta2/Fgf2	2	49	0.0408163
GO:0061900	glial cell activation	2/258	49/28943	0.0708263	Il1b/Ldlr	2	49	0.0408163
GO:0009953	dorsal/ventral pattern formation	3/258	107/28943	0.070839	Nog/Rnf220/Smad6	3	107	0.0280374
GO:0060993	kidney morphogenesis	3/258	107/28943	0.070839	Nog/Wnt7b/Fgf2	3	107	0.0280374
GO:0030183	B cell differentiation	4/258	175/28943	0.0719521	Mmp14/Hdac9/Lgals1/Gpr183	4	175	0.0228571
GO:0035107	appendage morphogenesis	4/258	175/28943	0.0719521	Rspo2/Rarb/Nog/Zbtb16	4	175	0.0228571
GO:0035108	limb morphogenesis	4/258	175/28943	0.0719521	Rspo2/Rarb/Nog/Zbtb16	4	175	0.0228571
GO:0003197	endocardial cushion development	2/258	50/28943	0.0733574	Nog/Erbb3	2	50	0.04
GO:0043618	regulation of transcription from RNA polymerase II promoter in response to stress	2/258	50/28943	0.0733574	Egr1/Dnajb1	2	50	0.04
GO:0045429	positive regulation of nitric oxide biosynthetic process	2/258	50/28943	0.0733574	Il1b/Klf4	2	50	0.04
GO:0000041	transition metal ion transport	3/258	109/28943	0.0739847	Slc39a8/Slc39a2/Slc30a3	3	109	0.0275229
GO:0015844	monoamine transport	3/258	109/28943	0.0739847	Oxt/Cartpt/Grm2	3	109	0.0275229
GO:0016525	negative regulation of angiogenesis	3/258	109/28943	0.0739847	Adamts1/Klf4/Plk2	3	109	0.0275229
GO:0033555	multicellular organismal response to stress	3/258	109/28943	0.0739847	Nr4a2/Grp/Calca	3	109	0.0275229
GO:0007254	JNK cascade	4/258	177/28943	0.0743293	Il1b/Wnt7b/Per1/Fcgr2b	4	177	0.0225989
GO:0007596	blood coagulation	4/258	177/28943	0.0743293	Cav1/Mertk/F2rl2/F2rl3	4	177	0.0225989
GO:0051494	negative regulation of cytoskeleton organization	4/258	177/28943	0.0743293	Carmil1/Sgk1/Svil/Tmsb15l	4	177	0.0225989
GO:0055088	lipid homeostasis	4/258	177/28943	0.0743293	Cav1/Ldlr/Hdac9/Usf2	4	177	0.0225989
GO:1903034	regulation of response to wounding	4/258	177/28943	0.0743293	Klf4/Acta2/Cav1/Fgf2	4	177	0.0225989
GO:0046916	cellular transition metal ion homeostasis	3/258	110/28943	0.0755806	Slc39a8/Mt2/Slc30a3	3	110	0.0272727
GO:0071456	cellular response to hypoxia	3/258	110/28943	0.0755806	Egr1/Slc2a4/Eif4ebp1	3	110	0.0272727
GO:0010518	positive regulation of phospholipase activity	2/258	51/28943	0.0759172	Ccn1/Fgf2	2	51	0.0392157
GO:0022602	ovulation cycle process	2/258	51/28943	0.0759172	Adamts1/Inhba	2	51	0.0392157
GO:0032350	regulation of hormone metabolic process	2/258	51/28943	0.0759172	Egr1/Gal	2	51	0.0392157
GO:0046456	icosanoid biosynthetic process	2/258	51/28943	0.0759172	Il1b/Avp	2	51	0.0392157
GO:0031214	biomineral tissue development	4/258	179/28943	0.0767461	Rspo2/Alpl/Ccn1/Rxra	4	179	0.0223464
GO:0032760	positive regulation of tumor necrosis factor production	3/258	111/28943	0.0771916	Ccn1/Hspb1/Cd14	3	111	0.027027
GO:0061326	renal tubule development	3/258	111/28943	0.0771916	Nog/Wnt7b/Fgf2	3	111	0.027027
GO:2000181	negative regulation of blood vessel morphogenesis	3/258	111/28943	0.0771916	Adamts1/Klf4/Plk2	3	111	0.027027
GO:0050808	synapse organization	8/258	496/28943	0.0775903	Arc/Oxt/Zdhhc15/Wnt7b/Dgkz/Abhd17a/Fcgr2b/Xlr3b	8	496	0.016129
GO:0007599	hemostasis	4/258	180/28943	0.0779691	Cav1/Mertk/F2rl2/F2rl3	4	180	0.0222222
GO:0050817	coagulation	4/258	180/28943	0.0779691	Cav1/Mertk/F2rl2/F2rl3	4	180	0.0222222
[truncated: 2,336 more rows]
