# Supplementary material for: The sperm quality in DIO male mice is linked to the NF-κB signaling and Ppp2ca expression in the hypothalamus
Source: iScience. 2025 Feb 25;28(3):112110. doi: 10.1016/j.isci.2025.112110 (PMC11951025; doi:10.1016/j.isci.2025.112110)
Supplement: Table S3. KEGG enrichment result of DEGs [file mmc4.xlsx]

## Sheet: table S3
Supplementary Table 3. KEGG enrichment result of DEGs
ID	Descrption	class	per	ratio	Pvalue	Up	Down	fg_num	bg_num
ko04380	Osteoclast differentiation	Organismal Systems	7.143	0.07	6.05e-05	4	5	9	128
ko04928	Parathyroid hormone synthesis, secretion and action	Organismal Systems	6.349	0.074	0.00010922	3	5	8	108
ko04080	Neuroactive ligand-receptor interaction	Environmental Information Processing	11.905	0.04	0.000173793	9	6	15	375
ko04010	MAPK signaling pathway	Environmental Information Processing	8.73	0.037	0.00263224	4	7	11	300
ko04927	Cortisol synthesis and secretion	Organismal Systems	3.968	0.069	0.00296393	1	4	5	72
ko04270	Vascular smooth muscle contraction	Organismal Systems	4.762	0.043	0.0118562	3	3	6	139
ko04925	Aldosterone synthesis and secretion	Organismal Systems	3.968	0.049	0.0132823	1	4	5	103
ko05221	Acute myeloid leukemia	Human Diseases	3.175	0.055	0.0175288	3	1	4	73
ko05133	Pertussis	Human Diseases	3.175	0.052	0.0209106	2	2	4	77
ko04935	Growth hormone synthesis, secretion and action	Organismal Systems	3.968	0.043	0.0218883	2	3	5	117
ko04934	Cushing syndrome	Human Diseases	4.762	0.037	0.0241136	1	5	6	163
ko04668	TNF signaling pathway	Environmental Information Processing	3.968	0.041	0.0248859	1	4	5	121
ko04976	Bile secretion	Organismal Systems	3.175	0.048	0.0266898	2	2	4	83
ko04930	Type II diabetes mellitus	Human Diseases	2.381	0.06	0.0306463	2	1	3	50
ko04912	GnRH signaling pathway	Organismal Systems	3.175	0.043	0.0382634	1	3	4	93
ko04612	Antigen processing and presentation	Organismal Systems	3.968	0.037	0.0384221	5	0	5	136
ko04371	Apelin signaling pathway	Environmental Information Processing	3.968	0.036	0.0405095	1	4	5	138
ko04350	TGF-beta signaling pathway	Environmental Information Processing	3.175	0.042	0.040874	3	1	4	95
ko05166	HTLV-I infection	Human Diseases	6.349	0.028	0.0427435	4	4	8	287
ko05332	Graft-versus-host disease	Human Diseases	3.175	0.041	0.0435837	3	1	4	97
ko04657	IL-17 signaling pathway	Organismal Systems	3.175	0.04	0.0463925	1	3	4	99
ko04713	Circadian entrainment	Organismal Systems	3.175	0.038	0.0538467	1	3	4	104
ko04940	Type I diabetes mellitus	Human Diseases	3.175	0.037	0.0619137	3	1	4	109
ko05163	Human cytomegalovirus infection	Human Diseases	5.556	0.027	0.0642388	5	2	7	259
ko05031	Amphetamine addiction	Human Diseases	2.381	0.044	0.065806	0	3	3	68
ko00524	Neomycin, kanamycin and gentamicin biosynthesis	Metabolism	0.794	0.2	0.0664945	1	0	1	5
ko04913	Ovarian Steroidogenesis	Organismal Systems	2.381	0.043	0.0705064	1	2	3	70
ko05168	Herpes simplex infection	Human Diseases	9.524	0.022	0.0724707	8	4	12	550
ko04920	Adipocytokine signaling pathway	Organismal Systems	2.381	0.042	0.0729122	2	1	3	71
ko05020	Prion diseases	Human Diseases	1.587	0.061	0.0743187	0	2	2	33
ko04725	Cholinergic synapse	Organismal Systems	3.175	0.034	0.0779469	2	2	4	118
ko00232	Caffeine metabolism	Metabolism	0.794	0.167	0.0792573	1	0	1	6
ko04724	Glutamatergic synapse	Organismal Systems	3.175	0.034	0.0798457	3	1	4	119
ko05203	Viral carcinogenesis	Human Diseases	4.762	0.027	0.0891181	3	3	6	226
ko01521	EGFR tyrosine kinase inhibitor resistance	Human Diseases	2.381	0.037	0.0961493	2	1	3	80
ko00740	Riboflavin metabolism	Metabolism	0.794	0.125	0.104266	1	0	1	8
ko04742	Taste transduction	Organismal Systems	2.381	0.034	0.116042	1	2	3	87
ko04926	Relaxin signaling pathway	Organismal Systems	3.175	0.029	0.117802	1	3	4	137
ko04962	Vasopressin-regulated water reabsorption	Organismal Systems	1.587	0.045	0.121066	1	1	2	44
ko00230	Purine metabolism	Metabolism	3.175	0.029	0.122436	2	2	4	139
ko04550	Signaling pathways regulating pluripotency of stem cells	Cellular Processes	3.175	0.028	0.129531	2	2	4	142
ko04910	Insulin signaling pathway	Organismal Systems	3.175	0.028	0.129531	3	1	4	142
ko04211	Longevity regulating pathway - mammal	Organismal Systems	2.381	0.033	0.131118	2	1	3	92
ko01522	Endocrine resistance	Human Diseases	2.381	0.032	0.137333	1	2	3	94
ko05030	Cocaine addiction	Human Diseases	1.587	0.042	0.139491	1	1	2	48
ko04610	Complement and coagulation cascades	Organismal Systems	2.381	0.032	0.140479	3	0	3	95
ko05034	Alcoholism	Human Diseases	3.968	0.025	0.144834	2	3	5	203
ko05226	Gastric cancer	Human Diseases	3.175	0.027	0.149261	2	2	4	150
ko05231	Choline metabolism in cancer	Human Diseases	2.381	0.03	0.159844	2	1	3	101
ko04620	Toll-like receptor signaling pathway	Organismal Systems	2.381	0.029	0.163148	1	2	3	102
ko00430	Taurine and hypotaurine metabolism	Metabolism	0.794	0.077	0.163878	0	1	1	13
ko04921	Oxytocin signaling pathway	Organismal Systems	3.175	0.025	0.167416	1	3	4	157
ko05418	Fluid shear stress and atherosclerosis	Human Diseases	3.175	0.025	0.170072	0	4	4	158
ko04916	Melanogenesis	Organismal Systems	2.381	0.029	0.173184	1	2	3	105
ko05167	Kaposi sarcoma-associated herpesvirus infection	Human Diseases	3.968	0.023	0.177928	4	1	5	218
ko05202	Transcriptional misregulation in cancers	Human Diseases	5.556	0.02	0.196476	5	2	7	347
ko04923	Regulation of lipolysis in adipocyte	Organismal Systems	1.587	0.033	0.197679	1	1	2	60
ko00730	Thiamine metabolism	Metabolism	0.794	0.062	0.197738	0	1	1	16
ko05160	Hepatitis C	Human Diseases	3.175	0.024	0.203043	3	1	4	170
ko05134	Legionellosis	Human Diseases	1.587	0.032	0.207667	1	1	2	62
ko00910	Nitrogen metabolism	Metabolism	0.794	0.059	0.208719	1	0	1	17
ko04213	Longevity regulating pathway - multiple species	Organismal Systems	1.587	0.031	0.217708	1	1	2	64
ko05165	Human papillomavirus infection	Human Diseases	5.556	0.02	0.217856	6	1	7	358
ko04066	HIF-1 signaling pathway	Environmental Information Processing	2.381	0.025	0.218475	2	1	3	118
ko04114	Oocyte meiosis	Cellular Processes	2.381	0.025	0.229266	2	1	3	121
ko04218	Cellular senescence	Cellular Processes	3.175	0.022	0.231853	4	0	4	180
ko05223	Non-small cell lung cancer	Human Diseases	1.587	0.029	0.237909	1	1	2	68
ko05164	Influenza A	Human Diseases	3.175	0.022	0.240692	2	2	4	183
ko00532	Glycosaminoglycan biosynthesis - chondroitin sulfate / dermatan sulfate	Metabolism	0.794	0.05	0.240777	0	1	1	20
ko04151	PI3K-Akt signaling pathway	Environmental Information Processing	7.143	0.018	0.242227	5	4	9	499
ko04152	AMPK signaling pathway	Environmental Information Processing	2.381	0.024	0.251134	2	1	3	127
ko04611	Platelet activation	Organismal Systems	2.381	0.024	0.251134	2	1	3	127
ko04918	Thyroid hormone synthesis	Organismal Systems	1.587	0.028	0.258205	1	1	2	72
ko04750	Inflammatory mediator regulation of TRP channels	Organismal Systems	2.381	0.023	0.265885	1	2	3	131
ko04971	Gastric acid secretion	Organismal Systems	1.587	0.027	0.273449	1	1	2	75
ko05100	Bacterial invasion of epithelial cells	Human Diseases	1.587	0.027	0.273449	0	2	2	75
ko04068	FoxO signaling pathway	Environmental Information Processing	2.381	0.022	0.277018	0	3	3	134
ko04721	Synaptic vesicle cycle	Organismal Systems	1.587	0.026	0.283607	2	0	2	77
ko03430	Mismatch repair	Genetic Information Processing	0.794	0.04	0.291368	1	0	1	25
ko04015	Rap1 signaling pathway	Environmental Information Processing	3.968	0.019	0.295967	3	2	5	265
ko04144	Endocytosis	Cellular Processes	3.968	0.019	0.298638	3	2	5	266
ko04915	Estrogen signaling pathway	Organismal Systems	2.381	0.021	0.299415	1	2	3	140
ko04970	Salivary secretion	Organismal Systems	1.587	0.024	0.308937	1	1	2	82
ko04514	Cell adhesion molecules (CAMs)	Environmental Information Processing	3.175	0.019	0.313668	4	0	4	207
ko04072	Phospholipase D signaling pathway	Environmental Information Processing	3.968	0.018	0.317443	3	2	5	273
ko00340	Histidine metabolism	Metabolism	0.794	0.036	0.320102	0	1	1	28
ko04392	Hippo signaling pathway - multiple species	Environmental Information Processing	0.794	0.036	0.320102	1	0	1	28
ko04659	Th17 cell differentiation	Organismal Systems	2.381	0.02	0.325667	1	2	3	147
ko05205	Proteoglycans in cancer	Human Diseases	3.175	0.019	0.326085	1	3	4	211
ko04012	ErbB signaling pathway	Environmental Information Processing	1.587	0.023	0.32908	1	1	2	86
ko00790	Folate biosynthesis	Metabolism	0.794	0.034	0.329421	0	1	1	29
ko05224	Breast cancer	Human Diseases	2.381	0.02	0.333175	1	2	3	149
ko04540	Gap junction	Cellular Processes	1.587	0.023	0.334092	1	1	2	87
ko04911	Insulin secretion	Organismal Systems	1.587	0.023	0.334092	1	1	2	87
ko04261	Adrenergic signaling in cardiomyocytes	Organismal Systems	2.381	0.02	0.336928	2	1	3	150
ko05142	Chagas disease (American trypanosomiasis)	Human Diseases	2.381	0.02	0.336928	1	2	3	150
ko00512	Mucin type O-glycan biosynthesis	Metabolism	0.794	0.033	0.338612	0	1	1	30
ko01523	Antifolate resistance	Human Diseases	0.794	0.033	0.338612	0	1	1	30
ko04710	Circadian rhythm	Organismal Systems	0.794	0.033	0.338612	0	1	1	30
ko05200	Pathways in cancer	Human Diseases	7.143	0.016	0.339442	5	4	9	551
ko04024	cAMP signaling pathway	Environmental Information Processing	3.175	0.019	0.341653	1	3	4	216
ko04917	Prolactin signaling pathway	Organismal Systems	1.587	0.022	0.344085	1	1	2	89
ko04723	Retrograde endocannabinoid signaling	Organismal Systems	2.381	0.019	0.35193	2	1	3	154
ko04932	Non-alcoholic fatty liver disease (NAFLD)	Human Diseases	2.381	0.019	0.355675	2	1	3	155
ko03320	PPAR signaling pathway	Organismal Systems	1.587	0.022	0.358985	2	0	2	92
ko04390	Hippo signaling pathway	Environmental Information Processing	2.381	0.019	0.363159	2	1	3	157
ko05170	Human immunodeficiency virus 1 infection	Human Diseases	3.968	0.017	0.363644	4	1	5	290
ko04914	Progesterone-mediated oocyte maturation	Organismal Systems	1.587	0.022	0.363925	1	1	2	93
ko04727	GABAergic synapse	Organismal Systems	1.587	0.021	0.368851	1	1	2	94
ko04150	mTOR signaling pathway	Environmental Information Processing	2.381	0.019	0.37063	1	2	3	159
ko00052	Galactose metabolism	Metabolism	0.794	0.029	0.374147	1	0	1	34
ko04136	Autophagy - other eukaryotes	Cellular Processes	0.794	0.029	0.374147	1	0	1	34
ko05222	Small cell lung cancer	Human Diseases	1.587	0.021	0.378658	1	1	2	96
ko04310	Wnt signaling pathway	Environmental Information Processing	2.381	0.019	0.381807	1	2	3	162
ko03015	mRNA surveillance pathway	Genetic Information Processing	1.587	0.021	0.383538	2	0	2	97
ko05032	Morphine addiction	Human Diseases	1.587	0.021	0.383538	1	1	2	97
ko05144	Malaria	Human Diseases	1.587	0.02	0.388402	0	2	2	98
ko00500	Starch and sucrose metabolism	Metabolism	0.794	0.028	0.391197	1	0	1	36
ko04070	Phosphatidylinositol signaling system	Environmental Information Processing	1.587	0.02	0.39325	1	1	2	99
ko00051	Fructose and mannose metabolism	Metabolism	0.794	0.027	0.399549	1	0	1	37
ko03030	DNA replication	Genetic Information Processing	0.794	0.027	0.399549	1	0	1	37
ko04974	Protein digestion and absorption	Organismal Systems	1.587	0.02	0.402893	1	1	2	101
ko05135	Yersinia infection	Human Diseases	2.381	0.018	0.407712	0	3	3	169
ko05216	Thyroid cancer	Human Diseases	0.794	0.026	0.407787	1	0	1	38
ko04145	Phagosome	Cellular Processes	3.968	0.016	0.410046	5	0	5	307
ko04933	AGE-RAGE signaling pathway in diabetic complications	Human Diseases	1.587	0.019	0.412465	0	2	2	103
ko04960	Aldosterone-regulated sodium reabsorption	Organismal Systems	0.794	0.025	0.423928	0	1	1	40
ko05033	Nicotine addiction	Human Diseases	0.794	0.025	0.423928	1	0	1	40
ko05416	Viral myocarditis	Human Diseases	3.175	0.016	0.434778	3	1	4	246
ko04216	Ferroptosis	Cellular Processes	0.794	0.023	0.447324	0	1	1	43
ko04931	Insulin resistance	Human Diseases	1.587	0.018	0.454566	1	1	2	112
ko00970	Aminoacyl-tRNA biosynthesis	Genetic Information Processing	0.794	0.023	0.454912	1	0	1	44
ko04625	C-type lectin receptor signaling pathway	Organismal Systems	1.587	0.018	0.459139	0	2	2	113
ko00514	Other types of O-glycan biosynthesis	Metabolism	0.794	0.022	0.462396	0	1	1	45
ko03420	Nucleotide excision repair	Genetic Information Processing	0.794	0.022	0.462396	1	0	1	45
ko04972	Pancreatic secretion	Organismal Systems	1.587	0.018	0.463691	1	1	2	114
ko00600	Sphingolipid metabolism	Metabolism	0.794	0.021	0.47706	0	1	1	47
ko05323	Rheumatoid arthritis	Human Diseases	3.175	0.015	0.477183	1	3	4	260
ko00565	Ether lipid metabolism	Metabolism	0.794	0.021	0.484242	0	1	1	48
ko04062	Chemokine signaling pathway	Organismal Systems	2.381	0.016	0.486681	2	1	3	191
ko04973	Carbohydrate digestion and absorption	Organismal Systems	0.794	0.02	0.498314	1	0	1	50
ko00520	Amino sugar and nucleotide sugar metabolism	Metabolism	0.794	0.02	0.505207	1	0	1	51
ko03440	Homologous recombination	Genetic Information Processing	0.794	0.02	0.505207	1	0	1	51
ko05162	Measles	Human Diseases	2.381	0.015	0.507369	1	2	3	197
ko04979	Cholesterol metabolism	Organismal Systems	0.794	0.019	0.512005	0	1	1	52
ko04071	Sphingolipid signaling pathway	Environmental Information Processing	1.587	0.016	0.512239	1	1	2	125
ko04510	Focal adhesion	Cellular Processes	2.381	0.015	0.517553	1	2	3	200
ko03460	Fanconi anemia pathway	Genetic Information Processing	0.794	0.019	0.518711	1	0	1	53
ko04978	Mineral absorption	Organismal Systems	0.794	0.019	0.525326	1	0	1	54
ko02010	ABC transporters	Environmental Information Processing	0.794	0.018	0.544633	0	1	1	57
ko04728	Dopaminergic synapse	Organismal Systems	1.587	0.015	0.561841	1	1	2	137
ko00240	Pyrimidine metabolism	Metabolism	0.794	0.017	0.563161	0	1	1	60
ko04370	VEGF signaling pathway	Environmental Information Processing	0.794	0.017	0.563161	1	0	1	60
ko04961	Endocrine and other factor-regulated calcium reabsorption	Organismal Systems	0.794	0.016	0.56917	1	0	1	61
ko05414	Dilated cardiomyopathy (DCM)	Human Diseases	2.381	0.014	0.573058	2	1	3	217
ko04810	Regulation of actin cytoskeleton	Cellular Processes	2.381	0.014	0.5762	2	1	3	218
ko04623	Cytosolic DNA-sensing pathway	Organismal Systems	0.794	0.016	0.580941	0	1	1	63
ko05217	Basal cell carcinoma	Human Diseases	0.794	0.016	0.580941	0	1	1	63
ko05330	Allograft rejection	Human Diseases	2.381	0.014	0.588625	3	0	3	222
ko00561	Glycerolipid metabolism	Metabolism	0.794	0.015	0.592394	1	0	1	65
ko04730	Long-term depression	Organismal Systems	0.794	0.015	0.592394	1	0	1	65
ko04120	Ubiquitin mediated proteolysis	Genetic Information Processing	1.587	0.014	0.592876	2	0	2	145
ko04929	GnRH secretion	Organismal Systems	0.794	0.015	0.598003	1	0	1	66
ko05132	Salmonella infection	Human Diseases	2.381	0.013	0.600817	1	2	3	226
ko05322	Systemic lupus erythematosus	Human Diseases	3.175	0.013	0.601127	3	1	4	304
ko04720	Long-term potentiation	Organismal Systems	0.794	0.015	0.603536	0	1	1	67
ko05152	Tuberculosis	Human Diseases	3.175	0.013	0.603739	3	1	4	305
ko03010	Ribosome	Genetic Information Processing	1.587	0.014	0.604089	2	0	2	148
ko05230	Central carbon metabolism in cancer	Human Diseases	0.794	0.015	0.608993	1	0	1	68
ko05146	Amoebiasis	Human Diseases	2.381	0.013	0.618664	2	1	3	232
ko00010	Glycolysis / Gluconeogenesis	Metabolism	0.794	0.014	0.619685	1	0	1	70
ko00562	Inositol phosphate metabolism	Metabolism	0.794	0.014	0.635181	0	1	1	73
ko05320	Autoimmune thyroid disease	Human Diseases	2.381	0.013	0.63597	3	0	3	238
ko05143	African trypanosomiasis	Human Diseases	1.587	0.013	0.639788	0	2	2	158
ko05218	Melanoma	Human Diseases	0.794	0.014	0.640205	1	0	1	74
ko04924	Renin secretion	Organismal Systems	0.794	0.013	0.645162	1	0	1	75
ko03008	Ribosome biogenesis in eukaryotes	Genetic Information Processing	0.794	0.013	0.654872	1	0	1	77
ko05412	Arrhythmogenic right ventricular cardiomyopathy (ARVC)	Human Diseases	0.794	0.013	0.659627	1	0	1	78
ko05161	Hepatitis B	Human Diseases	1.587	0.012	0.666507	0	2	2	166
ko04141	Protein processing in endoplasmic reticulum	Genetic Information Processing	1.587	0.012	0.672934	0	2	2	168
ko04530	Tight junction	Cellular Processes	1.587	0.012	0.679262	2	0	2	170
ko03018	RNA degradation	Genetic Information Processing	0.794	0.012	0.682448	0	1	1	83
ko04022	cGMP - PKG signaling pathway	Environmental Information Processing	1.587	0.011	0.694649	1	1	2	175
ko03013	RNA transport	Genetic Information Processing	1.587	0.011	0.697654	2	0	2	176
ko04146	Peroxisome	Cellular Processes	0.794	0.011	0.699606	1	0	1	87
ko04217	Necroptosis	Cellular Processes	1.587	0.011	0.703589	1	1	2	178
ko04260	Cardiac muscle contraction	Organismal Systems	0.794	0.011	0.707837	0	1	1	89
ko04512	ECM-receptor interaction	Environmental Information Processing	0.794	0.011	0.707837	1	0	1	89
ko05210	Colorectal cancer	Human Diseases	0.794	0.011	0.711868	0	1	1	90
ko04360	Axon guidance	Organismal Systems	1.587	0.011	0.715172	1	1	2	182
ko04630	Jak-STAT signaling pathway	Environmental Information Processing	1.587	0.011	0.718008	2	0	2	183
ko05410	Hypertrophic cardiomyopathy (HCM)	Human Diseases	0.794	0.011	0.723634	1	0	1	93
ko00983	Drug metabolism - other enzymes	Metabolism	0.794	0.01	0.738583	1	0	1	97
ko04061	Viral protein interaction with cytokine and cytokine receptor	Environmental Information Processing	0.794	0.01	0.738583	1	0	1	97
ko05140	Leishmaniasis	Human Diseases	1.587	0.01	0.742489	0	2	2	192
ko00564	Glycerophospholipid metabolism	Metabolism	0.794	0.01	0.752729	1	0	1	101
ko00140	Steroid hormone biosynthesis	Metabolism	0.794	0.01	0.759514	1	0	1	103
ko04922	Glucagon signaling pathway	Organismal Systems	0.794	0.01	0.762838	0	1	1	104
ko04662	B cell receptor signaling pathway	Organismal Systems	1.587	0.01	0.765146	1	1	2	201
ko05321	Inflammatiory bowel disease (IBD)	Human Diseases	0.794	0.01	0.766115	0	1	1	105
ko05204	Chemical carcinogenesis	Human Diseases	0.794	0.009	0.784859	1	0	1	111
ko04060	Cytokine-cytokine receptor interaction	Environmental Information Processing	2.381	0.01	0.79416	2	1	3	306
ko05145	Toxoplasmosis	Human Diseases	0.794	0.009	0.799334	0	1	1	116
ko05169	Epstein-Barr virus infection	Human Diseases	3.175	0.01	0.800998	3	1	4	399
ko04640	Hematopoietic cell lineage	Organismal Systems	1.587	0.009	0.801201	1	1	2	217
ko04919	Thyroid hormone signaling pathway	Organismal Systems	0.794	0.008	0.807551	1	0	1	119
ko01200	Carbon metabolism	Metabolism	0.794	0.008	0.82051	1	0	1	124
ko04714	Thermogenesis	Organismal Systems	1.587	0.009	0.834092	1	1	2	234
ko04658	Th1 and Th2 cell differentiation	Organismal Systems	0.794	0.008	0.837211	0	1	1	131
ko05235	PD-L1 expression and PD-1 checkpoint pathway in cancer	Human Diseases	0.794	0.008	0.837211	0	1	1	131
ko04726	Serotonergic synapse	Organismal Systems	0.794	0.007	0.856437	0	1	1	140
ko04142	Lysosome	Cellular Processes	0.794	0.007	0.867985	1	0	1	146
ko04020	Calcium signaling pathway	Environmental Information Processing	2.381	0.008	0.869085	0	3	3	355
ko04660	T cell receptor signaling pathway	Organismal Systems	0.794	0.007	0.869818	0	1	1	147
ko05012	Parkinson disease	Human Diseases	0.794	0.007	0.869818	0	1	1	147
ko03040	Spliceosome	Genetic Information Processing	0.794	0.007	0.871626	1	0	1	148
ko04140	Autophagy - animal	Cellular Processes	0.794	0.007	0.878611	1	0	1	152
ko04210	Apoptosis	Cellular Processes	0.794	0.007	0.880297	0	1	1	153
ko04064	NF-kappa B signaling pathway	Environmental Information Processing	1.587	0.007	0.886896	1	1	2	269
ko05340	Primary immunodeficiency	Human Diseases	0.794	0.006	0.892979	1	0	1	161
ko04014	Ras signaling pathway	Environmental Information Processing	1.587	0.007	0.898865	1	1	2	279
ko05206	MicroRNAs in cancer	Human Diseases	0.794	0.006	0.901606	0	1	1	167
ko05225	Hepatocellular carcinoma	Human Diseases	0.794	0.006	0.913271	0	1	1	176
ko05150	Staphylococcus aureus infection	Human Diseases	1.587	0.007	0.915605	2	0	2	295
ko04666	Fc gamma R-mediated phagocytosis	Organismal Systems	0.794	0.005	0.948442	1	0	1	213
ko05010	Alzheimer disease	Human Diseases	1.587	0.006	0.951603	0	2	2	343
ko04621	NOD-like receptor signaling pathway	Organismal Systems	0.794	0.004	0.955847	0	1	1	224
ko01100	Metabolic pathways	Metabolism	11.905	0.009	0.966044	6	9	15	1606
ko04740	Olfactory transduction	Organismal Systems	3.175	0.003	0.999972	2	2	4	1199
